# Supplementary material for: p53 wild-type colorectal cancer cells that express a fetal gene signature are associated with metastasis and poor prognosis
Source: Nat Commun. 2022 May 23;13:2866. doi: 10.1038/s41467-022-30382-9 (PMC9126967; doi:10.1038/s41467-022-30382-9)
Supplement: Supplementary file 4 — Supplementary Data 1 [file 41467_2022_30382_MOESM4_ESM.xlsx]

## Sheet: Treated-PDO5
Supplementary Data 1. Differentially expressed genes between IC20 or IC30 and control PDO5; IC30 and control PDO66; and treated-PDO5/PDO66 analyzed together removing the bath effect.
id	description	external_gene_name	gene_biotype	chromosome_name	baseMean	log2FoldChange	lfcSE	stat	pvalue	padj
ENSG00000000003	tetraspanin 6 [Source:HGNC Symbol;Acc:HGNC:11858]	TSPAN6	protein_coding	X	3722.69	0.358914	0.0914923	3.92288	8.74956e-05	0.000385654
ENSG00000000419	dolichyl-phosphate mannosyltransferase subunit 1, catalytic [Source:HGNC Symbol;Acc:HGNC:3005]	DPM1	protein_coding	20	2581.16	-0.266928	0.0969355	-2.75367	0.0058931	0.0167506
ENSG00000000457	SCY1 like pseudokinase 3 [Source:HGNC Symbol;Acc:HGNC:19285]	SCYL3	protein_coding	1	1086.34	0.00190067	0.104752	0.0181446	0.985524	0.990661
ENSG00000000460	chromosome 1 open reading frame 112 [Source:HGNC Symbol;Acc:HGNC:25565]	C1orf112	protein_coding	1	666.24	-0.999894	0.172301	-5.8032	6.50627e-09	6.18891e-08
ENSG00000000971	complement factor H [Source:HGNC Symbol;Acc:HGNC:4883]	CFH	protein_coding	1	33.2831	1.98899	0.48677	4.08609	4.38697e-05	0.000205487
ENSG00000001036	alpha-L-fucosidase 2 [Source:HGNC Symbol;Acc:HGNC:4008]	FUCA2	protein_coding	6	10875.1	0.195294	0.0844906	2.31143	0.0208092	0.0501996
ENSG00000001084	glutamate-cysteine ligase catalytic subunit [Source:HGNC Symbol;Acc:HGNC:4311]	GCLC	protein_coding	6	18045.8	-0.396422	0.0779554	-5.08524	3.67158e-07	2.54585e-06
ENSG00000001167	nuclear transcription factor Y subunit alpha [Source:HGNC Symbol;Acc:HGNC:7804]	NFYA	protein_coding	6	3773.46	-0.100754	0.0855209	-1.17812	0.23875	0.366922
ENSG00000001460	sperm tail PG-rich repeat containing 1 [Source:HGNC Symbol;Acc:HGNC:28070]	STPG1	protein_coding	1	985.48	0.33564	0.111751	3.00345	0.00266935	0.00833845
ENSG00000001461	NIPA like domain containing 3 [Source:HGNC Symbol;Acc:HGNC:25233]	NIPAL3	protein_coding	1	5382.23	0.668448	0.144077	4.63951	3.4924e-06	2.00864e-05
ENSG00000001497	LAS1 like ribosome biogenesis factor [Source:HGNC Symbol;Acc:HGNC:25726]	LAS1L	protein_coding	X	2680.13	-0.458013	0.0854846	-5.35784	8.4224e-08	6.56197e-07
ENSG00000001561	ectonucleotide pyrophosphatase/phosphodiesterase 4 [Source:HGNC Symbol;Acc:HGNC:3359]	ENPP4	protein_coding	6	3175.75	-0.162324	0.0912051	-1.77977	0.0751132	0.147027
ENSG00000001617	semaphorin 3F [Source:HGNC Symbol;Acc:HGNC:10728]	SEMA3F	protein_coding	3	390.097	0.433245	0.148204	2.92331	0.00346333	0.0105045
ENSG00000001626	CF transmembrane conductance regulator [Source:HGNC Symbol;Acc:HGNC:1884]	CFTR	protein_coding	7	303.498	0.341752	0.158132	2.16119	0.030681	0.0698684
ENSG00000001629	ankyrin repeat and IBR domain containing 1 [Source:HGNC Symbol;Acc:HGNC:22215]	ANKIB1	protein_coding	7	6019.24	-0.0911283	0.0937078	-0.972474	0.330815	0.468983
ENSG00000001630	cytochrome P450 family 51 subfamily A member 1 [Source:HGNC Symbol;Acc:HGNC:2649]	CYP51A1	protein_coding	7	301.793	-0.253829	0.153227	-1.65655	0.0976101	0.181475
ENSG00000001631	KRIT1 ankyrin repeat containing [Source:HGNC Symbol;Acc:HGNC:1573]	KRIT1	protein_coding	7	1934.27	-0.62993	0.0831202	-7.57855	3.49451e-14	7.44538e-13
ENSG00000002016	RAD52 homolog, DNA repair protein [Source:HGNC Symbol;Acc:HGNC:9824]	RAD52	protein_coding	12	558.484	-0.0644164	0.124031	-0.519356	0.603512	0.722059
ENSG00000002079	myosin heavy chain 16 pseudogene [Source:HGNC Symbol;Acc:HGNC:31038]	MYH16	transcribed_unitary_pseudogene	7	210.247	1.93416	0.250366	7.72533	1.11562e-14	2.52221e-13
ENSG00000002330	BCL2 associated agonist of cell death [Source:HGNC Symbol;Acc:HGNC:936]	BAD	protein_coding	11	703.418	0.532938	0.164794	3.23396	0.00122085	0.0041435
ENSG00000002549	leucine aminopeptidase 3 [Source:HGNC Symbol;Acc:HGNC:18449]	LAP3	protein_coding	4	1437.3	-0.154816	0.0936211	-1.65365	0.0981993	0.1823
ENSG00000002586	CD99 molecule (Xg blood group) [Source:HGNC Symbol;Acc:HGNC:7082]	CD99	protein_coding	X	5061.24	-0.271355	0.0854316	-3.17628	0.00149176	0.00494325
ENSG00000002587	heparan sulfate-glucosamine 3-sulfotransferase 1 [Source:HGNC Symbol;Acc:HGNC:5194]	HS3ST1	protein_coding	4	478.02	0.108249	0.123121	0.879212	0.379286	0.51957
ENSG00000002726	amine oxidase copper containing 1 [Source:HGNC Symbol;Acc:HGNC:80]	AOC1	protein_coding	7	2011.78	0.85439	0.0977463	8.74089	2.31282e-18	8.95099e-17
ENSG00000002745	Wnt family member 16 [Source:HGNC Symbol;Acc:HGNC:16267]	WNT16	protein_coding	7	89.6271	0.305974	0.281813	1.08574	0.277596	0.410714
ENSG00000002746	HECT, C2 and WW domain containing E3 ubiquitin protein ligase 1 [Source:HGNC Symbol;Acc:HGNC:22195]	HECW1	protein_coding	7	2.68527	-1.37646	1.35777	-1.01376	0.310698
ENSG00000002822	mitotic arrest deficient 1 like 1 [Source:HGNC Symbol;Acc:HGNC:6762]	MAD1L1	protein_coding	7	1074.35	-0.10275	0.106402	-0.965675	0.334207	0.472623
ENSG00000002834	LIM and SH3 protein 1 [Source:HGNC Symbol;Acc:HGNC:6513]	LASP1	protein_coding	17	25573.6	0.0610059	0.0753434	0.809705	0.41811	0.558932
ENSG00000002919	sorting nexin 11 [Source:HGNC Symbol;Acc:HGNC:14975]	SNX11	protein_coding	17	1697.21	-0.160974	0.0867673	-1.85523	0.0635628	0.128406
ENSG00000002933	transmembrane protein 176A [Source:HGNC Symbol;Acc:HGNC:24930]	TMEM176A	protein_coding	7	201.536	0.0264179	0.184374	0.143285	0.886065	0.92776
ENSG00000003056	mannose-6-phosphate receptor, cation dependent [Source:HGNC Symbol;Acc:HGNC:6752]	M6PR	protein_coding	12	5343.43	-0.275566	0.0795515	-3.46399	0.000532225	0.00196347
ENSG00000003096	kelch like family member 13 [Source:HGNC Symbol;Acc:HGNC:22931]	KLHL13	protein_coding	X	7.78002	-1.0069	0.728462	-1.38223	0.166902	0.278269
ENSG00000003137	cytochrome P450 family 26 subfamily B member 1 [Source:HGNC Symbol;Acc:HGNC:20581]	CYP26B1	protein_coding	2	17.7268	-0.694846	0.589094	-1.17952	0.238193	0.366225
ENSG00000003147	islet cell autoantigen 1 [Source:HGNC Symbol;Acc:HGNC:5343]	ICA1	protein_coding	7	2569.31	-0.0973479	0.0880712	-1.10533	0.269016	0.401117
ENSG00000003249	dysbindin domain containing 1 [Source:HGNC Symbol;Acc:HGNC:28455]	DBNDD1	protein_coding	16	832.857	0.247322	0.104303	2.3712	0.0177304	0.0437118
ENSG00000003393	alsin Rho guanine nucleotide exchange factor ALS2 [Source:HGNC Symbol;Acc:HGNC:443]	ALS2	protein_coding	2	8307.94	0.211524	0.0871829	2.42622	0.0152572	0.0384206
ENSG00000003400	caspase 10 [Source:HGNC Symbol;Acc:HGNC:1500]	CASP10	protein_coding	2	1382.61	-0.0956898	0.10692	-0.894969	0.370804	0.511271
ENSG00000003402	CASP8 and FADD like apoptosis regulator [Source:HGNC Symbol;Acc:HGNC:1876]	CFLAR	protein_coding	2	7538.65	0.515246	0.0862171	5.97615	2.28467e-09	2.35383e-08
ENSG00000003436	tissue factor pathway inhibitor [Source:HGNC Symbol;Acc:HGNC:11760]	TFPI	protein_coding	2	7561.63	0.199724	0.0861872	2.31733	0.020486	0.0494995
ENSG00000003509	NADH:ubiquinone oxidoreductase complex assembly factor 7 [Source:HGNC Symbol;Acc:HGNC:28816]	NDUFAF7	protein_coding	2	1007.06	0.0397873	0.111222	0.357728	0.720547	0.813414
ENSG00000003756	RNA binding motif protein 5 [Source:HGNC Symbol;Acc:HGNC:9902]	RBM5	protein_coding	3	3857.79	0.382245	0.0867839	4.40456	1.05997e-05	5.55799e-05
ENSG00000003987	myotubularin related protein 7 [Source:HGNC Symbol;Acc:HGNC:7454]	MTMR7	protein_coding	8	80.6066	0.174038	0.25023	0.695512	0.486735	0.621939
ENSG00000003989	solute carrier family 7 member 2 [Source:HGNC Symbol;Acc:HGNC:11060]	SLC7A2	protein_coding	8	2116.99	-0.400508	0.096988	-4.12946	3.63616e-05	0.000173159
ENSG00000004059	ADP ribosylation factor 5 [Source:HGNC Symbol;Acc:HGNC:658]	ARF5	protein_coding	7	3490.44	-0.171803	0.0895784	-1.91791	0.0551222	0.114145
ENSG00000004139	sterile alpha and TIR motif containing 1 [Source:HGNC Symbol;Acc:HGNC:17074]	SARM1	protein_coding	17	185.704	0.47903	0.215591	2.22194	0.0262874	0.0611656
ENSG00000004142	DNA polymerase delta interacting protein 2 [Source:HGNC Symbol;Acc:HGNC:23781]	POLDIP2	protein_coding	17	6375.57	0.0580082	0.0857912	0.676156	0.498942	0.632172
ENSG00000004399	plexin D1 [Source:HGNC Symbol;Acc:HGNC:9107]	PLXND1	protein_coding	3	594.342	-1.80871	0.210172	-8.60589	7.57295e-18	2.66974e-16
ENSG00000004455	adenylate kinase 2 [Source:HGNC Symbol;Acc:HGNC:362]	AK2	protein_coding	1	2501.5	-0.075887	0.113853	-0.666534	0.50507	0.637176
ENSG00000004468	CD38 molecule [Source:HGNC Symbol;Acc:HGNC:1667]	CD38	protein_coding	4	2.83542	0.0217652	1.24734	0.0174493	0.986078
ENSG00000004478	FKBP prolyl isomerase 4 [Source:HGNC Symbol;Acc:HGNC:3720]	FKBP4	protein_coding	12	3644.88	-0.387153	0.0914385	-4.23403	2.29544e-05	0.000113454
ENSG00000004487	lysine demethylase 1A [Source:HGNC Symbol;Acc:HGNC:29079]	KDM1A	protein_coding	1	8553.2	-0.569733	0.0875075	-6.51067	7.48151e-11	9.71821e-10
ENSG00000004534	RNA binding motif protein 6 [Source:HGNC Symbol;Acc:HGNC:9903]	RBM6	protein_coding	3	6247.98	-0.164392	0.0738439	-2.22621	0.0260003	0.0606039
ENSG00000004660	calcium/calmodulin dependent protein kinase kinase 1 [Source:HGNC Symbol;Acc:HGNC:1469]	CAMKK1	protein_coding	17	1158.81	-0.565213	0.115477	-4.89459	9.85091e-07	6.33598e-06
ENSG00000004700	RecQ like helicase [Source:HGNC Symbol;Acc:HGNC:9948]	RECQL	protein_coding	12	3481.28	-0.743995	0.0980101	-7.59101	3.17427e-14	6.83408e-13
ENSG00000004766	VPS50 subunit of EARP/GARPII complex [Source:HGNC Symbol;Acc:HGNC:25956]	VPS50	protein_coding	7	1670.43	0.283201	0.0939257	3.01516	0.0025684	0.00805545
ENSG00000004777	Rho GTPase activating protein 33 [Source:HGNC Symbol;Acc:HGNC:23085]	ARHGAP33	protein_coding	19	155.147	-0.640372	0.606189	-1.05639	0.29079	0.425769
ENSG00000004779	NADH:ubiquinone oxidoreductase subunit AB1 [Source:HGNC Symbol;Acc:HGNC:7694]	NDUFAB1	protein_coding	16	4929.57	-0.42691	0.0757453	-5.63612	1.73923e-08	1.54497e-07
ENSG00000004799	pyruvate dehydrogenase kinase 4 [Source:HGNC Symbol;Acc:HGNC:8812]	PDK4	protein_coding	7	847.343	-0.285555	0.179938	-1.58696	0.112521	0.203496
ENSG00000004838	zinc finger MYND-type containing 10 [Source:HGNC Symbol;Acc:HGNC:19412]	ZMYND10	protein_coding	3	27.1557	0.089168	0.450933	0.197741	0.843248	0.899499
ENSG00000004864	solute carrier family 25 member 13 [Source:HGNC Symbol;Acc:HGNC:10983]	SLC25A13	protein_coding	7	2295.04	-0.709862	0.115592	-6.14111	8.19477e-10	9.15793e-09
ENSG00000004866	suppression of tumorigenicity 7 [Source:HGNC Symbol;Acc:HGNC:11351]	ST7	protein_coding	7	1798.22	-0.274188	0.094044	-2.91553	0.00355081	0.010728
ENSG00000004897	cell division cycle 27 [Source:HGNC Symbol;Acc:HGNC:1728]	CDC27	protein_coding	17	5610.67	-0.55517	0.0868421	-6.39287	1.62801e-10	2.01165e-09
ENSG00000004948	calcitonin receptor [Source:HGNC Symbol;Acc:HGNC:1440]	CALCR	protein_coding	7	13.0393	-0.169795	0.654646	-0.25937	0.79535	0.86756
ENSG00000004961	holocytochrome c synthase [Source:HGNC Symbol;Acc:HGNC:4837]	HCCS	protein_coding	X	2534.58	0.16789	0.114104	1.47139	0.141187	0.244575
ENSG00000004975	dishevelled segment polarity protein 2 [Source:HGNC Symbol;Acc:HGNC:3086]	DVL2	protein_coding	17	2463.84	-0.228495	0.084169	-2.71472	0.00663322	0.0186244
ENSG00000005001	serine protease 22 [Source:HGNC Symbol;Acc:HGNC:14368]	PRSS22	protein_coding	16	4147.96	1.05834	0.132535	7.98534	1.40131e-15	3.63842e-14
ENSG00000005007	UPF1 RNA helicase and ATPase [Source:HGNC Symbol;Acc:HGNC:9962]	UPF1	protein_coding	19	8077.01	-0.0628708	0.106474	-0.590479	0.554869	0.681026
ENSG00000005020	src kinase associated phosphoprotein 2 [Source:HGNC Symbol;Acc:HGNC:15687]	SKAP2	protein_coding	7	3738.23	-0.374687	0.0876247	-4.27604	1.90248e-05	9.5454e-05
ENSG00000005022	solute carrier family 25 member 5 [Source:HGNC Symbol;Acc:HGNC:10991]	SLC25A5	protein_coding	X	1594.76	-0.71953	0.106289	-6.76956	1.29173e-11	1.89379e-10
ENSG00000005059	mitochondrial calcium uniporter dominant negative subunit beta [Source:HGNC Symbol;Acc:HGNC:26076]	MCUB	protein_coding	4	860.591	-1.22218	0.140674	-8.688	3.68863e-18	1.3825e-16
ENSG00000005073	homeobox A11 [Source:HGNC Symbol;Acc:HGNC:5101]	HOXA11	protein_coding	7	273.171	-0.0490136	0.152202	-0.322031	0.74743	0.834121
ENSG00000005075	RNA polymerase II subunit J [Source:HGNC Symbol;Acc:HGNC:9197]	POLR2J	protein_coding	7	801.117	-0.0135938	0.105477	-0.128879	0.897454	0.935214
ENSG00000005100	DEAH-box helicase 33 [Source:HGNC Symbol;Acc:HGNC:16718]	DHX33	protein_coding	17	4647.05	-0.425421	0.0832613	-5.10948	3.23052e-07	2.26157e-06
ENSG00000005108	thrombospondin type 1 domain containing 7A [Source:HGNC Symbol;Acc:HGNC:22207]	THSD7A	protein_coding	7	10.7388	3.1939	1.0706	2.98329	0.0028517	0.00884197
ENSG00000005156	DNA ligase 3 [Source:HGNC Symbol;Acc:HGNC:6600]	LIG3	protein_coding	17	1643.04	-0.87922	0.11963	-7.34947	1.98989e-13	3.82762e-12
ENSG00000005175	RNA polymerase II associated protein 3 [Source:HGNC Symbol;Acc:HGNC:26151]	RPAP3	protein_coding	12	6550.78	-0.286853	0.0844359	-3.39729	0.000680567	0.00245455
ENSG00000005187	acyl-CoA synthetase medium chain family member 3 [Source:HGNC Symbol;Acc:HGNC:10522]	ACSM3	protein_coding	16	1633.32	-0.675162	0.356875	-1.89187	0.0585081	0.119989
ENSG00000005189	RNA exonuclease 5 [Source:HGNC Symbol;Acc:HGNC:24661]	REXO5	protein_coding	16	252.492	-0.516286	0.164365	-3.1411	0.00168314	0.00552307
ENSG00000005194	cytokine induced apoptosis inhibitor 1 [Source:HGNC Symbol;Acc:HGNC:28050]	CIAPIN1	protein_coding	16	506.891	0.444137	0.119966	3.70219	0.000213746	0.000865069
ENSG00000005206	signal peptide peptidase like 2B [Source:HGNC Symbol;Acc:HGNC:30627]	SPPL2B	protein_coding	19	2280.93	1.11218	0.149418	7.44341	9.81213e-14	1.96967e-12
ENSG00000005238	family with sequence similarity 214 member B [Source:HGNC Symbol;Acc:HGNC:25666]	FAM214B	protein_coding	9	1067.9	0.808324	0.134519	6.00898	1.86689e-09	1.96102e-08
ENSG00000005243	COPI coat complex subunit zeta 2 [Source:HGNC Symbol;Acc:HGNC:19356]	COPZ2	protein_coding	17	48.4674	1.04332	0.346251	3.01318	0.00258527	0.00810496
ENSG00000005249	protein kinase cAMP-dependent type II regulatory subunit beta [Source:HGNC Symbol;Acc:HGNC:9392]	PRKAR2B	protein_coding	7	153.391	-0.458878	0.19199	-2.39012	0.0168429	0.0418255
ENSG00000005302	MSL complex subunit 3 [Source:HGNC Symbol;Acc:HGNC:7370]	MSL3	protein_coding	X	1277.37	0.160112	0.113822	1.40668	0.159521	0.268102
ENSG00000005339	CREB binding protein [Source:HGNC Symbol;Acc:HGNC:2348]	CREBBP	protein_coding	16	6887.65	-0.296566	0.131809	-2.24996	0.0244516	0.0576612
ENSG00000005379	TSPO associated protein 1 [Source:HGNC Symbol;Acc:HGNC:16831]	TSPOAP1	protein_coding	17	1335.11	0.195736	0.392365	0.49886	0.617878	0.734242
ENSG00000005381	myeloperoxidase [Source:HGNC Symbol;Acc:HGNC:7218]	MPO	protein_coding	17	68.5035	0.0932658	0.29922	0.311696	0.755272	0.839881
ENSG00000005421	paraoxonase 1 [Source:HGNC Symbol;Acc:HGNC:9204]	PON1	protein_coding	7	106.993	0.200638	0.229986	0.872392	0.382995	0.52341
ENSG00000005436	GC-rich sequence DNA-binding factor 2 [Source:HGNC Symbol;Acc:HGNC:1317]	GCFC2	protein_coding	2	3927.15	-0.259083	0.0773238	-3.35062	0.000806296	0.00285283
ENSG00000005448	WD repeat domain 54 [Source:HGNC Symbol;Acc:HGNC:25770]	WDR54	protein_coding	2	1020.13	0.897301	0.119618	7.50136	6.31578e-14	1.30977e-12
ENSG00000005469	carnitine O-octanoyltransferase [Source:HGNC Symbol;Acc:HGNC:2366]	CROT	protein_coding	7	1989.97	0.770417	0.119851	6.42815	1.2917e-10	1.61645e-09
ENSG00000005471	ATP binding cassette subfamily B member 4 [Source:HGNC Symbol;Acc:HGNC:45]	ABCB4	protein_coding	7	6.52354	0.759984	0.932563	0.814941	0.415106	0.556244
ENSG00000005483	lysine methyltransferase 2E [Source:HGNC Symbol;Acc:HGNC:18541]	KMT2E	protein_coding	7	4695.64	-0.07159	0.0919824	-0.778301	0.436392	0.575821
ENSG00000005486	rhomboid domain containing 2 [Source:HGNC Symbol;Acc:HGNC:23082]	RHBDD2	protein_coding	7	5213.8	0.661075	0.108698	6.08178	1.18858e-09	1.28994e-08
ENSG00000005513	SRY-box transcription factor 8 [Source:HGNC Symbol;Acc:HGNC:11203]	SOX8	protein_coding	16	1160.89	-0.484537	0.107494	-4.50757	6.5573e-06	3.59544e-05
ENSG00000005700	inhibitor of Bruton tyrosine kinase [Source:HGNC Symbol;Acc:HGNC:17853]	IBTK	protein_coding	6	7485.8	-0.50735	0.0926062	-5.47858	4.28754e-08	3.52807e-07
ENSG00000005801	zinc finger protein 195 [Source:HGNC Symbol;Acc:HGNC:12986]	ZNF195	protein_coding	11	2913.8	0.245789	0.0962029	2.5549	0.0106217	0.0280564
ENSG00000005810	MYC binding protein 2 [Source:HGNC Symbol;Acc:HGNC:23386]	MYCBP2	protein_coding	13	4933.1	-0.649609	0.158592	-4.0961	4.20171e-05	0.000197507
ENSG00000005812	F-box and leucine rich repeat protein 3 [Source:HGNC Symbol;Acc:HGNC:13599]	FBXL3	protein_coding	13	4229.69	-0.28505	0.0859156	-3.31779	0.000907337	0.00317301
ENSG00000005844	integrin subunit alpha L [Source:HGNC Symbol;Acc:HGNC:6148]	ITGAL	protein_coding	16	18.9347	1.32711	0.568389	2.33487	0.0195503	0.0475262
ENSG00000005882	pyruvate dehydrogenase kinase 2 [Source:HGNC Symbol;Acc:HGNC:8810]	PDK2	protein_coding	17	721.047	0.37676	0.110452	3.41106	0.000647105	0.00234398
ENSG00000005884	integrin subunit alpha 3 [Source:HGNC Symbol;Acc:HGNC:6139]	ITGA3	protein_coding	17	19563.8	1.23549	0.147241	8.39093	4.82291e-17	1.52836e-15
ENSG00000005889	zinc finger protein X-linked [Source:HGNC Symbol;Acc:HGNC:12869]	ZFX	protein_coding	X	2852.72	-0.269949	0.0975566	-2.76711	0.00565562	0.0161223
ENSG00000005893	lysosomal associated membrane protein 2 [Source:HGNC Symbol;Acc:HGNC:6501]	LAMP2	protein_coding	X	11240.5	-0.10246	0.0821328	-1.24749	0.212217	0.335006
ENSG00000005961	integrin subunit alpha 2b [Source:HGNC Symbol;Acc:HGNC:6138]	ITGA2B	protein_coding	17	9.67605	0.600745	0.772932	0.777229	0.437024	0.576473
ENSG00000005981	ankyrin repeat and SOCS box containing 4 [Source:HGNC Symbol;Acc:HGNC:16009]	ASB4	protein_coding	7	988.916	-1.40706	0.505041	-2.78602	0.0053359	0.0153115
ENSG00000006007	glycerophosphodiester phosphodiesterase 1 [Source:HGNC Symbol;Acc:HGNC:29644]	GDE1	protein_coding	16	12440	0.297027	0.100551	2.95399	0.00313694	0.00962715
ENSG00000006015	required for excision 1-B domain containing [Source:HGNC Symbol;Acc:HGNC:26098]	REX1BD	protein_coding	19	615.667	0.321663	0.15598	2.06221	0.0391877	0.0860361
ENSG00000006016	cytokine receptor like factor 1 [Source:HGNC Symbol;Acc:HGNC:2364]	CRLF1	protein_coding	19	35.2101	-0.253036	0.42491	-0.595505	0.551506	0.677978
ENSG00000006025	oxysterol binding protein like 7 [Source:HGNC Symbol;Acc:HGNC:16387]	OSBPL7	protein_coding	17	944.819	1.40529	0.142511	9.86094	6.14694e-23	4.60776e-21
ENSG00000006042	transmembrane protein 98 [Source:HGNC Symbol;Acc:HGNC:24529]	TMEM98	protein_coding	17	395.433	-1.04809	0.176058	-5.95305	2.63184e-09	2.67608e-08
ENSG00000006047	Y-box binding protein 2 [Source:HGNC Symbol;Acc:HGNC:17948]	YBX2	protein_coding	17	1231.29	-0.461936	0.527078	-0.87641	0.380807	0.52121
ENSG00000006062	mitogen-activated protein kinase kinase kinase 14 [Source:HGNC Symbol;Acc:HGNC:6853]	MAP3K14	protein_coding	17	1183.85	0.0565761	0.112163	0.504411	0.613972	0.731109
ENSG00000006118	transmembrane protein 132A [Source:HGNC Symbol;Acc:HGNC:31092]	TMEM132A	protein_coding	11	2722.51	0.47358	0.0877785	5.39517	6.84591e-08	5.43506e-07
ENSG00000006125	adaptor related protein complex 2 subunit beta 1 [Source:HGNC Symbol;Acc:HGNC:563]	AP2B1	protein_coding	17	14779.7	-0.620953	0.109672	-5.66188	1.49719e-08	1.34159e-07
ENSG00000006194	zinc finger protein 263 [Source:HGNC Symbol;Acc:HGNC:13056]	ZNF263	protein_coding	16	3189.53	-0.319629	0.0861163	-3.7116	0.000205955	0.000835785
ENSG00000006210	C-X3-C motif chemokine ligand 1 [Source:HGNC Symbol;Acc:HGNC:10647]	CX3CL1	protein_coding	16	1564.8	-0.151866	0.154936	-0.980189	0.326993	0.465133
ENSG00000006282	spermatogenesis associated 20 [Source:HGNC Symbol;Acc:HGNC:26125]	SPATA20	protein_coding	17	5218.2	1.00877	0.10549	9.56274	1.14679e-21	7.18752e-20
ENSG00000006283	calcium voltage-gated channel subunit alpha1 G [Source:HGNC Symbol;Acc:HGNC:1394]	CACNA1G	protein_coding	17	14.7135	0.37955	0.572096	0.663437	0.507051	0.639175
ENSG00000006327	TNF receptor superfamily member 12A [Source:HGNC Symbol;Acc:HGNC:18152]	TNFRSF12A	protein_coding	16	9106.96	0.293289	0.0814147	3.60241	0.000315281	0.00122692
ENSG00000006377	distal-less homeobox 6 [Source:HGNC Symbol;Acc:HGNC:2919]	DLX6	protein_coding	7	3.81626	0.272746	1.15652	0.235833	0.813562	0.879505
ENSG00000006432	mitogen-activated protein kinase kinase kinase 9 [Source:HGNC Symbol;Acc:HGNC:6861]	MAP3K9	protein_coding	14	4467.93	-0.00670488	0.101535	-0.0660349	0.94735	0.966366
ENSG00000006451	RAS like proto-oncogene A [Source:HGNC Symbol;Acc:HGNC:9839]	RALA	protein_coding	7	3452.42	0.118097	0.109113	1.08234	0.279103	0.412511
ENSG00000006453	BAR/IMD domain containing adaptor protein 2 like 1 [Source:HGNC Symbol;Acc:HGNC:21649]	BAIAP2L1	protein_coding	7	6327.94	0.321936	0.0769682	4.18272	2.88046e-05	0.000139888
ENSG00000006459	lysine demethylase 7A [Source:HGNC Symbol;Acc:HGNC:22224]	KDM7A	protein_coding	7	1516.71	-0.0802896	0.118694	-0.676439	0.498762	0.632116
ENSG00000006468	ETS variant transcription factor 1 [Source:HGNC Symbol;Acc:HGNC:3490]	ETV1	protein_coding	7	1794.83	-0.142838	0.103605	-1.37867	0.167995	0.279451
ENSG00000006530	acylglycerol kinase [Source:HGNC Symbol;Acc:HGNC:21869]	AGK	protein_coding	7	1540.61	-0.327916	0.104156	-3.14833	0.00164205	0.00539453
ENSG00000006534	aldehyde dehydrogenase 3 family member B1 [Source:HGNC Symbol;Acc:HGNC:410]	ALDH3B1	protein_coding	11	1596.08	1.17817	0.124996	9.42565	4.27433e-21	2.49849e-19
ENSG00000006555	tetratricopeptide repeat domain 22 [Source:HGNC Symbol;Acc:HGNC:26067]	TTC22	protein_coding	1	1340.32	0.582774	0.123196	4.73044	2.24032e-06	1.34437e-05
ENSG00000006576	putative homeodomain transcription factor 2 [Source:HGNC Symbol;Acc:HGNC:13411]	PHTF2	protein_coding	7	2425.69	-1.39466	0.143554	-9.71525	2.59617e-22	1.78589e-20
ENSG00000006606	C-C motif chemokine ligand 26 [Source:HGNC Symbol;Acc:HGNC:10625]	CCL26	protein_coding	7	2.77403	1.68602	1.67791	1.00484	0.314975
ENSG00000006607	FERM, ARH/RhoGEF and pleckstrin domain protein 2 [Source:HGNC Symbol;Acc:HGNC:16460]	FARP2	protein_coding	2	6883.97	-0.334113	0.0877587	-3.80718	0.00014056	0.000591467
ENSG00000006611	USH1 protein network component harmonin [Source:HGNC Symbol;Acc:HGNC:12597]	USH1C	protein_coding	11	8881.51	0.420123	0.0772656	5.43739	5.40665e-08	4.35991e-07
ENSG00000006625	gamma-glutamylcyclotransferase [Source:HGNC Symbol;Acc:HGNC:21705]	GGCT	protein_coding	7	1940.49	-0.5311	0.103733	-5.11989	3.05715e-07	2.14941e-06
ENSG00000006634	DBF4 zinc finger [Source:HGNC Symbol;Acc:HGNC:17364]	DBF4	protein_coding	7	386.592	-1.14108	0.164567	-6.93387	4.09481e-12	6.48359e-11
ENSG00000006652	interferon related developmental regulator 1 [Source:HGNC Symbol;Acc:HGNC:5456]	IFRD1	protein_coding	7	5042.58	1.08574	0.099404	10.9225	8.99878e-28	1.1343e-25
ENSG00000006695	cytochrome c oxidase assembly factor heme A:farnesyltransferase COX10 [Source:HGNC Symbol;Acc:HGNC:2260]	COX10	protein_coding	17	1406.67	-0.384093	0.10984	-3.49685	0.000470783	0.00175546
ENSG00000006704	GTF2I repeat domain containing 1 [Source:HGNC Symbol;Acc:HGNC:4661]	GTF2IRD1	protein_coding	7	2659.28	-0.322049	0.0910582	-3.53674	0.000405093	0.00153461
ENSG00000006712	PAF1 homolog, Paf1/RNA polymerase II complex component [Source:HGNC Symbol;Acc:HGNC:25459]	PAF1	protein_coding	19	2675.21	-0.145643	0.0923179	-1.57763	0.114651	0.206405
ENSG00000006715	VPS41 subunit of HOPS complex [Source:HGNC Symbol;Acc:HGNC:12713]	VPS41	protein_coding	7	5188.45	0.0924579	0.0863408	1.07085	0.284238	0.418156
ENSG00000006740	Rho GTPase activating protein 44 [Source:HGNC Symbol;Acc:HGNC:29096]	ARHGAP44	protein_coding	17	548.392	-0.652673	0.174848	-3.7328	0.000189364	0.000774308
ENSG00000006744	elaC ribonuclease Z 2 [Source:HGNC Symbol;Acc:HGNC:14198]	ELAC2	protein_coding	17	4632.43	-0.399524	0.0895771	-4.46012	8.19151e-06	4.39955e-05
ENSG00000006747	scinderin [Source:HGNC Symbol;Acc:HGNC:21695]	SCIN	protein_coding	7	941.033	0.927491	0.108697	8.5328	1.42848e-17	4.83222e-16
ENSG00000006756	arylsulfatase D [Source:HGNC Symbol;Acc:HGNC:717]	ARSD	protein_coding	X	1070.21	0.0770229	0.10564	0.729105	0.465937	0.603754
ENSG00000006757	patatin like phospholipase domain containing 4 [Source:HGNC Symbol;Acc:HGNC:24887]	PNPLA4	protein_coding	X	1264.12	0.789593	0.108592	7.27118	3.56356e-13	6.66705e-12
ENSG00000006831	adiponectin receptor 2 [Source:HGNC Symbol;Acc:HGNC:24041]	ADIPOR2	protein_coding	12	9051.68	-0.596748	0.0767701	-7.77318	7.65391e-15	1.7604e-13
ENSG00000006837	cyclin dependent kinase like 3 [Source:HGNC Symbol;Acc:HGNC:15483]	CDKL3	protein_coding	5	64.317	0.121351	0.295085	0.411242	0.680895	0.783948
ENSG00000007001	uridine phosphorylase 2 [Source:HGNC Symbol;Acc:HGNC:23061]	UPP2	protein_coding	2	4.1013	0.783427	1.09084	0.718186	0.472642	0.610213
ENSG00000007047	microtubule affinity regulating kinase 4 [Source:HGNC Symbol;Acc:HGNC:13538]	MARK4	protein_coding	19	1162.47	0.42913	0.123028	3.48806	0.000486533	0.0018094
ENSG00000007062	prominin 1 [Source:HGNC Symbol;Acc:HGNC:9454]	PROM1	protein_coding	4	15583.5	0.256461	0.0881935	2.90794	0.0036382	0.0109612
ENSG00000007080	coiled-coil domain containing 124 [Source:HGNC Symbol;Acc:HGNC:25171]	CCDC124	protein_coding	19	2255.1	-0.11628	0.0902698	-1.28814	0.197697	0.317054
ENSG00000007168	platelet activating factor acetylhydrolase 1b regulatory subunit 1 [Source:HGNC Symbol;Acc:HGNC:8574]	PAFAH1B1	protein_coding	17	8482.37	-0.104725	0.0967202	-1.08276	0.278913	0.412311
ENSG00000007171	nitric oxide synthase 2 [Source:HGNC Symbol;Acc:HGNC:7873]	NOS2	protein_coding	17	19.9522	-0.297013	0.602932	-0.492615	0.622285	0.737427
ENSG00000007174	dynein axonemal heavy chain 9 [Source:HGNC Symbol;Acc:HGNC:2953]	DNAH9	protein_coding	17	18.4676	0.89381	0.612745	1.4587	0.144648	0.249346
ENSG00000007202	KIAA0100 [Source:HGNC Symbol;Acc:HGNC:28960]	KIAA0100	protein_coding	17	12330.7	0.0387551	0.107379	0.360919	0.71816	0.811816
ENSG00000007237	growth arrest specific 7 [Source:HGNC Symbol;Acc:HGNC:4169]	GAS7	protein_coding	17	369.65	0.614678	0.157706	3.89761	9.7146e-05	0.000424048
ENSG00000007255	trafficking protein particle complex 6A [Source:HGNC Symbol;Acc:HGNC:23069]	TRAPPC6A	protein_coding	19	280.387	0.39156	0.149005	2.62783	0.00859318	0.0233994
ENSG00000007306	CEA cell adhesion molecule 7 [Source:HGNC Symbol;Acc:HGNC:1819]	CEACAM7	protein_coding	19	2.22389	1.33011	1.79514	0.740951	0.458723
ENSG00000007314	sodium voltage-gated channel alpha subunit 4 [Source:HGNC Symbol;Acc:HGNC:10591]	SCN4A	protein_coding	17	4.15954	0.460132	1.0326	0.445607	0.655881	0.764946
ENSG00000007341	suppression of tumorigenicity 7 like [Source:HGNC Symbol;Acc:HGNC:18441]	ST7L	protein_coding	1	560.87	-0.0335705	0.123724	-0.271333	0.786135	0.861968
ENSG00000007372	paired box 6 [Source:HGNC Symbol;Acc:HGNC:8620]	PAX6	protein_coding	11	692.19	-0.597762	0.129486	-4.61644	3.90387e-06	2.22376e-05
ENSG00000007376	RNA pseudouridine synthase domain containing 1 [Source:HGNC Symbol;Acc:HGNC:14173]	RPUSD1	protein_coding	16	1940.12	-0.12383	0.108384	-1.14251	0.253241	0.383662
ENSG00000007384	rhomboid 5 homolog 1 [Source:HGNC Symbol;Acc:HGNC:20561]	RHBDF1	protein_coding	16	2023.06	0.839042	0.118337	7.0903	1.3382e-12	2.2805e-11
ENSG00000007392	LUC7 like [Source:HGNC Symbol;Acc:HGNC:6723]	LUC7L	protein_coding	16	3113.24	0.397325	0.0985304	4.03251	5.51839e-05	0.000253794
ENSG00000007402	calcium voltage-gated channel auxiliary subunit alpha2delta 2 [Source:HGNC Symbol;Acc:HGNC:1400]	CACNA2D2	protein_coding	3	32.9793	0.523503	0.413589	1.26576	0.2056	0.326618
ENSG00000007516	BAI1 associated protein 3 [Source:HGNC Symbol;Acc:HGNC:948]	BAIAP3	protein_coding	16	576.687	0.719362	0.15053	4.77888	1.76275e-06	1.08226e-05
ENSG00000007520	TSR3 ribosome maturation factor [Source:HGNC Symbol;Acc:HGNC:14175]	TSR3	protein_coding	16	1214.74	-0.00644812	0.108298	-0.0595404	0.952522	0.969144
ENSG00000007541	phosphatidylinositol glycan anchor biosynthesis class Q [Source:HGNC Symbol;Acc:HGNC:14135]	PIGQ	protein_coding	16	1492.33	0.974742	0.109862	8.87239	7.159e-19	3.01922e-17
ENSG00000007545	cramped chromatin regulator homolog 1 [Source:HGNC Symbol;Acc:HGNC:14122]	CRAMP1	protein_coding	16	1202.75	-0.049917	0.119169	-0.418875	0.675308	0.779783
ENSG00000007866	TEA domain transcription factor 3 [Source:HGNC Symbol;Acc:HGNC:11716]	TEAD3	protein_coding	6	2844.19	0.343957	0.0867049	3.96698	7.27888e-05	0.00032586
ENSG00000007923	DnaJ heat shock protein family (Hsp40) member C11 [Source:HGNC Symbol;Acc:HGNC:25570]	DNAJC11	protein_coding	1	3374.81	-0.273942	0.0855209	-3.20322	0.001359	0.00455213
ENSG00000007944	myosin regulatory light chain interacting protein [Source:HGNC Symbol;Acc:HGNC:21155]	MYLIP	protein_coding	6	1833.01	0.0106434	0.138553	0.0768183	0.938768	0.961132
ENSG00000007952	NADPH oxidase 1 [Source:HGNC Symbol;Acc:HGNC:7889]	NOX1	protein_coding	X	92.1732	-0.183324	0.243468	-0.752968	0.451469	0.589956
ENSG00000007968	E2F transcription factor 2 [Source:HGNC Symbol;Acc:HGNC:3114]	E2F2	protein_coding	1	702.631	-1.66373	0.221321	-7.5173	5.5921e-14	1.1672e-12
ENSG00000008018	proteasome 20S subunit beta 1 [Source:HGNC Symbol;Acc:HGNC:9537]	PSMB1	protein_coding	6	9296.56	-0.266606	0.0789036	-3.37889	0.000727797	0.0026049
ENSG00000008056	synapsin I [Source:HGNC Symbol;Acc:HGNC:11494]	SYN1	protein_coding	X	5.89478	-1.16853	0.947983	-1.23265	0.217706	0.341855
ENSG00000008083	jumonji and AT-rich interaction domain containing 2 [Source:HGNC Symbol;Acc:HGNC:6196]	JARID2	protein_coding	6	1976.15	0.456447	0.111138	4.10702	4.00788e-05	0.000189421
ENSG00000008086	cyclin dependent kinase like 5 [Source:HGNC Symbol;Acc:HGNC:11411]	CDKL5	protein_coding	X	549.676	0.335185	0.166618	2.0117	0.0442518	0.0953998
ENSG00000008118	calcium/calmodulin dependent protein kinase IG [Source:HGNC Symbol;Acc:HGNC:14585]	CAMK1G	protein_coding	1	39.5524	0.894051	0.40355	2.21547	0.0267281	0.0620503
ENSG00000008128	cyclin dependent kinase 11A [Source:HGNC Symbol;Acc:HGNC:1730]	CDK11A	protein_coding	1	122.855	0.0261565	0.235165	0.111226	0.911437	0.944244
ENSG00000008130	NAD kinase [Source:HGNC Symbol;Acc:HGNC:29831]	NADK	protein_coding	1	5207.15	-0.0182885	0.0853296	-0.214327	0.830292	0.890526
ENSG00000008226	DLEC1 cilia and flagella associated protein [Source:HGNC Symbol;Acc:HGNC:2899]	DLEC1	protein_coding	3	55.2326	1.37816	0.385497	3.57502	0.000350197	0.00134817
ENSG00000008256	cytohesin 3 [Source:HGNC Symbol;Acc:HGNC:9504]	CYTH3	protein_coding	7	2315.03	-0.196206	0.0928236	-2.11375	0.0345365	0.0773338
ENSG00000008277	ADAM metallopeptidase domain 22 [Source:HGNC Symbol;Acc:HGNC:201]	ADAM22	protein_coding	7	1000.62	-0.341911	0.132515	-2.58018	0.00987498	0.0263368
ENSG00000008282	synaptophysin like 1 [Source:HGNC Symbol;Acc:HGNC:11507]	SYPL1	protein_coding	7	22954.9	0.0366095	0.0757409	0.483351	0.628846	0.743524
ENSG00000008283	cytochrome b561 [Source:HGNC Symbol;Acc:HGNC:2571]	CYB561	protein_coding	17	6265.86	-0.169078	0.0815491	-2.07332	0.0381421	0.0840542
ENSG00000008294	sperm associated antigen 9 [Source:HGNC Symbol;Acc:HGNC:14524]	SPAG9	protein_coding	17	8346.94	-0.349714	0.0895224	-3.90644	9.36655e-05	0.000410603
ENSG00000008300	cadherin EGF LAG seven-pass G-type receptor 3 [Source:HGNC Symbol;Acc:HGNC:3230]	CELSR3	protein_coding	3	1688.87	0.262016	0.106357	2.46355	0.013757	0.0351131
ENSG00000008311	aminoadipate-semialdehyde synthase [Source:HGNC Symbol;Acc:HGNC:17366]	AASS	protein_coding	7	407.533	-0.177025	0.133786	-1.32319	0.185771	0.30216
ENSG00000008323	pleckstrin homology and RhoGEF domain containing G6 [Source:HGNC Symbol;Acc:HGNC:25562]	PLEKHG6	protein_coding	12	1348.42	0.337758	0.11503	2.93628	0.00332179	0.010127
ENSG00000008324	SS18 like 2 [Source:HGNC Symbol;Acc:HGNC:15593]	SS18L2	protein_coding	3	744.887	-0.421858	0.114737	-3.67675	0.000236222	0.000945013
ENSG00000008382	MPN domain containing [Source:HGNC Symbol;Acc:HGNC:25934]	MPND	protein_coding	19	320.492	-0.255072	0.139275	-1.83143	0.067036	0.134066
ENSG00000008394	microsomal glutathione S-transferase 1 [Source:HGNC Symbol;Acc:HGNC:7061]	MGST1	protein_coding	12	20850.8	-0.666238	0.109786	-6.06851	1.29099e-09	1.39238e-08
ENSG00000008405	cryptochrome circadian regulator 1 [Source:HGNC Symbol;Acc:HGNC:2384]	CRY1	protein_coding	12	4434.76	-0.133545	0.080204	-1.66507	0.0958993	0.179032
ENSG00000008438	peptidoglycan recognition protein 1 [Source:HGNC Symbol;Acc:HGNC:8904]	PGLYRP1	protein_coding	19	3.46283	0.8843	1.19939	0.73729	0.460946	0.599235
ENSG00000008441	nuclear factor I X [Source:HGNC Symbol;Acc:HGNC:7788]	NFIX	protein_coding	19	2623.24	-0.625674	0.132566	-4.71972	2.36167e-06	1.41081e-05
ENSG00000008513	ST3 beta-galactoside alpha-2,3-sialyltransferase 1 [Source:HGNC Symbol;Acc:HGNC:10862]	ST3GAL1	protein_coding	8	16186	0.350403	0.130522	2.68462	0.00726113	0.0201616
ENSG00000008516	matrix metallopeptidase 25 [Source:HGNC Symbol;Acc:HGNC:14246]	MMP25	protein_coding	16	11.878	0.718042	0.65048	1.10387	0.269651	0.401863
ENSG00000008517	interleukin 32 [Source:HGNC Symbol;Acc:HGNC:16830]	IL32	protein_coding	16	141.392	1.57921	0.258226	6.1156	9.61924e-10	1.05873e-08
ENSG00000008710	polycystin 1, transient receptor potential channel interacting [Source:HGNC Symbol;Acc:HGNC:9008]	PKD1	protein_coding	16	1953.93	0.254618	0.102154	2.49248	0.0126853	0.032737
ENSG00000008735	mitogen-activated protein kinase 8 interacting protein 2 [Source:HGNC Symbol;Acc:HGNC:6883]	MAPK8IP2	protein_coding	22	70.3968	0.145313	0.275197	0.528033	0.597476	0.716914
ENSG00000008838	mediator complex subunit 24 [Source:HGNC Symbol;Acc:HGNC:22963]	MED24	protein_coding	17	3843.57	-0.0389856	0.0878297	-0.443878	0.657131	0.765868
ENSG00000008853	Rho related BTB domain containing 2 [Source:HGNC Symbol;Acc:HGNC:18756]	RHOBTB2	protein_coding	8	1065.39	0.125636	0.102982	1.21997	0.222476	0.347698
ENSG00000008869	HEAT repeat containing 5B [Source:HGNC Symbol;Acc:HGNC:29273]	HEATR5B	protein_coding	2	5164.32	0.45769	0.0810691	5.64568	1.64531e-08	1.46558e-07
ENSG00000008952	SEC62 homolog, preprotein translocation factor [Source:HGNC Symbol;Acc:HGNC:11846]	SEC62	protein_coding	3	11813.8	-0.206165	0.0796403	-2.5887	0.00963386	0.025779
ENSG00000008988	ribosomal protein S20 [Source:HGNC Symbol;Acc:HGNC:10405]	RPS20	protein_coding	8	3349.13	-0.304152	0.115406	-2.6355	0.0084013	0.0229567
ENSG00000009307	cold shock domain containing E1 [Source:HGNC Symbol;Acc:HGNC:29905]	CSDE1	protein_coding	1	30907.2	-0.199273	0.0857496	-2.32389	0.0201314	0.0487261
ENSG00000009335	ubiquitin protein ligase E3C [Source:HGNC Symbol;Acc:HGNC:16803]	UBE3C	protein_coding	7	14474.1	-0.20355	0.0872751	-2.33228	0.0196858	0.0478032
ENSG00000009413	REV3 like, DNA directed polymerase zeta catalytic subunit [Source:HGNC Symbol;Acc:HGNC:9968]	REV3L	protein_coding	6	5726.05	0.0678562	0.118826	0.571057	0.567961	0.692136
ENSG00000009709	paired box 7 [Source:HGNC Symbol;Acc:HGNC:8621]	PAX7	protein_coding	1	5.66358	-4.4961	1.17405	-3.82955	0.00012838	0.000546742
ENSG00000009724	mannan binding lectin serine peptidase 2 [Source:HGNC Symbol;Acc:HGNC:6902]	MASP2	protein_coding	1	234.309	0.55706	0.221243	2.51787	0.0118066	0.0307094
ENSG00000009765	iodotyrosine deiodinase [Source:HGNC Symbol;Acc:HGNC:21071]	IYD	protein_coding	6	282.595	0.996705	0.173973	5.72907	1.00981e-08	9.33018e-08
ENSG00000009780	family with sequence similarity 76 member A [Source:HGNC Symbol;Acc:HGNC:28530]	FAM76A	protein_coding	1	941.259	0.156843	0.110857	1.41483	0.15712	0.264935
ENSG00000009790	TRAF3 interacting protein 3 [Source:HGNC Symbol;Acc:HGNC:30766]	TRAF3IP3	protein_coding	1	9.88332	0.616587	0.727097	0.848012	0.396431	0.537702
ENSG00000009830	protein O-mannosyltransferase 2 [Source:HGNC Symbol;Acc:HGNC:19743]	POMT2	protein_coding	14	1125.01	-0.10475	0.119885	-0.873754	0.382252	0.522649
ENSG00000009844	vesicle trafficking 1 [Source:HGNC Symbol;Acc:HGNC:20954]	VTA1	protein_coding	6	6477.38	-0.0364535	0.0809754	-0.45018	0.65258	0.762318
ENSG00000009950	MLX interacting protein like [Source:HGNC Symbol;Acc:HGNC:12744]	MLXIPL	protein_coding	7	2425.36	-0.0788295	0.450275	-0.17507	0.861025	0.911225
ENSG00000009954	bromodomain adjacent to zinc finger domain 1B [Source:HGNC Symbol;Acc:HGNC:961]	BAZ1B	protein_coding	7	9506.65	-0.668864	0.0957082	-6.98857	2.77696e-12	4.51416e-11
ENSG00000010017	RAN binding protein 9 [Source:HGNC Symbol;Acc:HGNC:13727]	RANBP9	protein_coding	6	9075.43	-0.0754437	0.0784921	-0.961162	0.33647	0.47511
ENSG00000010030	ETS variant transcription factor 7 [Source:HGNC Symbol;Acc:HGNC:18160]	ETV7	protein_coding	6	218.26	1.04194	0.175308	5.94346	2.79065e-09	2.8261e-08
ENSG00000010072	SprT-like N-terminal domain [Source:HGNC Symbol;Acc:HGNC:25356]	SPRTN	protein_coding	1	1476.78	-0.173323	0.0939357	-1.84512	0.06502	0.130811
ENSG00000010165	eEF1A lysine and N-terminal methyltransferase [Source:HGNC Symbol;Acc:HGNC:24248]	EEF1AKNMT	protein_coding	1	3082.92	-0.227885	0.0840895	-2.71003	0.00672768	0.0188614
ENSG00000010219	dual specificity tyrosine phosphorylation regulated kinase 4 [Source:HGNC Symbol;Acc:HGNC:3095]	DYRK4	protein_coding	12	776.881	-0.147479	0.10576	-1.39448	0.163173	0.273287
ENSG00000010244	zinc finger protein 207 [Source:HGNC Symbol;Acc:HGNC:12998]	ZNF207	protein_coding	17	7052.15	-0.204821	0.102928	-1.98995	0.0465961	0.0993994
ENSG00000010256	ubiquinol-cytochrome c reductase core protein 1 [Source:HGNC Symbol;Acc:HGNC:12585]	UQCRC1	protein_coding	3	8337.52	-0.236733	0.0796011	-2.97399	0.00293951	0.00909421
ENSG00000010270	STARD3 N-terminal like [Source:HGNC Symbol;Acc:HGNC:19169]	STARD3NL	protein_coding	7	3325.25	-0.124459	0.0962212	-1.29347	0.195849	0.31465
ENSG00000010278	CD9 molecule [Source:HGNC Symbol;Acc:HGNC:1709]	CD9	protein_coding	12	41485.7	0.022246	0.0728262	0.305467	0.76001	0.843542
ENSG00000010282	hedgehog acyltransferase like [Source:HGNC Symbol;Acc:HGNC:13242]	HHATL	protein_coding	3	2.60076	1.57265	1.4631	1.07487	0.282433
ENSG00000010292	non-SMC condensin I complex subunit D2 [Source:HGNC Symbol;Acc:HGNC:24305]	NCAPD2	protein_coding	12	4824.79	-1.26228	0.158744	-7.95171	1.83955e-15	4.68991e-14
ENSG00000010295	intermediate filament family orphan 1 [Source:HGNC Symbol;Acc:HGNC:24970]	IFFO1	protein_coding	12	50.042	-0.162274	0.430934	-0.376564	0.706498	0.803504
ENSG00000010310	gastric inhibitory polypeptide receptor [Source:HGNC Symbol;Acc:HGNC:4271]	GIPR	protein_coding	19	164.825	2.14866	0.220843	9.72935	2.26042e-22	1.56447e-20
ENSG00000010318	PHD finger protein 7 [Source:HGNC Symbol;Acc:HGNC:18458]	PHF7	protein_coding	3	147.69	-0.286222	0.191051	-1.49815	0.134095	0.23487
ENSG00000010319	semaphorin 3G [Source:HGNC Symbol;Acc:HGNC:30400]	SEMA3G	protein_coding	3	73.3007	-0.897787	0.281896	-3.18481	0.00144848	0.00481468
ENSG00000010322	nischarin [Source:HGNC Symbol;Acc:HGNC:18006]	NISCH	protein_coding	3	3894.42	0.0965493	0.110639	0.872654	0.382852	0.523311
ENSG00000010327	stabilin 1 [Source:HGNC Symbol;Acc:HGNC:18628]	STAB1	protein_coding	3	21.679	-0.112252	0.562463	-0.199572	0.841815	0.898436
ENSG00000010361	fuzzy planar cell polarity protein [Source:HGNC Symbol;Acc:HGNC:26219]	FUZ	protein_coding	19	344.947	0.617485	0.137613	4.4871	7.21986e-06	3.9225e-05
ENSG00000010379	solute carrier family 6 member 13 [Source:HGNC Symbol;Acc:HGNC:11046]	SLC6A13	protein_coding	12	8.94247	1.33351	0.78561	1.69742	0.0896173	0.169336
ENSG00000010404	iduronate 2-sulfatase [Source:HGNC Symbol;Acc:HGNC:5389]	IDS	protein_coding	X	18758.3	0.928768	0.137005	6.77908	1.20945e-11	1.78242e-10
ENSG00000010438	serine protease 3 [Source:HGNC Symbol;Acc:HGNC:9486]	PRSS3	protein_coding	9	742.354	0.260237	0.167796	1.55091	0.120923	0.215665
ENSG00000010539	zinc finger protein 200 [Source:HGNC Symbol;Acc:HGNC:12993]	ZNF200	protein_coding	16	736.824	-0.528447	0.108149	-4.88628	1.0276e-06	6.58309e-06
ENSG00000010610	CD4 molecule [Source:HGNC Symbol;Acc:HGNC:1678]	CD4	protein_coding	12	46.181	0.889338	0.374697	2.37349	0.017621	0.0434897
ENSG00000010626	leucine rich repeat containing 23 [Source:HGNC Symbol;Acc:HGNC:19138]	LRRC23	protein_coding	12	386.029	0.497397	0.143944	3.4555	0.000549281	0.00201913
ENSG00000010671	Bruton tyrosine kinase [Source:HGNC Symbol;Acc:HGNC:1133]	BTK	protein_coding	X	15.6163	1.4665	0.66238	2.21398	0.0268298	0.0622351
ENSG00000010704	homeostatic iron regulator [Source:HGNC Symbol;Acc:HGNC:4886]	HFE	protein_coding	6	1449.73	-0.669136	0.118424	-5.65035	1.60123e-08	1.42744e-07
ENSG00000010803	Scm polycomb group protein homolog 1 [Source:HGNC Symbol;Acc:HGNC:19003]	SCMH1	protein_coding	1	1058.12	-0.782568	0.127314	-6.14677	7.9077e-10	8.86346e-09
ENSG00000010810	FYN proto-oncogene, Src family tyrosine kinase [Source:HGNC Symbol;Acc:HGNC:4037]	FYN	protein_coding	6	4188.33	0.791888	0.106629	7.42657	1.11449e-13	2.22731e-12
ENSG00000010818	HIVEP zinc finger 2 [Source:HGNC Symbol;Acc:HGNC:4921]	HIVEP2	protein_coding	6	1718.36	0.204158	0.142525	1.43244	0.152018	0.258419
ENSG00000010932	flavin containing dimethylaniline monoxygenase 1 [Source:HGNC Symbol;Acc:HGNC:3769]	FMO1	protein_coding	1	2.24414	0.590714	1.60908	0.367114	0.713534
ENSG00000011007	elongin A [Source:HGNC Symbol;Acc:HGNC:11620]	ELOA	protein_coding	1	6096.51	0.323709	0.101359	3.19368	0.0014047	0.00468089
ENSG00000011009	lysophospholipase 2 [Source:HGNC Symbol;Acc:HGNC:6738]	LYPLA2	protein_coding	1	190.337	0.504211	0.199321	2.52964	0.0114178	0.0298518
ENSG00000011021	chloride voltage-gated channel 6 [Source:HGNC Symbol;Acc:HGNC:2024]	CLCN6	protein_coding	1	1224.41	-0.180335	0.145679	-1.2379	0.215753	0.339473
ENSG00000011028	mannose receptor C type 2 [Source:HGNC Symbol;Acc:HGNC:16875]	MRC2	protein_coding	17	73.901	0.594417	0.30038	1.97889	0.0478289	0.101607
ENSG00000011083	solute carrier family 6 member 7 [Source:HGNC Symbol;Acc:HGNC:11054]	SLC6A7	protein_coding	5	23.2192	1.67361	0.53719	3.11549	0.00183641	0.00597218
ENSG00000011105	tetraspanin 9 [Source:HGNC Symbol;Acc:HGNC:21640]	TSPAN9	protein_coding	12	1207.78	0.319088	0.108031	2.95368	0.00314012	0.0096356
ENSG00000011114	BTB domain containing 7 [Source:HGNC Symbol;Acc:HGNC:18269]	BTBD7	protein_coding	14	6609.33	-0.0714559	0.111079	-0.643289	0.520037	0.649966
ENSG00000011132	amyloid beta precursor protein binding family A member 3 [Source:HGNC Symbol;Acc:HGNC:580]	APBA3	protein_coding	19	389.107	0.250183	0.147949	1.691	0.0908359	0.171322
ENSG00000011143	MKS transition zone complex subunit 1 [Source:HGNC Symbol;Acc:HGNC:7121]	MKS1	protein_coding	17	731.51	0.230422	0.122145	1.88646	0.0592334	0.121223
ENSG00000011198	abhydrolase domain containing 5 [Source:HGNC Symbol;Acc:HGNC:21396]	ABHD5	protein_coding	3	1452.17	-0.330163	0.103823	-3.18005	0.00147248	0.00488509
ENSG00000011243	A-kinase anchoring protein 8 like [Source:HGNC Symbol;Acc:HGNC:29857]	AKAP8L	protein_coding	19	3987.74	0.712651	0.0968157	7.36091	1.82664e-13	3.53772e-12
ENSG00000011258	mbt domain containing 1 [Source:HGNC Symbol;Acc:HGNC:19866]	MBTD1	protein_coding	17	2318.93	-0.141687	0.0866073	-1.63598	0.101845	0.187693
ENSG00000011260	UTP18 small subunit processome component [Source:HGNC Symbol;Acc:HGNC:24274]	UTP18	protein_coding	17	1502.64	-0.47701	0.100531	-4.74492	2.08593e-06	1.25775e-05
ENSG00000011275	ring finger protein 216 [Source:HGNC Symbol;Acc:HGNC:21698]	RNF216	protein_coding	7	3609.37	-0.0768171	0.0838829	-0.915767	0.359789	0.500026
ENSG00000011295	tetratricopeptide repeat domain 19 [Source:HGNC Symbol;Acc:HGNC:26006]	TTC19	protein_coding	17	7521.28	-0.0275897	0.0810206	-0.340527	0.73346	0.823623
ENSG00000011304	polypyrimidine tract binding protein 1 [Source:HGNC Symbol;Acc:HGNC:9583]	PTBP1	protein_coding	19	17847.2	-0.662759	0.0973552	-6.80764	9.92127e-12	1.47661e-10
ENSG00000011332	double PHD fingers 1 [Source:HGNC Symbol;Acc:HGNC:20225]	DPF1	protein_coding	19	74.5624	0.319687	0.297297	1.07531	0.282236	0.416106
ENSG00000011347	synaptotagmin 7 [Source:HGNC Symbol;Acc:HGNC:11514]	SYT7	protein_coding	11	564.069	-0.526551	0.159171	-3.30808	0.000939374	0.00327287
ENSG00000011376	leucyl-tRNA synthetase 2, mitochondrial [Source:HGNC Symbol;Acc:HGNC:17095]	LARS2	protein_coding	3	3037.48	-0.169286	0.105049	-1.61149	0.107073	0.19554
ENSG00000011405	phosphatidylinositol-4-phosphate 3-kinase catalytic subunit type 2 alpha [Source:HGNC Symbol;Acc:HGNC:8971]	PIK3C2A	protein_coding	11	8490.89	-0.380959	0.110699	-3.44141	0.000578691	0.00211484
ENSG00000011422	plasminogen activator, urokinase receptor [Source:HGNC Symbol;Acc:HGNC:9053]	PLAUR	protein_coding	19	3264.7	0.464953	0.0957865	4.85406	1.20959e-06	7.63917e-06
ENSG00000011426	anillin actin binding protein [Source:HGNC Symbol;Acc:HGNC:14082]	ANLN	protein_coding	7	16820.5	-1.97814	0.469268	-4.21538	2.49357e-05	0.000122416
ENSG00000011451	WIZ zinc finger [Source:HGNC Symbol;Acc:HGNC:30917]	WIZ	protein_coding	19	1877.75	0.147978	0.090419	1.63659	0.101717	0.187519
ENSG00000011454	RAB GTPase activating protein 1 [Source:HGNC Symbol;Acc:HGNC:17155]	RABGAP1	protein_coding	9	7272.92	0.0053179	0.0774618	0.0686519	0.945267	0.965158
ENSG00000011478	glutaminyl-peptide cyclotransferase like [Source:HGNC Symbol;Acc:HGNC:25952]	QPCTL	protein_coding	19	313.686	-0.130692	0.15468	-0.844914	0.398159	0.53964
ENSG00000011485	protein phosphatase 5 catalytic subunit [Source:HGNC Symbol;Acc:HGNC:9322]	PPP5C	protein_coding	19	5105.35	-0.201897	0.0872921	-2.31289	0.0207286	0.0500375
ENSG00000011523	centrosomal protein 68 [Source:HGNC Symbol;Acc:HGNC:29076]	CEP68	protein_coding	2	2130.06	0.185755	0.0886717	2.09486	0.0361837	0.0804347
ENSG00000011566	mitogen-activated protein kinase kinase kinase kinase 3 [Source:HGNC Symbol;Acc:HGNC:6865]	MAP4K3	protein_coding	2	5024.73	-0.0210345	0.0779149	-0.269968	0.787185	0.862616
ENSG00000011590	zinc finger and BTB domain containing 32 [Source:HGNC Symbol;Acc:HGNC:16763]	ZBTB32	protein_coding	19	8.24152	1.43265	0.918094	1.56046	0.118652	0.212286
ENSG00000011638	transmembrane protein 159 [Source:HGNC Symbol;Acc:HGNC:30136]	TMEM159	protein_coding	16	1805.6	0.0150992	0.114271	0.132136	0.894877	0.93365
ENSG00000012048	BRCA1 DNA repair associated [Source:HGNC Symbol;Acc:HGNC:1100]	BRCA1	protein_coding	17	2637.22	-1.57945	0.185302	-8.52366	1.54583e-17	5.20574e-16
ENSG00000012061	ERCC excision repair 1, endonuclease non-catalytic subunit [Source:HGNC Symbol;Acc:HGNC:3433]	ERCC1	protein_coding	19	1466.51	0.0930265	0.0929902	1.00039	0.317122	0.454588
ENSG00000012124	CD22 molecule [Source:HGNC Symbol;Acc:HGNC:1643]	CD22	protein_coding	19	93.2755	0.888903	0.316226	2.81098	0.00493915	0.0143223
ENSG00000012171	semaphorin 3B [Source:HGNC Symbol;Acc:HGNC:10724]	SEMA3B	protein_coding	3	3254.06	1.558	0.149906	10.3932	2.66222e-25	2.50282e-23
ENSG00000012174	membrane bound transcription factor peptidase, site 2 [Source:HGNC Symbol;Acc:HGNC:15455]	MBTPS2	protein_coding	X	4245.85	-0.0625317	0.0914742	-0.683599	0.494228	0.628099
ENSG00000012211	prickle planar cell polarity protein 3 [Source:HGNC Symbol;Acc:HGNC:6645]	PRICKLE3	protein_coding	X	1098.82	0.145115	0.122872	1.18102	0.237594	0.365552
ENSG00000012232	exostosin like glycosyltransferase 3 [Source:HGNC Symbol;Acc:HGNC:3518]	EXTL3	protein_coding	8	4836.32	-0.270764	0.113517	-2.38523	0.0170682	0.0422966
ENSG00000012660	ELOVL fatty acid elongase 5 [Source:HGNC Symbol;Acc:HGNC:21308]	ELOVL5	protein_coding	6	9122.67	-0.520541	0.084768	-6.14078	8.21178e-10	9.1724e-09
ENSG00000012779	arachidonate 5-lipoxygenase [Source:HGNC Symbol;Acc:HGNC:435]	ALOX5	protein_coding	10	2173.94	1.46777	0.100158	14.6546	1.25975e-48	1.29199e-45
ENSG00000012817	lysine demethylase 5D [Source:HGNC Symbol;Acc:HGNC:11115]	KDM5D	protein_coding	Y	2591.64	0.222074	0.0845238	2.62735	0.00860522	0.0234209
ENSG00000012822	calcium binding and coiled-coil domain 1 [Source:HGNC Symbol;Acc:HGNC:29306]	CALCOCO1	protein_coding	12	3639.2	1.84334	0.135813	13.5727	5.81588e-42	2.52353e-39
ENSG00000012963	ubiquitin protein ligase E3 component n-recognin 7 [Source:HGNC Symbol;Acc:HGNC:20344]	UBR7	protein_coding	14	3205.02	-0.765371	0.0853381	-8.96868	3.00077e-19	1.33807e-17
ENSG00000012983	mitogen-activated protein kinase kinase kinase kinase 5 [Source:HGNC Symbol;Acc:HGNC:6867]	MAP4K5	protein_coding	14	4580.99	-0.0870699	0.0819963	-1.06188	0.288292	0.422742
ENSG00000013016	EH domain containing 3 [Source:HGNC Symbol;Acc:HGNC:3244]	EHD3	protein_coding	2	200.068	0.75932	0.225433	3.36827	0.000756413	0.0026962
ENSG00000013275	proteasome 26S subunit, ATPase 4 [Source:HGNC Symbol;Acc:HGNC:9551]	PSMC4	protein_coding	19	5980.7	0.116839	0.0803248	1.45459	0.145784	0.250729
ENSG00000013288	mannosidase alpha class 2B member 2 [Source:HGNC Symbol;Acc:HGNC:29623]	MAN2B2	protein_coding	4	3169.91	0.327945	0.10861	3.01948	0.00253211	0.00794936
ENSG00000013297	claudin 11 [Source:HGNC Symbol;Acc:HGNC:8514]	CLDN11	protein_coding	3	5.60207	0.000664183	1.03373	0.000642511	0.999487	0.999781
ENSG00000013306	solute carrier family 25 member 39 [Source:HGNC Symbol;Acc:HGNC:24279]	SLC25A39	protein_coding	17	11921	0.0129808	0.0811602	0.159941	0.872928	0.919637
ENSG00000013364	major vault protein [Source:HGNC Symbol;Acc:HGNC:7531]	MVP	protein_coding	16	13986.3	0.866622	0.117516	7.37451	1.64947e-13	3.22505e-12
ENSG00000013374	negative regulator of ubiquitin like proteins 1 [Source:HGNC Symbol;Acc:HGNC:17623]	NUB1	protein_coding	7	3650.81	-0.0229879	0.0858303	-0.26783	0.78883	0.863831
ENSG00000013375	phosphoglucomutase 3 [Source:HGNC Symbol;Acc:HGNC:8907]	PGM3	protein_coding	6	2843.1	-0.652641	0.0905416	-7.20819	5.66999e-13	1.03005e-11
ENSG00000013392	RWD domain containing 2A [Source:HGNC Symbol;Acc:HGNC:21385]	RWDD2A	protein_coding	6	693.387	0.569692	0.126848	4.49115	7.08386e-06	3.85698e-05
ENSG00000013441	CDC like kinase 1 [Source:HGNC Symbol;Acc:HGNC:2068]	CLK1	protein_coding	2	5524.42	0.122599	0.104592	1.17217	0.241129	0.369933
ENSG00000013503	RNA polymerase III subunit B [Source:HGNC Symbol;Acc:HGNC:30348]	POLR3B	protein_coding	12	2175.7	-0.1861	0.0980825	-1.89738	0.0577773	0.118706
ENSG00000013523	angel homolog 1 [Source:HGNC Symbol;Acc:HGNC:19961]	ANGEL1	protein_coding	14	2636.83	0.194424	0.0953514	2.03903	0.0414475	0.0902858
ENSG00000013561	ring finger protein 14 [Source:HGNC Symbol;Acc:HGNC:10058]	RNF14	protein_coding	5	997.162	0.363068	0.137119	2.64784	0.00810084	0.0222224
ENSG00000013563	deoxyribonuclease 1 like 1 [Source:HGNC Symbol;Acc:HGNC:2957]	DNASE1L1	protein_coding	X	838.248	-0.042583	0.112942	-0.377034	0.706148	0.803271
ENSG00000013573	DEAD/H-box helicase 11 [Source:HGNC Symbol;Acc:HGNC:2736]	DDX11	protein_coding	12	663.283	-0.831351	0.209446	-3.96929	7.20878e-05	0.000323235
ENSG00000013583	heme binding protein 1 [Source:HGNC Symbol;Acc:HGNC:17176]	HEBP1	protein_coding	12	1198.02	0.0680734	0.109965	0.619047	0.535886	0.664278
ENSG00000013588	G protein-coupled receptor class C group 5 member A [Source:HGNC Symbol;Acc:HGNC:9836]	GPRC5A	protein_coding	12	32106.7	0.249984	0.0742558	3.36652	0.000761227	0.00271122
ENSG00000013619	mastermind like domain containing 1 [Source:HGNC Symbol;Acc:HGNC:2568]	MAMLD1	protein_coding	X	1204.19	-0.646198	0.0943387	-6.84977	7.39676e-12	1.12995e-10
ENSG00000013725	CD6 molecule [Source:HGNC Symbol;Acc:HGNC:1691]	CD6	protein_coding	11	88.8243	-1.03565	0.241139	-4.29484	1.74823e-05	8.84224e-05
ENSG00000013810	transforming acidic coiled-coil containing protein 3 [Source:HGNC Symbol;Acc:HGNC:11524]	TACC3	protein_coding	4	4764.17	-1.6397	0.337802	-4.85404	1.20971e-06	7.63917e-06
ENSG00000014123	UFM1 specific ligase 1 [Source:HGNC Symbol;Acc:HGNC:23039]	UFL1	protein_coding	6	5603.47	-0.123734	0.0770108	-1.60672	0.108117	0.197053
ENSG00000014138	DNA polymerase alpha 2, accessory subunit [Source:HGNC Symbol;Acc:HGNC:30073]	POLA2	protein_coding	11	1383.86	-1.05468	0.169363	-6.22733	4.74449e-10	5.49256e-09
ENSG00000014164	zinc finger CCCH-type containing 3 [Source:HGNC Symbol;Acc:HGNC:28972]	ZC3H3	protein_coding	8	895.295	0.234727	0.115379	2.0344	0.0419115	0.0911645
ENSG00000014216	calpain 1 [Source:HGNC Symbol;Acc:HGNC:1476]	CAPN1	protein_coding	11	18090.7	0.60435	0.102295	5.90791	3.46476e-09	3.45908e-08
ENSG00000014257	acid phosphatase 3 [Source:HGNC Symbol;Acc:HGNC:125]	ACP3	protein_coding	3	270.585	-0.840908	0.156382	-5.37728	7.56178e-08	5.96163e-07
ENSG00000014641	malate dehydrogenase 1 [Source:HGNC Symbol;Acc:HGNC:6970]	MDH1	protein_coding	2	16599.5	-0.367144	0.0770023	-4.76796	1.86097e-06	1.13607e-05
ENSG00000014824	solute carrier family 30 member 9 [Source:HGNC Symbol;Acc:HGNC:1329]	SLC30A9	protein_coding	4	9607.99	-0.0999271	0.0805632	-1.24036	0.214843	0.338466
ENSG00000014914	myotubularin related protein 11 [Source:HGNC Symbol;Acc:HGNC:24307]	MTMR11	protein_coding	1	2382.02	0.380007	0.115144	3.30027	0.000965931	0.00335721
ENSG00000014919	cytochrome c oxidase assembly homolog COX15 [Source:HGNC Symbol;Acc:HGNC:2263]	COX15	protein_coding	10	3821.49	0.347691	0.0933575	3.72429	0.000195864	0.000798279
ENSG00000015133	coiled-coil domain containing 88C [Source:HGNC Symbol;Acc:HGNC:19967]	CCDC88C	protein_coding	14	3846.23	-0.386815	0.0835791	-4.62813	3.68975e-06	2.11353e-05
ENSG00000015153	YY1 associated factor 2 [Source:HGNC Symbol;Acc:HGNC:17363]	YAF2	protein_coding	12	2153.76	-0.359658	0.0848987	-4.23632	2.27214e-05	0.000112451
ENSG00000015171	zinc finger MYND-type containing 11 [Source:HGNC Symbol;Acc:HGNC:16966]	ZMYND11	protein_coding	10	8503.38	-0.323135	0.0760804	-4.24728	2.1638e-05	0.000107442
ENSG00000015285	WASP actin nucleation promoting factor [Source:HGNC Symbol;Acc:HGNC:12731]	WAS	protein_coding	X	28.2429	-0.462795	0.405821	-1.14039	0.254123	0.384611
ENSG00000015413	dipeptidase 1 [Source:HGNC Symbol;Acc:HGNC:3002]	DPEP1	protein_coding	16	1621.75	0.0337215	0.10053	0.335438	0.737295	0.826736
ENSG00000015475	BH3 interacting domain death agonist [Source:HGNC Symbol;Acc:HGNC:1050]	BID	protein_coding	22	4303.19	-0.296993	0.0917792	-3.23595	0.00121237	0.00411845
ENSG00000015479	matrin 3 [Source:HGNC Symbol;Acc:HGNC:6912]	MATR3	protein_coding	5	115.209	0.7789	0.255066	3.05372	0.00226025	0.00718584
ENSG00000015520	NPC1 like intracellular cholesterol transporter 1 [Source:HGNC Symbol;Acc:HGNC:7898]	NPC1L1	protein_coding	7	463.417	0.562754	0.14907	3.77511	0.00015994	0.000664221
ENSG00000015532	xylosyltransferase 2 [Source:HGNC Symbol;Acc:HGNC:15517]	XYLT2	protein_coding	17	1640.08	0.109841	0.095597	1.149	0.250555	0.380847
ENSG00000015676	NudC domain containing 3 [Source:HGNC Symbol;Acc:HGNC:22208]	NUDCD3	protein_coding	7	5618.54	0.00757487	0.0905865	0.0836203	0.933358	0.958464
ENSG00000016391	choline dehydrogenase [Source:HGNC Symbol;Acc:HGNC:24288]	CHDH	protein_coding	3	8748.33	-0.510502	0.0983595	-5.19016	2.1011e-07	1.518e-06
ENSG00000016402	interleukin 20 receptor subunit alpha [Source:HGNC Symbol;Acc:HGNC:6003]	IL20RA	protein_coding	6	2381.25	0.40661	0.117811	3.45136	0.00055776	0.0020463
ENSG00000016864	glycosyltransferase 8 domain containing 1 [Source:HGNC Symbol;Acc:HGNC:24870]	GLT8D1	protein_coding	3	2460.73	-0.0241406	0.132199	-0.182608	0.855106	0.907429
ENSG00000017260	ATPase secretory pathway Ca2+ transporting 1 [Source:HGNC Symbol;Acc:HGNC:13211]	ATP2C1	protein_coding	3	9358.17	-0.207045	0.0774821	-2.67217	0.00753632	0.0208589
ENSG00000017483	solute carrier family 38 member 5 [Source:HGNC Symbol;Acc:HGNC:18070]	SLC38A5	protein_coding	X	17.8979	0.290498	0.674151	0.43091	0.666534	0.773214
ENSG00000017797	ralA binding protein 1 [Source:HGNC Symbol;Acc:HGNC:9841]	RALBP1	protein_coding	18	1486.67	-0.331994	0.10142	-3.27347	0.00106237	0.00366068
ENSG00000018189	RUN and FYVE domain containing 3 [Source:HGNC Symbol;Acc:HGNC:30285]	RUFY3	protein_coding	4	1040.37	-0.180508	0.112151	-1.6095	0.107507	0.196205
ENSG00000018280	solute carrier family 11 member 1 [Source:HGNC Symbol;Acc:HGNC:10907]	SLC11A1	protein_coding	2	24.9906	-0.371289	0.462828	-0.802219	0.422426	0.563377
ENSG00000018408	WW domain containing transcription regulator 1 [Source:HGNC Symbol;Acc:HGNC:24042]	WWTR1	protein_coding	3	4513.73	-0.704524	0.10291	-6.84603	7.59282e-12	1.15833e-10
ENSG00000018510	alkylglycerone phosphate synthase [Source:HGNC Symbol;Acc:HGNC:327]	AGPS	protein_coding	2	11882.3	-0.271595	0.0850979	-3.19155	0.00141509	0.00471343
ENSG00000018610	chromosome X open reading frame 56 [Source:HGNC Symbol;Acc:HGNC:26239]	CXorf56	protein_coding	X	269.416	-0.465362	0.155397	-2.99467	0.00274746	0.0085552
ENSG00000018699	tetratricopeptide repeat domain 27 [Source:HGNC Symbol;Acc:HGNC:25986]	TTC27	protein_coding	2	2111.56	-0.93114	0.123913	-7.51444	5.7155e-14	1.19075e-12
ENSG00000018869	zinc finger protein 582 [Source:HGNC Symbol;Acc:HGNC:26421]	ZNF582	protein_coding	19	1.97364	-0.254285	1.55151	-0.163895	0.869814
ENSG00000019102	V-set and immunoglobulin domain containing 2 [Source:HGNC Symbol;Acc:HGNC:17149]	VSIG2	protein_coding	11	39.254	1.10465	0.410375	2.69182	0.00710635	0.0197756
ENSG00000019144	pleckstrin homology like domain family B member 1 [Source:HGNC Symbol;Acc:HGNC:23697]	PHLDB1	protein_coding	11	1741.11	1.01	0.115572	8.73917	2.34823e-18	9.05694e-17
ENSG00000019186	cytochrome P450 family 24 subfamily A member 1 [Source:HGNC Symbol;Acc:HGNC:2602]	CYP24A1	protein_coding	20	51.574	-0.556428	0.354136	-1.57122	0.116131	0.208602
ENSG00000019485	PR/SET domain 11 [Source:HGNC Symbol;Acc:HGNC:13996]	PRDM11	protein_coding	11	562.624	-0.170033	0.136987	-1.24123	0.214521	0.338052
ENSG00000019505	synaptotagmin 13 [Source:HGNC Symbol;Acc:HGNC:14962]	SYT13	protein_coding	11	6567.47	-0.200047	0.0910604	-2.19686	0.0280306	0.0646286
ENSG00000019549	snail family transcriptional repressor 2 [Source:HGNC Symbol;Acc:HGNC:11094]	SNAI2	protein_coding	8	350.271	2.58579	0.18713	13.8182	1.9803e-43	9.92922e-41
ENSG00000019582	CD74 molecule [Source:HGNC Symbol;Acc:HGNC:1697]	CD74	protein_coding	5	2018.28	0.853071	0.0921971	9.25268	2.18937e-20	1.15417e-18
ENSG00000019995	zinc finger RANBP2-type containing 1 [Source:HGNC Symbol;Acc:HGNC:18224]	ZRANB1	protein_coding	10	1281.67	-0.187704	0.125026	-1.50132	0.133272	0.233664
ENSG00000020129	neurochondrin [Source:HGNC Symbol;Acc:HGNC:17597]	NCDN	protein_coding	1	1938.72	0.429409	0.0847911	5.06432	4.09852e-07	2.82194e-06
ENSG00000020181	adhesion G protein-coupled receptor A2 [Source:HGNC Symbol;Acc:HGNC:17849]	ADGRA2	protein_coding	8	18.4821	-0.731935	0.546659	-1.33892	0.180595	0.295616
ENSG00000020256	ZFP64 zinc finger protein [Source:HGNC Symbol;Acc:HGNC:15940]	ZFP64	protein_coding	20	1467.15	-0.0379267	0.0952982	-0.397979	0.690646	0.791163
ENSG00000020426	MNAT1 component of CDK activating kinase [Source:HGNC Symbol;Acc:HGNC:7181]	MNAT1	protein_coding	14	2341.21	-0.347646	0.0947859	-3.6677	0.000244743	0.000975789
ENSG00000020577	sterile alpha motif domain containing 4A [Source:HGNC Symbol;Acc:HGNC:23023]	SAMD4A	protein_coding	14	1607.23	1.29229	0.143198	9.02451	1.805e-19	8.37989e-18
ENSG00000020633	RUNX family transcription factor 3 [Source:HGNC Symbol;Acc:HGNC:10473]	RUNX3	protein_coding	1	8195.62	0.310378	0.0773223	4.01408	5.96776e-05	0.000272406
ENSG00000020922	MRE11 homolog, double strand break repair nuclease [Source:HGNC Symbol;Acc:HGNC:7230]	MRE11	protein_coding	11	1972.21	-0.553878	0.136799	-4.04885	5.14697e-05	0.000237925
ENSG00000021300	pleckstrin homology domain containing B1 [Source:HGNC Symbol;Acc:HGNC:19079]	PLEKHB1	protein_coding	11	5549.03	0.803686	0.0770156	10.4354	1.70959e-25	1.62074e-23
ENSG00000021355	serpin family B member 1 [Source:HGNC Symbol;Acc:HGNC:3311]	SERPINB1	protein_coding	6	26225.8	0.283279	0.0726722	3.89804	9.69755e-05	0.000423386
ENSG00000021488	solute carrier family 7 member 9 [Source:HGNC Symbol;Acc:HGNC:11067]	SLC7A9	protein_coding	19	13.8999	2.29132	0.794296	2.88472	0.00391768	0.011694
ENSG00000021574	spastin [Source:HGNC Symbol;Acc:HGNC:11233]	SPAST	protein_coding	2	4520.95	-0.413025	0.0906171	-4.55792	5.1663e-06	2.87607e-05
ENSG00000021762	oxysterol binding protein like 5 [Source:HGNC Symbol;Acc:HGNC:16392]	OSBPL5	protein_coding	11	2260.29	0.104977	0.104278	1.0067	0.314079	0.451426
ENSG00000021776	aquarius intron-binding spliceosomal factor [Source:HGNC Symbol;Acc:HGNC:29513]	AQR	protein_coding	15	6047.49	-0.267505	0.0892143	-2.99845	0.00271355	0.00846127
ENSG00000021826	carbamoyl-phosphate synthase 1 [Source:HGNC Symbol;Acc:HGNC:2323]	CPS1	protein_coding	2	97.6119	0.267489	0.23862	1.12098	0.262295	0.393757
ENSG00000022267	four and a half LIM domains 1 [Source:HGNC Symbol;Acc:HGNC:3702]	FHL1	protein_coding	X	20.8245	0.0832372	0.481452	0.172888	0.86274	0.9125
ENSG00000022277	replication termination factor 2 [Source:HGNC Symbol;Acc:HGNC:15890]	RTF2	protein_coding	20	3810.45	0.0563967	0.0918099	0.614276	0.539033	0.667007
ENSG00000022556	NLR family pyrin domain containing 2 [Source:HGNC Symbol;Acc:HGNC:22948]	NLRP2	protein_coding	19	3181.22	-0.45892	0.0931612	-4.92609	8.38931e-07	5.46128e-06
ENSG00000022567	solute carrier family 45 member 4 [Source:HGNC Symbol;Acc:HGNC:29196]	SLC45A4	protein_coding	8	3705.58	0.305962	0.0866115	3.53257	0.000411534	0.00155613
ENSG00000022840	ring finger protein 10 [Source:HGNC Symbol;Acc:HGNC:10055]	RNF10	protein_coding	12	12954.5	-0.0307845	0.0875084	-0.35179	0.724996	0.817087
ENSG00000022976	zinc finger protein 839 [Source:HGNC Symbol;Acc:HGNC:20345]	ZNF839	protein_coding	14	416.931	0.191676	0.156834	1.22216	0.221647	0.346739
ENSG00000023041	zinc finger DHHC-type palmitoyltransferase 6 [Source:HGNC Symbol;Acc:HGNC:19160]	ZDHHC6	protein_coding	10	3382.32	-0.95746	0.100352	-9.54104	1.41404e-21	8.78922e-20
ENSG00000023171	GRAM domain containing 1B [Source:HGNC Symbol;Acc:HGNC:29214]	GRAMD1B	protein_coding	11	1178.64	-0.00911993	0.123784	-0.0736764	0.941268	0.962381
ENSG00000023191	ribonuclease/angiogenin inhibitor 1 [Source:HGNC Symbol;Acc:HGNC:10074]	RNH1	protein_coding	11	4423.92	0.168691	0.0859052	1.96369	0.0495656	0.104626
ENSG00000023228	NADH:ubiquinone oxidoreductase core subunit S1 [Source:HGNC Symbol;Acc:HGNC:7707]	NDUFS1	protein_coding	2	11464.2	-0.169548	0.0841663	-2.01444	0.0439634	0.0949107
ENSG00000023287	RB1 inducible coiled-coil 1 [Source:HGNC Symbol;Acc:HGNC:15574]	RB1CC1	protein_coding	8	7061.84	-0.153023	0.0910303	-1.68101	0.0927604	0.174485
ENSG00000023318	endoplasmic reticulum protein 44 [Source:HGNC Symbol;Acc:HGNC:18311]	ERP44	protein_coding	9	3753.77	-0.266485	0.081026	-3.28889	0.00100585	0.00348081
ENSG00000023330	5'-aminolevulinate synthase 1 [Source:HGNC Symbol;Acc:HGNC:396]	ALAS1	protein_coding	3	7181.48	0.267708	0.0758549	3.52921	0.000416803	0.00157263
ENSG00000023445	baculoviral IAP repeat containing 3 [Source:HGNC Symbol;Acc:HGNC:591]	BIRC3	protein_coding	11	5477.01	0.594424	0.111484	5.33193	9.7174e-08	7.47286e-07
ENSG00000023516	A-kinase anchoring protein 11 [Source:HGNC Symbol;Acc:HGNC:369]	AKAP11	protein_coding	13	7222.11	0.119606	0.142803	0.837561	0.402277	0.543606
ENSG00000023572	glutaredoxin 2 [Source:HGNC Symbol;Acc:HGNC:16065]	GLRX2	protein_coding	1	738.058	-0.483234	0.113783	-4.24699	2.16658e-05	0.000107533
ENSG00000023608	small nuclear RNA activating complex polypeptide 1 [Source:HGNC Symbol;Acc:HGNC:11134]	SNAPC1	protein_coding	14	576.91	0.0453589	0.131173	0.345795	0.729497	0.820334
ENSG00000023697	deoxyribose-phosphate aldolase [Source:HGNC Symbol;Acc:HGNC:24269]	DERA	protein_coding	12	4909.67	0.0597736	0.092391	0.646963	0.517656	0.648086
ENSG00000023734	serine/threonine kinase receptor associated protein [Source:HGNC Symbol;Acc:HGNC:30796]	STRAP	protein_coding	12	8075.3	-0.107957	0.076872	-1.40438	0.160207	0.269015
ENSG00000023839	ATP binding cassette subfamily C member 2 [Source:HGNC Symbol;Acc:HGNC:53]	ABCC2	protein_coding	10	6057.85	0.312055	0.0826518	3.77554	0.000159663	0.000663318
ENSG00000023892	DEF6 guanine nucleotide exchange factor [Source:HGNC Symbol;Acc:HGNC:2760]	DEF6	protein_coding	6	897.835	-0.139176	0.110059	-1.26456	0.206028	0.327113
ENSG00000023902	pleckstrin homology domain containing O1 [Source:HGNC Symbol;Acc:HGNC:24310]	PLEKHO1	protein_coding	1	157.409	-1.28946	0.276752	-4.65925	3.17363e-06	1.84126e-05
ENSG00000023909	glutamate-cysteine ligase modifier subunit [Source:HGNC Symbol;Acc:HGNC:4312]	GCLM	protein_coding	1	7205.29	-0.498995	0.0889977	-5.60683	2.06063e-08	1.79721e-07
ENSG00000024048	ubiquitin protein ligase E3 component n-recognin 2 [Source:HGNC Symbol;Acc:HGNC:21289]	UBR2	protein_coding	6	4256.58	0.0167874	0.112064	0.149802	0.880921	0.924604
ENSG00000024422	EH domain containing 2 [Source:HGNC Symbol;Acc:HGNC:3243]	EHD2	protein_coding	19	9.73108	-0.0568598	0.670095	-0.0848534	0.932378	0.957893
ENSG00000024526	DEP domain containing 1 [Source:HGNC Symbol;Acc:HGNC:22949]	DEPDC1	protein_coding	1	650.273	-2.03479	0.569879	-3.57057	0.000356205	0.00136917
ENSG00000024862	coiled-coil domain containing 28A [Source:HGNC Symbol;Acc:HGNC:21098]	CCDC28A	protein_coding	6	1016.63	0.0744857	0.0999346	0.745344	0.456064	0.594635
ENSG00000025039	Ras related GTP binding D [Source:HGNC Symbol;Acc:HGNC:19903]	RRAGD	protein_coding	6	144.345	-0.414074	0.218375	-1.89616	0.0579387	0.118973
ENSG00000025156	heat shock transcription factor 2 [Source:HGNC Symbol;Acc:HGNC:5225]	HSF2	protein_coding	6	945.605	-0.383572	0.106613	-3.59779	0.000320931	0.00124697
ENSG00000025293	PHD finger protein 20 [Source:HGNC Symbol;Acc:HGNC:16098]	PHF20	protein_coding	20	4100.63	-0.380515	0.0896421	-4.24483	2.18759e-05	0.000108478
ENSG00000025423	hydroxysteroid 17-beta dehydrogenase 6 [Source:HGNC Symbol;Acc:HGNC:23316]	HSD17B6	protein_coding	12	119.939	-0.982792	0.237749	-4.13374	3.56905e-05	0.000170358
ENSG00000025434	nuclear receptor subfamily 1 group H member 3 [Source:HGNC Symbol;Acc:HGNC:7966]	NR1H3	protein_coding	11	1091.37	0.175517	0.111171	1.57881	0.11438	0.206091
ENSG00000025708	thymidine phosphorylase [Source:HGNC Symbol;Acc:HGNC:3148]	TYMP	protein_coding	22	158.93	1.06449	0.280643	3.79303	0.00014882	0.000623667
ENSG00000025770	non-SMC condensin II complex subunit H2 [Source:HGNC Symbol;Acc:HGNC:25071]	NCAPH2	protein_coding	22	1150.08	-0.523223	0.165797	-3.15581	0.00160051	0.00526881
ENSG00000025772	translocase of outer mitochondrial membrane 34 [Source:HGNC Symbol;Acc:HGNC:15746]	TOMM34	protein_coding	20	5881.83	-0.166828	0.076962	-2.16767	0.0301842	0.0688899
ENSG00000025796	SEC63 homolog, protein translocation regulator [Source:HGNC Symbol;Acc:HGNC:21082]	SEC63	protein_coding	6	2636.37	-0.338615	0.09421	-3.59426	0.00032532	0.00126207
ENSG00000025800	karyopherin subunit alpha 6 [Source:HGNC Symbol;Acc:HGNC:6399]	KPNA6	protein_coding	1	6651.47	0.124405	0.111595	1.11479	0.264941	0.39662
ENSG00000026025	vimentin [Source:HGNC Symbol;Acc:HGNC:12692]	VIM	protein_coding	10	14.1973	0.227274	0.585236	0.388347	0.697759	0.796496
ENSG00000026036	RTEL1-TNFRSF6B readthrough (NMD candidate) [Source:HGNC Symbol;Acc:HGNC:44095]	RTEL1-TNFRSF6B	protein_coding	20	144.389	0.640818	0.237662	2.69634	0.00701053	0.0195499
ENSG00000026103	Fas cell surface death receptor [Source:HGNC Symbol;Acc:HGNC:11920]	FAS	protein_coding	10	14363.4	1.2355	0.118134	10.4585	1.33994e-25	1.28651e-23
ENSG00000026297	ribonuclease T2 [Source:HGNC Symbol;Acc:HGNC:21686]	RNASET2	protein_coding	6	2625.44	0.929529	0.143964	6.45666	1.07036e-10	1.35297e-09
ENSG00000026508	CD44 molecule (Indian blood group) [Source:HGNC Symbol;Acc:HGNC:1681]	CD44	protein_coding	11	26555.3	-0.384385	0.0922257	-4.16787	3.07453e-05	0.000148323
ENSG00000026559	potassium voltage-gated channel modifier subfamily G member 1 [Source:HGNC Symbol;Acc:HGNC:6248]	KCNG1	protein_coding	20	3.96999	0.376558	1.18482	0.317819	0.750622	0.836484
ENSG00000026652	1-acylglycerol-3-phosphate O-acyltransferase 4 [Source:HGNC Symbol;Acc:HGNC:20885]	AGPAT4	protein_coding	6	720.505	0.482773	0.13388	3.60602	0.000310927	0.00121102
ENSG00000026751	SLAM family member 7 [Source:HGNC Symbol;Acc:HGNC:21394]	SLAMF7	protein_coding	1	22.5189	5.90903	1.51546	3.89917	9.65231e-05	0.000421737
ENSG00000026950	butyrophilin subfamily 3 member A1 [Source:HGNC Symbol;Acc:HGNC:1138]	BTN3A1	protein_coding	6	465.338	-0.504521	0.170825	-2.95345	0.00314246	0.00964145
ENSG00000027001	mitochondrial intermediate peptidase [Source:HGNC Symbol;Acc:HGNC:7104]	MIPEP	protein_coding	13	1168.08	-0.565674	0.112495	-5.02843	4.94507e-07	3.35062e-06
ENSG00000027075	protein kinase C eta [Source:HGNC Symbol;Acc:HGNC:9403]	PRKCH	protein_coding	14	919.356	-0.0871527	0.106433	-0.81885	0.412872	0.554336
ENSG00000027697	interferon gamma receptor 1 [Source:HGNC Symbol;Acc:HGNC:5439]	IFNGR1	protein_coding	6	8520.11	0.683576	0.122833	5.56509	2.62011e-08	2.23882e-07
ENSG00000027847	beta-1,4-galactosyltransferase 7 [Source:HGNC Symbol;Acc:HGNC:930]	B4GALT7	protein_coding	5	1019.6	0.312655	0.112107	2.78888	0.005289	0.0151981
ENSG00000027869	SH2 domain containing 2A [Source:HGNC Symbol;Acc:HGNC:10821]	SH2D2A	protein_coding	1	48.4925	-0.196746	0.321747	-0.611493	0.540873	0.668807
ENSG00000028116	VRK serine/threonine kinase 2 [Source:HGNC Symbol;Acc:HGNC:12719]	VRK2	protein_coding	2	3219.63	-0.0379702	0.0885097	-0.428994	0.667927	0.774398
ENSG00000028137	TNF receptor superfamily member 1B [Source:HGNC Symbol;Acc:HGNC:11917]	TNFRSF1B	protein_coding	1	1704.9	-1.54774	0.374666	-4.13099	3.6121e-05	0.000172267
ENSG00000028203	vezatin, adherens junctions transmembrane protein [Source:HGNC Symbol;Acc:HGNC:18258]	VEZT	protein_coding	12	6458.8	0.0879992	0.0937735	0.938423	0.348027	0.487313
ENSG00000028277	POU class 2 homeobox 2 [Source:HGNC Symbol;Acc:HGNC:9213]	POU2F2	protein_coding	19	10.0346	-1.22203	0.731738	-1.67004	0.0949117	0.177673
ENSG00000028310	bromodomain containing 9 [Source:HGNC Symbol;Acc:HGNC:25818]	BRD9	protein_coding	5	3652.46	-0.0416727	0.102154	-0.407939	0.683318	0.785736
ENSG00000028528	sorting nexin 1 [Source:HGNC Symbol;Acc:HGNC:11172]	SNX1	protein_coding	15	6873.34	0.390143	0.0831238	4.69352	2.68549e-06	1.58578e-05
ENSG00000028839	TATA-box binding protein like 1 [Source:HGNC Symbol;Acc:HGNC:11589]	TBPL1	protein_coding	6	921.374	-0.234721	0.102703	-2.28542	0.022288	0.0533055
ENSG00000029153	aryl hydrocarbon receptor nuclear translocator like 2 [Source:HGNC Symbol;Acc:HGNC:18984]	ARNTL2	protein_coding	12	6153.85	-0.359683	0.0868031	-4.14367	3.41794e-05	0.000163804
ENSG00000029363	BCL2 associated transcription factor 1 [Source:HGNC Symbol;Acc:HGNC:16863]	BCLAF1	protein_coding	6	4628.68	-0.461453	0.115064	-4.01041	6.06131e-05	0.000276118
ENSG00000029364	solute carrier family 39 member 9 [Source:HGNC Symbol;Acc:HGNC:20182]	SLC39A9	protein_coding	14	10498.1	-0.142917	0.0852686	-1.67608	0.0937222	0.176007
ENSG00000029534	ankyrin 1 [Source:HGNC Symbol;Acc:HGNC:492]	ANK1	protein_coding	8	69.4404	2.06286	0.376887	5.47342	4.4143e-08	3.61918e-07
ENSG00000029639	transcription factor B1, mitochondrial [Source:HGNC Symbol;Acc:HGNC:17037]	TFB1M	protein_coding	6	1047.64	-0.209161	0.104073	-2.00975	0.044458	0.0957436
ENSG00000029725	rabaptin, RAB GTPase binding effector protein 1 [Source:HGNC Symbol;Acc:HGNC:17677]	RABEP1	protein_coding	17	5088.43	-0.196981	0.096736	-2.03627	0.0417232	0.0908334
ENSG00000029993	high mobility group box 3 [Source:HGNC Symbol;Acc:HGNC:5004]	HMGB3	protein_coding	X	2776.54	-0.799154	0.143341	-5.57521	2.47226e-08	2.12339e-07
ENSG00000030066	nucleoporin 160 [Source:HGNC Symbol;Acc:HGNC:18017]	NUP160	protein_coding	11	5177.16	-0.909313	0.0955007	-9.52153	1.70651e-21	1.0463e-19
ENSG00000030110	BCL2 antagonist/killer 1 [Source:HGNC Symbol;Acc:HGNC:949]	BAK1	protein_coding	6	64.9975	0.752904	0.298712	2.5205	0.0117188	0.0305315
ENSG00000030419	IKAROS family zinc finger 2 [Source:HGNC Symbol;Acc:HGNC:13177]	IKZF2	protein_coding	2	854.055	0.583538	0.116899	4.99182	5.98145e-07	3.98953e-06
ENSG00000030582	granulin precursor [Source:HGNC Symbol;Acc:HGNC:4601]	GRN	protein_coding	17	7248.11	0.891181	0.101189	8.80714	1.2838e-18	5.13587e-17
ENSG00000031003	family with sequence similarity 13 member B [Source:HGNC Symbol;Acc:HGNC:1335]	FAM13B	protein_coding	5	2694.22	-0.00449145	0.0808786	-0.0555333	0.955714	0.971431
ENSG00000031081	Rho GTPase activating protein 31 [Source:HGNC Symbol;Acc:HGNC:29216]	ARHGAP31	protein_coding	3	54.5339	-0.562378	0.296466	-1.89694	0.0578361	0.118784
ENSG00000031691	centromere protein Q [Source:HGNC Symbol;Acc:HGNC:21347]	CENPQ	protein_coding	6	1010.32	-1.11916	0.128536	-8.70702	3.11968e-18	1.17941e-16
ENSG00000031698	seryl-tRNA synthetase 1 [Source:HGNC Symbol;Acc:HGNC:10537]	SARS1	protein_coding	1	8994.12	0.344951	0.0972933	3.54547	0.000391909	0.00149082
ENSG00000031823	RAN binding protein 3 [Source:HGNC Symbol;Acc:HGNC:9850]	RANBP3	protein_coding	19	3146.13	-0.0600311	0.0817088	-0.734695	0.462525	0.600735
ENSG00000032219	AT-rich interaction domain 4A [Source:HGNC Symbol;Acc:HGNC:9885]	ARID4A	protein_coding	14	1955.81	-0.174525	0.113653	-1.53559	0.124638	0.221173
ENSG00000032389	EARP complex and GARP complex interacting protein 1 [Source:HGNC Symbol;Acc:HGNC:12383]	EIPR1	protein_coding	2	3734.65	-0.0938512	0.0809058	-1.16001	0.246047	0.375816
ENSG00000032444	patatin like phospholipase domain containing 6 [Source:HGNC Symbol;Acc:HGNC:16268]	PNPLA6	protein_coding	19	2114.26	0.275353	0.104185	2.64294	0.00821906	0.0225057
ENSG00000032742	intraflagellar transport 88 [Source:HGNC Symbol;Acc:HGNC:20606]	IFT88	protein_coding	13	1308.6	-0.425791	0.0938158	-4.53858	5.66335e-06	3.13192e-05
ENSG00000033011	ALG1 chitobiosyldiphosphodolichol beta-mannosyltransferase [Source:HGNC Symbol;Acc:HGNC:18294]	ALG1	protein_coding	16	803.074	0.202191	0.116168	1.74051	0.0817702	0.15736
ENSG00000033030	zinc finger CCHC-type containing 8 [Source:HGNC Symbol;Acc:HGNC:25265]	ZCCHC8	protein_coding	12	2885.18	-0.491518	0.0960148	-5.11919	3.06857e-07	2.15555e-06
ENSG00000033050	ATP binding cassette subfamily F member 2 [Source:HGNC Symbol;Acc:HGNC:71]	ABCF2	protein_coding	7	2795.03	-0.111822	0.0901916	-1.23982	0.215041	0.338703
ENSG00000033100	chondroitin polymerizing factor 2 [Source:HGNC Symbol;Acc:HGNC:29270]	CHPF2	protein_coding	7	4450.05	0.334921	0.0894534	3.74408	0.000181054	0.000744375
ENSG00000033122	leucine rich repeat containing 7 [Source:HGNC Symbol;Acc:HGNC:18531]	LRRC7	protein_coding	1	31.6449	-0.141788	0.477567	-0.296897	0.766545	0.848237
ENSG00000033170	fucosyltransferase 8 [Source:HGNC Symbol;Acc:HGNC:4019]	FUT8	protein_coding	14	6931.62	-0.284051	0.0790571	-3.59298	0.000326912	0.00126781
ENSG00000033178	ubiquitin like modifier activating enzyme 6 [Source:HGNC Symbol;Acc:HGNC:25581]	UBA6	protein_coding	4	7735.13	-0.529967	0.0927904	-5.71144	1.12025e-08	1.02833e-07
ENSG00000033327	GRB2 associated binding protein 2 [Source:HGNC Symbol;Acc:HGNC:14458]	GAB2	protein_coding	11	1640.17	0.00686405	0.0968864	0.0708464	0.94352	0.963974
ENSG00000033627	ATPase H+ transporting V0 subunit a1 [Source:HGNC Symbol;Acc:HGNC:865]	ATP6V0A1	protein_coding	17	5217.2	0.621629	0.0884036	7.03172	2.04009e-12	3.36234e-11
ENSG00000033800	protein inhibitor of activated STAT 1 [Source:HGNC Symbol;Acc:HGNC:2752]	PIAS1	protein_coding	15	3002.18	0.0529249	0.0831956	0.63615	0.524678	0.653764
ENSG00000033867	solute carrier family 4 member 7 [Source:HGNC Symbol;Acc:HGNC:11033]	SLC4A7	protein_coding	3	5074.56	-0.512443	0.0924872	-5.54069	3.01277e-08	2.54691e-07
ENSG00000034152	mitogen-activated protein kinase kinase 3 [Source:HGNC Symbol;Acc:HGNC:6843]	MAP2K3	protein_coding	17	4211.33	0.0248951	0.0793009	0.313932	0.753573	0.838902
ENSG00000034510	thymosin beta 10 [Source:HGNC Symbol;Acc:HGNC:11879]	TMSB10	protein_coding	2	74604	-0.390761	0.0740189	-5.2792	1.29747e-07	9.73231e-07
ENSG00000034533	asteroid homolog 1 [Source:HGNC Symbol;Acc:HGNC:25021]	ASTE1	protein_coding	3	492.891	-0.197888	0.11926	-1.65929	0.0970565	0.180773
ENSG00000034677	ring finger protein 19A, RBR E3 ubiquitin protein ligase [Source:HGNC Symbol;Acc:HGNC:13432]	RNF19A	protein_coding	8	5345.07	1.20521	0.124949	9.64568	5.12715e-22	3.40247e-20
ENSG00000034693	peroxisomal biogenesis factor 3 [Source:HGNC Symbol;Acc:HGNC:8858]	PEX3	protein_coding	6	1606.02	0.0403899	0.0933179	0.43282	0.665145	0.772397
ENSG00000034713	GABA type A receptor associated protein like 2 [Source:HGNC Symbol;Acc:HGNC:13291]	GABARAPL2	protein_coding	16	5030	0.45681	0.127765	3.5754	0.000349698	0.00134692
ENSG00000035115	SH3 and SYLF domain containing 1 [Source:HGNC Symbol;Acc:HGNC:29546]	SH3YL1	protein_coding	2	3996.5	-0.345529	0.0828779	-4.16913	3.05759e-05	0.000147555
ENSG00000035141	family with sequence similarity 136 member A [Source:HGNC Symbol;Acc:HGNC:25911]	FAM136A	protein_coding	2	1531.89	-0.0484497	0.117352	-0.412858	0.679711	0.783105
ENSG00000035403	vinculin [Source:HGNC Symbol;Acc:HGNC:12665]	VCL	protein_coding	10	25355.8	0.0758937	0.0860659	0.88181	0.37788	0.518304
ENSG00000035499	DEP domain containing 1B [Source:HGNC Symbol;Acc:HGNC:24902]	DEPDC1B	protein_coding	5	1705.44	-2.35481	0.45626	-5.16111	2.45487e-07	1.75505e-06
ENSG00000035664	death associated protein kinase 2 [Source:HGNC Symbol;Acc:HGNC:2675]	DAPK2	protein_coding	15	21.7798	-0.0737386	0.513961	-0.143471	0.885918	0.927691
ENSG00000035681	neutral sphingomyelinase activation associated factor [Source:HGNC Symbol;Acc:HGNC:8017]	NSMAF	protein_coding	8	2610.6	-0.781204	0.109131	-7.15843	8.16086e-13	1.43967e-11
ENSG00000035687	adenylosuccinate synthase 2 [Source:HGNC Symbol;Acc:HGNC:292]	ADSS2	protein_coding	1	3742.4	-0.0785629	0.083955	-0.935774	0.349389	0.488764
ENSG00000035862	TIMP metallopeptidase inhibitor 2 [Source:HGNC Symbol;Acc:HGNC:11821]	TIMP2	protein_coding	17	6546.38	0.691979	0.109011	6.34776	2.18471e-10	2.65448e-09
ENSG00000035928	replication factor C subunit 1 [Source:HGNC Symbol;Acc:HGNC:9969]	RFC1	protein_coding	4	5851.96	-0.5231	0.0881097	-5.93691	2.90438e-09	2.92943e-08
ENSG00000036054	TBC1 domain family member 23 [Source:HGNC Symbol;Acc:HGNC:25622]	TBC1D23	protein_coding	3	1647.83	0.360542	0.130192	2.7693	0.0056176	0.0160281
ENSG00000036257	cullin 3 [Source:HGNC Symbol;Acc:HGNC:2553]	CUL3	protein_coding	2	11043.2	-0.315119	0.0841205	-3.74604	0.000179645	0.000739117
ENSG00000036448	myomesin 2 [Source:HGNC Symbol;Acc:HGNC:7614]	MYOM2	protein_coding	8	19.5518	0.686818	0.536136	1.28105	0.200175	0.31996
ENSG00000036530	cytochrome P450 family 46 subfamily A member 1 [Source:HGNC Symbol;Acc:HGNC:2641]	CYP46A1	protein_coding	14	6.16233	0.625644	0.96695	0.647029	0.517613	0.648086
ENSG00000036549	zinc finger ZZ-type containing 3 [Source:NCBI gene;Acc:26009]	AC118549.1	protein_coding	1	7565.17	-0.253424	0.0822724	-3.0803	0.00206795	0.00664754
ENSG00000036672	ubiquitin specific peptidase 2 [Source:HGNC Symbol;Acc:HGNC:12618]	USP2	protein_coding	11	94.3672	1.31509	0.248323	5.29586	1.18459e-07	8.96005e-07
ENSG00000037042	tubulin gamma 2 [Source:HGNC Symbol;Acc:HGNC:12419]	TUBG2	protein_coding	17	475.88	0.964309	0.171509	5.6225	1.88219e-08	1.6602e-07
ENSG00000037241	ribosomal protein L26 like 1 [Source:HGNC Symbol;Acc:HGNC:17050]	RPL26L1	protein_coding	5	61.8122	-0.138032	0.27965	-0.49359	0.621596	0.736843
ENSG00000037474	NOP2/Sun RNA methyltransferase 2 [Source:HGNC Symbol;Acc:HGNC:25994]	NSUN2	protein_coding	5	11518.5	-0.601566	0.0897422	-6.70326	2.03817e-11	2.87061e-10
ENSG00000037637	F-box protein 42 [Source:HGNC Symbol;Acc:HGNC:29249]	FBXO42	protein_coding	1	2769.04	0.226104	0.115418	1.95899	0.0501137	0.105565
ENSG00000037749	microfibril associated protein 3 [Source:HGNC Symbol;Acc:HGNC:7034]	MFAP3	protein_coding	5	2313.52	-0.0588934	0.124	-0.474948	0.634824	0.748121
ENSG00000037757	methylthioribose-1-phosphate isomerase 1 [Source:HGNC Symbol;Acc:HGNC:28469]	MRI1	protein_coding	19	685.093	0.425184	0.14857	2.86185	0.0042118	0.0124647
ENSG00000037897	methyltransferase like 1 [Source:HGNC Symbol;Acc:HGNC:7030]	METTL1	protein_coding	12	320.988	-0.362195	0.17426	-2.07848	0.0376656	0.0831798
ENSG00000037965	homeobox C8 [Source:HGNC Symbol;Acc:HGNC:5129]	HOXC8	protein_coding	12	212.886	0.0525893	0.195474	0.269035	0.787903	0.863108
ENSG00000038002	aspartylglucosaminidase [Source:HGNC Symbol;Acc:HGNC:318]	AGA	protein_coding	4	984.976	0.0943784	0.1263	0.747259	0.454907	0.593449
ENSG00000038210	phosphatidylinositol 4-kinase type 2 beta [Source:HGNC Symbol;Acc:HGNC:18215]	PI4K2B	protein_coding	4	3440.22	-0.5852	0.0981575	-5.96185	2.49392e-09	2.54732e-08
ENSG00000038219	biorientation of chromosomes in cell division 1 like 1 [Source:HGNC Symbol;Acc:HGNC:31792]	BOD1L1	protein_coding	4	5591.91	-0.238057	0.129482	-1.83854	0.0659834	0.132278
ENSG00000038274	methionine adenosyltransferase 2B [Source:HGNC Symbol;Acc:HGNC:6905]	MAT2B	protein_coding	5	7298.56	-0.182318	0.0750915	-2.42794	0.015185	0.0382557
ENSG00000038358	enhancer of mRNA decapping 4 [Source:HGNC Symbol;Acc:HGNC:17157]	EDC4	protein_coding	16	3237.09	0.140157	0.094638	1.48098	0.138612	0.240865
ENSG00000038382	trio Rho guanine nucleotide exchange factor [Source:HGNC Symbol;Acc:HGNC:12303]	TRIO	protein_coding	5	11571.3	-0.338719	0.0980277	-3.45534	0.000549601	0.0020197
ENSG00000038427	versican [Source:HGNC Symbol;Acc:HGNC:2464]	VCAN	protein_coding	5	1.62451	0.75139	1.69177	0.444143	0.656939
ENSG00000038532	C-type lectin domain containing 16A [Source:HGNC Symbol;Acc:HGNC:29013]	CLEC16A	protein_coding	16	3106.13	0.522768	0.111823	4.67497	2.93997e-06	1.7194e-05
ENSG00000039068	cadherin 1 [Source:HGNC Symbol;Acc:HGNC:1748]	CDH1	protein_coding	16	28215.1	0.591129	0.12985	4.5524	5.30362e-06	2.9467e-05
ENSG00000039123	Mtr4 exosome RNA helicase [Source:HGNC Symbol;Acc:HGNC:18734]	MTREX	protein_coding	5	5558.72	-0.444774	0.0827812	-5.37288	7.74884e-08	6.09613e-07
ENSG00000039139	dynein axonemal heavy chain 5 [Source:HGNC Symbol;Acc:HGNC:2950]	DNAH5	protein_coding	5	199.173	1.63192	0.19491	8.37269	5.63195e-17	1.76246e-15
ENSG00000039319	zinc finger FYVE-type containing 16 [Source:HGNC Symbol;Acc:HGNC:20756]	ZFYVE16	protein_coding	5	6080.97	-0.236582	0.0888718	-2.66206	0.00776644	0.0214013
ENSG00000039523	RHO family interacting cell polarization regulator 1 [Source:HGNC Symbol;Acc:HGNC:25836]	RIPOR1	protein_coding	16	105.568	0.351223	0.221145	1.5882	0.11224	0.203118
ENSG00000039537	complement C6 [Source:HGNC Symbol;Acc:HGNC:1339]	C6	protein_coding	5	10.9223	2.76969	0.913068	3.03338	0.00241827	0.00762912
ENSG00000039560	retinoic acid induced 14 [Source:HGNC Symbol;Acc:HGNC:14873]	RAI14	protein_coding	5	2886.3	-0.718013	0.100306	-7.15825	8.17138e-13	1.4404e-11
ENSG00000039600	SRY-box transcription factor 30 [Source:HGNC Symbol;Acc:HGNC:30635]	SOX30	protein_coding	5	122.472	-0.623496	0.270925	-2.30136	0.0213714	0.0513802
ENSG00000039650	polynucleotide kinase 3'-phosphatase [Source:HGNC Symbol;Acc:HGNC:9154]	PNKP	protein_coding	19	1444.62	0.622001	0.134423	4.62718	3.70675e-06	2.12111e-05
ENSG00000039987	bestrophin 2 [Source:HGNC Symbol;Acc:HGNC:17107]	BEST2	protein_coding	19	5.72799	0.509754	0.994141	0.512759	0.60812	0.726018
ENSG00000040199	PH domain and leucine rich repeat protein phosphatase 2 [Source:HGNC Symbol;Acc:HGNC:29149]	PHLPP2	protein_coding	16	2155.86	-0.482399	0.0895837	-5.3849	7.24862e-08	5.73661e-07
ENSG00000040275	spindle apparatus coiled-coil protein 1 [Source:HGNC Symbol;Acc:HGNC:26010]	SPDL1	protein_coding	5	2042.09	-1.33919	0.148918	-8.99277	2.41075e-19	1.09005e-17
ENSG00000040341	staufen double-stranded RNA binding protein 2 [Source:HGNC Symbol;Acc:HGNC:11371]	STAU2	protein_coding	8	2048.25	-0.376888	0.103013	-3.65863	0.000253567	0.0010069
ENSG00000040487	solute carrier family 66 member 1 [Source:HGNC Symbol;Acc:HGNC:26001]	SLC66A1	protein_coding	1	819.147	0.270603	0.129819	2.08446	0.0371187	0.0821731
ENSG00000040531	cystinosin, lysosomal cystine transporter [Source:HGNC Symbol;Acc:HGNC:2518]	CTNS	protein_coding	17	1085.16	0.181182	0.113635	1.59442	0.110842	0.201039
ENSG00000040608	reticulon 4 receptor [Source:HGNC Symbol;Acc:HGNC:18601]	RTN4R	protein_coding	22	442.116	-0.757058	0.128199	-5.90532	3.51956e-09	3.50449e-08
ENSG00000040633	PHD finger protein 23 [Source:HGNC Symbol;Acc:HGNC:28428]	PHF23	protein_coding	17	2072.64	0.167861	0.124009	1.35361	0.17586	0.289693
ENSG00000040933	inositol polyphosphate-4-phosphatase type I A [Source:HGNC Symbol;Acc:HGNC:6074]	INPP4A	protein_coding	2	9521.7	0.525953	0.0922466	5.7016	1.18688e-08	1.08507e-07
ENSG00000041353	RAB27B, member RAS oncogene family [Source:HGNC Symbol;Acc:HGNC:9767]	RAB27B	protein_coding	18	6095.55	0.548415	0.117182	4.68002	2.86851e-06	1.68153e-05
ENSG00000041357	proteasome 20S subunit alpha 4 [Source:HGNC Symbol;Acc:HGNC:9533]	PSMA4	protein_coding	15	10137.9	-0.483637	0.0738771	-6.54651	5.88961e-11	7.75305e-10
ENSG00000041515	myosin XVI [Source:HGNC Symbol;Acc:HGNC:29822]	MYO16	protein_coding	13	9.57967	0.581342	0.760142	0.764781	0.444402	0.583103
ENSG00000041802	large 60S subunit nuclear export GTPase 1 [Source:HGNC Symbol;Acc:HGNC:25652]	LSG1	protein_coding	3	4506.61	-0.114278	0.0805181	-1.41928	0.155818	0.26329
ENSG00000041880	poly(ADP-ribose) polymerase family member 3 [Source:HGNC Symbol;Acc:HGNC:273]	PARP3	protein_coding	3	924.931	0.647658	0.10551	6.13834	8.33891e-10	9.30519e-09
ENSG00000041982	tenascin C [Source:HGNC Symbol;Acc:HGNC:5318]	TNC	protein_coding	9	111.101	0.436489	0.247846	1.76113	0.0782162	0.151967
ENSG00000041988	THAP domain containing 3 [Source:HGNC Symbol;Acc:HGNC:20855]	THAP3	protein_coding	1	368.55	0.08293	0.174528	0.475167	0.634668	0.748094
ENSG00000042062	RIPOR family member 3 [Source:HGNC Symbol;Acc:HGNC:16168]	RIPOR3	protein_coding	20	14.28	1.30587	0.648251	2.01445	0.0439625	0.0949107
ENSG00000042088	tyrosyl-DNA phosphodiesterase 1 [Source:HGNC Symbol;Acc:HGNC:18884]	TDP1	protein_coding	14	1659.86	-0.901425	0.0903167	-9.98071	1.85136e-23	1.46569e-21
ENSG00000042286	apoptosis inducing factor mitochondria associated 2 [Source:HGNC Symbol;Acc:HGNC:21411]	AIFM2	protein_coding	10	3509.85	0.161566	0.091278	1.77004	0.0767205	0.149576
ENSG00000042317	spermatogenesis associated 7 [Source:HGNC Symbol;Acc:HGNC:20423]	SPATA7	protein_coding	14	700.702	0.416367	0.127591	3.26329	0.00110128	0.00377805
ENSG00000042429	mediator complex subunit 17 [Source:HGNC Symbol;Acc:HGNC:2375]	MED17	protein_coding	11	3283.11	-0.193772	0.0934259	-2.07408	0.0380722	0.0839546
ENSG00000042445	retinol saturase [Source:HGNC Symbol;Acc:HGNC:25991]	RETSAT	protein_coding	2	5068.62	0.843049	0.0902602	9.34022	9.61366e-21	5.29056e-19
ENSG00000042493	capping actin protein, gelsolin like [Source:HGNC Symbol;Acc:HGNC:1474]	CAPG	protein_coding	2	4671.08	-0.136354	0.0831647	-1.63957	0.101094	0.186584
ENSG00000042753	adaptor related protein complex 2 subunit sigma 1 [Source:HGNC Symbol;Acc:HGNC:565]	AP2S1	protein_coding	19	4082.62	-0.255967	0.08966	-2.85486	0.00430559	0.0127023
ENSG00000042781	usherin [Source:HGNC Symbol;Acc:HGNC:12601]	USH2A	protein_coding	1	10.0274	0.977796	0.737407	1.32599	0.184842	0.300866
ENSG00000042813	zona pellucida binding protein [Source:HGNC Symbol;Acc:HGNC:15662]	ZPBP	protein_coding	7	3.73275	0.622704	1.39169	0.447444	0.654555	0.763812
ENSG00000042832	thyroglobulin [Source:HGNC Symbol;Acc:HGNC:11764]	TG	protein_coding	8	129.93	1.13076	0.215984	5.2354	1.64627e-07	1.20953e-06
ENSG00000042980	ADAM metallopeptidase domain 28 [Source:HGNC Symbol;Acc:HGNC:206]	ADAM28	protein_coding	8	218.73	1.22969	0.183895	6.68692	2.2792e-11	3.19612e-10
ENSG00000043039	BARX homeobox 2 [Source:HGNC Symbol;Acc:HGNC:956]	BARX2	protein_coding	11	36.7773	-0.165128	0.350326	-0.471356	0.637387	0.749927
ENSG00000043093	defective in cullin neddylation 1 domain containing 1 [Source:HGNC Symbol;Acc:HGNC:18184]	DCUN1D1	protein_coding	3	1523.57	-0.147658	0.0963439	-1.53262	0.125371	0.222175
ENSG00000043143	jade family PHD finger 2 [Source:HGNC Symbol;Acc:HGNC:22984]	JADE2	protein_coding	5	5864.82	-0.286144	0.0853644	-3.35203	0.00080221	0.00284149
ENSG00000043355	Zic family member 2 [Source:HGNC Symbol;Acc:HGNC:12873]	ZIC2	protein_coding	13	430.63	-0.633611	0.163423	-3.87711	0.000105705	0.000457512
ENSG00000043514	tRNA isopentenyltransferase 1 [Source:HGNC Symbol;Acc:HGNC:20286]	TRIT1	protein_coding	1	2612.85	0.0575791	0.0826006	0.697079	0.485753	0.621142
ENSG00000043591	adrenoceptor beta 1 [Source:HGNC Symbol;Acc:HGNC:285]	ADRB1	protein_coding	10	91.8467	0.379095	0.238942	1.58656	0.112613	0.20362
ENSG00000044012	guanylate cyclase activator 2B [Source:HGNC Symbol;Acc:HGNC:4683]	GUCA2B	protein_coding	1	12.549	2.1062	0.82282	2.55974	0.0104752	0.0277375
ENSG00000044090	cullin 7 [Source:HGNC Symbol;Acc:HGNC:21024]	CUL7	protein_coding	6	2238.13	0.928832	0.0904772	10.2659	1.00355e-24	8.98536e-23
ENSG00000044115	catenin alpha 1 [Source:HGNC Symbol;Acc:HGNC:2509]	CTNNA1	protein_coding	5	18080.1	-0.244509	0.0793297	-3.08218	0.00205487	0.00661211
ENSG00000044446	phosphorylase kinase regulatory subunit alpha 2 [Source:HGNC Symbol;Acc:HGNC:8926]	PHKA2	protein_coding	X	1565.83	-0.542335	0.162052	-3.34666	0.000817904	0.00288801
ENSG00000044459	centlein [Source:HGNC Symbol;Acc:HGNC:23432]	CNTLN	protein_coding	9	163.291	-1.63319	0.267954	-6.09502	1.09423e-09	1.19242e-08
ENSG00000044574	heat shock protein family A (Hsp70) member 5 [Source:HGNC Symbol;Acc:HGNC:5238]	HSPA5	protein_coding	9	8957.35	-0.628588	0.105645	-5.94999	2.6816e-09	2.72299e-08
ENSG00000046604	desmoglein 2 [Source:HGNC Symbol;Acc:HGNC:3049]	DSG2	protein_coding	18	46864.4	0.133279	0.117826	1.13115	0.257992	0.389057
ENSG00000046647	gem nuclear organelle associated protein 8 [Source:HGNC Symbol;Acc:HGNC:26044]	GEMIN8	protein_coding	X	264.61	-0.150747	0.155051	-0.972242	0.33093	0.469107
ENSG00000046651	OFD1 centriole and centriolar satellite protein [Source:HGNC Symbol;Acc:HGNC:2567]	OFD1	protein_coding	X	460.922	0.840187	0.159259	5.27559	1.3233e-07	9.9096e-07
ENSG00000046653	glycoprotein M6B [Source:HGNC Symbol;Acc:HGNC:4461]	GPM6B	protein_coding	X	277.317	-0.411832	0.215298	-1.91285	0.0557678	0.11531
ENSG00000047056	WD repeat domain 37 [Source:HGNC Symbol;Acc:HGNC:31406]	WDR37	protein_coding	10	2482.72	-0.0542721	0.088623	-0.612393	0.540278	0.668262
ENSG00000047188	YTH domain containing 2 [Source:HGNC Symbol;Acc:HGNC:24721]	YTHDC2	protein_coding	5	3873.45	-0.0924012	0.0889922	-1.03831	0.299127	0.434984
ENSG00000047230	CTP synthase 2 [Source:HGNC Symbol;Acc:HGNC:2520]	CTPS2	protein_coding	X	1200.44	-0.497846	0.109648	-4.5404	5.61489e-06	3.10664e-05
ENSG00000047249	ATPase H+ transporting V1 subunit H [Source:HGNC Symbol;Acc:HGNC:18303]	ATP6V1H	protein_coding	8	3070.98	0.0783937	0.103344	0.758572	0.448108	0.586854
ENSG00000047315	RNA polymerase II subunit B [Source:HGNC Symbol;Acc:HGNC:9188]	POLR2B	protein_coding	4	14677	-0.0991491	0.0804162	-1.23295	0.217595	0.341774
ENSG00000047346	family with sequence similarity 214 member A [Source:HGNC Symbol;Acc:HGNC:25609]	FAM214A	protein_coding	15	2447.54	1.18372	0.12501	9.46899	2.82561e-21	1.69559e-19
ENSG00000047365	ArfGAP with RhoGAP domain, ankyrin repeat and PH domain 2 [Source:HGNC Symbol;Acc:HGNC:16924]	ARAP2	protein_coding	4	4977.34	-0.110739	0.0843709	-1.31253	0.189343	0.306489
ENSG00000047410	translocated promoter region, nuclear basket protein [Source:HGNC Symbol;Acc:HGNC:12017]	TPR	protein_coding	1	11877.5	-0.356645	0.106953	-3.33459	0.000854265	0.00300558
ENSG00000047457	ceruloplasmin [Source:HGNC Symbol;Acc:HGNC:2295]	CP	protein_coding	3	5.84572	0.526798	0.963471	0.546772	0.584536	0.706081
ENSG00000047578	KIAA0556 [Source:HGNC Symbol;Acc:HGNC:29068]	KIAA0556	protein_coding	16	1548.18	0.300054	0.0967796	3.10038	0.00193271	0.00625289
ENSG00000047579	dystrobrevin binding protein 1 [Source:HGNC Symbol;Acc:HGNC:17328]	DTNBP1	protein_coding	6	1160.59	-0.0719746	0.111668	-0.644542	0.519224	0.64962
ENSG00000047597	X-linked Kx blood group [Source:HGNC Symbol;Acc:HGNC:12811]	XK	protein_coding	X	1189.33	-0.932247	0.144635	-6.44552	1.15208e-10	1.44977e-09
ENSG00000047617	anoctamin 2 [Source:HGNC Symbol;Acc:HGNC:1183]	ANO2	protein_coding	12	2.19698	4.00155	1.8906	2.11655	0.0342979
ENSG00000047621	chromosome 12 open reading frame 4 [Source:HGNC Symbol;Acc:HGNC:1184]	C12orf4	protein_coding	12	952.572	-0.0325936	0.111704	-0.291786	0.77045	0.850935
ENSG00000047634	Scm polycomb group protein like 1 [Source:HGNC Symbol;Acc:HGNC:10580]	SCML1	protein_coding	X	1942.38	-1.27032	0.162556	-7.81466	5.51097e-15	1.28988e-13
ENSG00000047644	WWC family member 3 [Source:HGNC Symbol;Acc:HGNC:29237]	WWC3	protein_coding	X	3686.95	-0.0774734	0.0994294	-0.77918	0.435874	0.575359
ENSG00000047662	family with sequence similarity 184 member B [Source:HGNC Symbol;Acc:HGNC:29235]	FAM184B	protein_coding	4	7.02477	0.921674	0.917215	1.00486	0.314964	0.452167
ENSG00000047849	microtubule associated protein 4 [Source:HGNC Symbol;Acc:HGNC:6862]	MAP4	protein_coding	3	10157	-0.422365	0.0842975	-5.01041	5.4313e-07	3.65483e-06
ENSG00000047932	golgi associated PDZ and coiled-coil motif containing [Source:HGNC Symbol;Acc:HGNC:17643]	GOPC	protein_coding	6	4429.21	-0.317187	0.0875771	-3.6218	0.000292559	0.00114581
ENSG00000048028	ubiquitin specific peptidase 28 [Source:HGNC Symbol;Acc:HGNC:12625]	USP28	protein_coding	11	2580.42	-0.776068	0.0855905	-9.06722	1.2209e-19	5.84865e-18
ENSG00000048052	histone deacetylase 9 [Source:HGNC Symbol;Acc:HGNC:14065]	HDAC9	protein_coding	7	92.1582	2.76451	0.421774	6.55448	5.58344e-11	7.37583e-10
ENSG00000048140	tetraspanin 17 [Source:HGNC Symbol;Acc:HGNC:13594]	TSPAN17	protein_coding	5	5502.74	0.0978934	0.103831	0.942813	0.345777	0.485033
ENSG00000048162	NOP16 nucleolar protein [Source:HGNC Symbol;Acc:HGNC:26934]	NOP16	protein_coding	5	2548.67	-0.369424	0.101854	-3.62698	0.000286757	0.00112641
ENSG00000048342	coiled-coil and C2 domain containing 2A [Source:HGNC Symbol;Acc:HGNC:29253]	CC2D2A	protein_coding	4	511.475	0.792394	0.133494	5.93579	2.92434e-09	2.94825e-08
ENSG00000048392	ribonucleotide reductase regulatory TP53 inducible subunit M2B [Source:HGNC Symbol;Acc:HGNC:17296]	RRM2B	protein_coding	8	19327.4	1.6689	0.159616	10.4558	1.37879e-25	1.31821e-23
ENSG00000048405	zinc finger protein 800 [Source:HGNC Symbol;Acc:HGNC:27267]	ZNF800	protein_coding	7	3552.54	-0.0984004	0.10026	-0.981451	0.326371	0.464668
ENSG00000048471	sorting nexin 29 [Source:HGNC Symbol;Acc:HGNC:30542]	SNX29	protein_coding	16	758.274	-0.816097	0.148174	-5.50768	3.636e-08	3.03736e-07
ENSG00000048540	LIM domain only 3 [Source:HGNC Symbol;Acc:HGNC:6643]	LMO3	protein_coding	12	19.5012	0.241299	0.502957	0.47976	0.631398	0.745486
ENSG00000048544	mitochondrial ribosomal protein S10 [Source:HGNC Symbol;Acc:HGNC:14502]	MRPS10	protein_coding	6	843.121	-0.401915	0.100981	-3.98012	6.88813e-05	0.00031009
ENSG00000048649	remodeling and spacing factor 1 [Source:HGNC Symbol;Acc:HGNC:18118]	RSF1	protein_coding	11	5327.34	-0.205054	0.111544	-1.83833	0.0660139	0.132327
ENSG00000048707	vacuolar protein sorting 13 homolog D [Source:HGNC Symbol;Acc:HGNC:23595]	VPS13D	protein_coding	1	7371.89	0.303732	0.141656	2.14415	0.0320208	0.0724659
ENSG00000048740	CUGBP Elav-like family member 2 [Source:HGNC Symbol;Acc:HGNC:2550]	CELF2	protein_coding	10	3346.93	0.686857	0.0918619	7.47706	7.60025e-14	1.5533e-12
ENSG00000048828	family with sequence similarity 120A [Source:HGNC Symbol;Acc:HGNC:13247]	FAM120A	protein_coding	9	15638.7	-0.249089	0.0789178	-3.15631	0.00159777	0.00526209
ENSG00000048991	R3H domain containing 1 [Source:HGNC Symbol;Acc:HGNC:9757]	R3HDM1	protein_coding	2	8082.3	-0.560069	0.093958	-5.96085	2.50931e-09	2.56188e-08
ENSG00000049089	collagen type IX alpha 2 chain [Source:HGNC Symbol;Acc:HGNC:2218]	COL9A2	protein_coding	1	203.547	0.379809	0.224455	1.69213	0.0906204	0.171002
ENSG00000049130	KIT ligand [Source:HGNC Symbol;Acc:HGNC:6343]	KITLG	protein_coding	12	19533.7	0.926454	0.0850617	10.8916	1.26464e-27	1.55924e-25
ENSG00000049167	ERCC excision repair 8, CSA ubiquitin ligase complex subunit [Source:HGNC Symbol;Acc:HGNC:3439]	ERCC8	protein_coding	5	898.115	-0.641218	0.113898	-5.62977	1.8045e-08	1.59854e-07
ENSG00000049192	ADAM metallopeptidase with thrombospondin type 1 motif 6 [Source:HGNC Symbol;Acc:HGNC:222]	ADAMTS6	protein_coding	5	23.2435	-1.46613	0.669257	-2.19068	0.0284751	0.0654393
ENSG00000049239	hexose-6-phosphate dehydrogenase/glucose 1-dehydrogenase [Source:HGNC Symbol;Acc:HGNC:4795]	H6PD	protein_coding	1	4324.16	-0.257598	0.0846783	-3.04208	0.00234952	0.00743405
ENSG00000049245	vesicle associated membrane protein 3 [Source:HGNC Symbol;Acc:HGNC:12644]	VAMP3	protein_coding	1	9018.27	-0.00470798	0.0873311	-0.0539095	0.957007	0.972174
ENSG00000049246	period circadian regulator 3 [Source:HGNC Symbol;Acc:HGNC:8847]	PER3	protein_coding	1	108.318	-0.579426	0.236732	-2.4476	0.0143811	0.0365133
ENSG00000049247	urotensin 2 [Source:HGNC Symbol;Acc:HGNC:12636]	UTS2	protein_coding	1	48.2862	-1.79818	0.413063	-4.35329	1.34111e-05	6.91015e-05
ENSG00000049283	epsin 3 [Source:HGNC Symbol;Acc:HGNC:18235]	EPN3	protein_coding	17	1866.49	0.453492	0.0885433	5.12169	3.02807e-07	2.13108e-06
ENSG00000049323	latent transforming growth factor beta binding protein 1 [Source:HGNC Symbol;Acc:HGNC:6714]	LTBP1	protein_coding	2	918.882	0.207461	0.144447	1.43624	0.150933	0.257058
ENSG00000049449	reticulocalbin 1 [Source:HGNC Symbol;Acc:HGNC:9934]	RCN1	protein_coding	11	657.793	0.0818074	0.156762	0.521856	0.60177	0.720687
ENSG00000049540	elastin [Source:HGNC Symbol;Acc:HGNC:3327]	ELN	protein_coding	7	13.6654	1.36291	0.688149	1.98055	0.0476418	0.101228
ENSG00000049541	replication factor C subunit 2 [Source:HGNC Symbol;Acc:HGNC:9970]	RFC2	protein_coding	7	1694.67	-0.998051	0.101149	-9.86715	5.77808e-23	4.34569e-21
ENSG00000049618	AT-rich interaction domain 1B [Source:HGNC Symbol;Acc:HGNC:18040]	ARID1B	protein_coding	6	5105.44	-0.170635	0.0995724	-1.71368	0.0865876	0.164784
ENSG00000049656	CLPTM1 like [Source:HGNC Symbol;Acc:HGNC:24308]	CLPTM1L	protein_coding	5	8716.64	-0.286665	0.0759743	-3.77318	0.000161182	0.000669134
ENSG00000049759	NEDD4 like E3 ubiquitin protein ligase [Source:HGNC Symbol;Acc:HGNC:7728]	NEDD4L	protein_coding	18	5949.79	-0.16342	0.084782	-1.92753	0.0539131	0.112073
ENSG00000049768	forkhead box P3 [Source:HGNC Symbol;Acc:HGNC:6106]	FOXP3	protein_coding	X	10.303	-0.0449145	0.664103	-0.0676318	0.946079	0.965593
ENSG00000049769	protein phosphatase 1 regulatory subunit 3F [Source:HGNC Symbol;Acc:HGNC:14944]	PPP1R3F	protein_coding	X	176.858	0.110544	0.175704	0.62915	0.529251	0.658042
ENSG00000049860	hexosaminidase subunit beta [Source:HGNC Symbol;Acc:HGNC:4879]	HEXB	protein_coding	5	9730.47	-0.316304	0.0835435	-3.7861	0.000153028	0.000639875
ENSG00000049883	pentatricopeptide repeat domain 2 [Source:HGNC Symbol;Acc:HGNC:25734]	PTCD2	protein_coding	5	1186.17	0.124498	0.0993424	1.25322	0.210125	0.332309
ENSG00000050130	JNK1/MAPK8 associated membrane protein [Source:HGNC Symbol;Acc:HGNC:20184]	JKAMP	protein_coding	14	4175.19	-0.0911936	0.0768147	-1.18719	0.235153	0.36291
ENSG00000050165	dickkopf WNT signaling pathway inhibitor 3 [Source:HGNC Symbol;Acc:HGNC:2893]	DKK3	protein_coding	11	261.739	-0.139814	0.219199	-0.637841	0.523577	0.65275
ENSG00000050327	Rho guanine nucleotide exchange factor 5 [Source:HGNC Symbol;Acc:HGNC:13209]	ARHGEF5	protein_coding	7	533.194	-0.188888	0.12156	-1.55387	0.120215	0.214606
ENSG00000050344	nuclear factor, erythroid 2 like 3 [Source:HGNC Symbol;Acc:HGNC:7783]	NFE2L3	protein_coding	7	480.9	0.301361	0.168746	1.78589	0.0741174	0.145431
ENSG00000050393	mitochondrial calcium uniporter regulator 1 [Source:HGNC Symbol;Acc:HGNC:21097]	MCUR1	protein_coding	6	5842.8	-0.391055	0.0806436	-4.84918	1.23975e-06	7.81136e-06
ENSG00000050405	LIM domain and actin binding 1 [Source:HGNC Symbol;Acc:HGNC:24636]	LIMA1	protein_coding	12	23102.4	0.29662	0.0996164	2.97762	0.00290494	0.00899592
ENSG00000050426	LETM1 domain containing 1 [Source:HGNC Symbol;Acc:HGNC:24241]	LETMD1	protein_coding	12	2652.33	-0.0952201	0.133882	-0.711226	0.476944	0.613739
ENSG00000050438	solute carrier family 4 member 8 [Source:HGNC Symbol;Acc:HGNC:11034]	SLC4A8	protein_coding	12	360.59	-0.093147	0.131862	-0.706398	0.479941	0.616154
ENSG00000050555	laminin subunit gamma 3 [Source:HGNC Symbol;Acc:HGNC:6494]	LAMC3	protein_coding	9	33.4763	0.638603	0.49389	1.29301	0.196009	0.314875
ENSG00000050628	prostaglandin E receptor 3 [Source:HGNC Symbol;Acc:HGNC:9595]	PTGER3	protein_coding	1	6.73725	-0.320807	0.787083	-0.40759	0.683575	0.785914
ENSG00000050730	TNFAIP3 interacting protein 3 [Source:HGNC Symbol;Acc:HGNC:19315]	TNIP3	protein_coding	4	3.40273	-0.296197	1.30432	-0.22709	0.820354	0.884165
ENSG00000050748	mitogen-activated protein kinase 9 [Source:HGNC Symbol;Acc:HGNC:6886]	MAPK9	protein_coding	5	4044.76	-0.578536	0.0792831	-7.29709	2.94048e-13	5.57531e-12
ENSG00000050820	BCAR1 scaffold protein, Cas family member [Source:HGNC Symbol;Acc:HGNC:971]	BCAR1	protein_coding	16	5384.24	0.198562	0.094537	2.10037	0.0356965	0.0794849
ENSG00000051009	family with sequence similarity 160 member A2 [Source:HGNC Symbol;Acc:HGNC:25378]	FAM160A2	protein_coding	11	5812.87	0.406898	0.1063	3.82784	0.000129273	0.00055013
ENSG00000051108	homocysteine inducible ER protein with ubiquitin like domain 1 [Source:HGNC Symbol;Acc:HGNC:13744]	HERPUD1	protein_coding	16	5392.14	-0.804681	0.101448	-7.93195	2.1573e-15	5.45074e-14
ENSG00000051128	homer scaffold protein 3 [Source:HGNC Symbol;Acc:HGNC:17514]	HOMER3	protein_coding	19	98.2228	0.307469	0.237635	1.29387	0.19571	0.314494
ENSG00000051180	RAD51 recombinase [Source:HGNC Symbol;Acc:HGNC:9817]	RAD51	protein_coding	15	906.6	-1.59539	0.178652	-8.93014	4.25458e-19	1.85679e-17
ENSG00000051341	DNA polymerase theta [Source:HGNC Symbol;Acc:HGNC:9186]	POLQ	protein_coding	3	2076.81	-1.8275	0.181601	-10.0633	8.02797e-24	6.61077e-22
ENSG00000051382	phosphatidylinositol-4,5-bisphosphate 3-kinase catalytic subunit beta [Source:HGNC Symbol;Acc:HGNC:8976]	PIK3CB	protein_coding	3	5052.94	-0.417831	0.0796483	-5.24596	1.55474e-07	1.14902e-06
ENSG00000051523	cytochrome b-245 alpha chain [Source:HGNC Symbol;Acc:HGNC:2577]	CYBA	protein_coding	16	1304.53	0.649683	0.111653	5.81878	5.92789e-09	5.68427e-08
ENSG00000051596	THO complex 3 [Source:HGNC Symbol;Acc:HGNC:19072]	THOC3	protein_coding	5	239.26	-0.877331	0.161917	-5.41841	6.01319e-08	4.82316e-07
ENSG00000051620	heme binding protein 2 [Source:HGNC Symbol;Acc:HGNC:15716]	HEBP2	protein_coding	6	7209.6	0.0467677	0.0918069	0.509413	0.610463	0.728352
ENSG00000051825	M-phase phosphoprotein 9 [Source:HGNC Symbol;Acc:HGNC:7215]	MPHOSPH9	protein_coding	12	3506.62	-1.07029	0.114436	-9.35273	8.54121e-21	4.77018e-19
ENSG00000052126	pleckstrin homology domain containing A5 [Source:HGNC Symbol;Acc:HGNC:30036]	PLEKHA5	protein_coding	12	6244.88	0.242395	0.0804922	3.01141	0.00260037	0.00814779
ENSG00000052344	serine protease 8 [Source:HGNC Symbol;Acc:HGNC:9491]	PRSS8	protein_coding	16	5528.39	0.503441	0.104747	4.80627	1.53773e-06	9.55545e-06
ENSG00000052723	suppressor of IKBKE 1 [Source:HGNC Symbol;Acc:HGNC:26119]	SIKE1	protein_coding	1	5527.28	-0.332086	0.0846223	-3.92433	8.69716e-05	0.000383869
ENSG00000052749	ribosomal RNA processing 12 homolog [Source:HGNC Symbol;Acc:HGNC:29100]	RRP12	protein_coding	10	2240.43	-0.060129	0.0968181	-0.621051	0.534566	0.663116
ENSG00000052795	folliculin interacting protein 2 [Source:HGNC Symbol;Acc:HGNC:29280]	FNIP2	protein_coding	4	6776.31	-0.38248	0.0929302	-4.11577	3.85883e-05	0.000182837
ENSG00000052802	methylsterol monooxygenase 1 [Source:HGNC Symbol;Acc:HGNC:10545]	MSMO1	protein_coding	4	16250.2	-0.531512	0.106781	-4.9776	6.43773e-07	4.26843e-06
ENSG00000052841	tetratricopeptide repeat domain 17 [Source:HGNC Symbol;Acc:HGNC:25596]	TTC17	protein_coding	11	6518.04	0.219642	0.075254	2.91867	0.00351524	0.0106334
ENSG00000053108	follistatin like 4 [Source:HGNC Symbol;Acc:HGNC:21389]	FSTL4	protein_coding	5	4.86017	0.760347	1.01941	0.74587	0.455746	0.59429
ENSG00000053254	forkhead box N3 [Source:HGNC Symbol;Acc:HGNC:1928]	FOXN3	protein_coding	14	868.41	0.00321819	0.134423	0.0239408	0.9809	0.987517
ENSG00000053371	aldo-keto reductase family 7 member A2 [Source:HGNC Symbol;Acc:HGNC:389]	AKR7A2	protein_coding	1	1124.93	-0.156644	0.0951168	-1.64686	0.0995859	0.184373
ENSG00000053372	MRT4 homolog, ribosome maturation factor [Source:HGNC Symbol;Acc:HGNC:18477]	MRTO4	protein_coding	1	2965.86	-0.539295	0.0822386	-6.55769	5.46482e-11	7.23607e-10
ENSG00000053438	neuronatin [Source:HGNC Symbol;Acc:HGNC:7860]	NNAT	protein_coding	20	97.9171	2.42179	0.318927	7.59356	3.11224e-14	6.71333e-13
ENSG00000053501	unconventional SNARE in the ER 1 [Source:HGNC Symbol;Acc:HGNC:30882]	USE1	protein_coding	19	302.275	-0.18295	0.144651	-1.26477	0.205954	0.327073
ENSG00000053524	MCF.2 cell line derived transforming sequence-like 2 [Source:HGNC Symbol;Acc:HGNC:30319]	MCF2L2	protein_coding	3	50.2733	1.24463	0.373662	3.3309	0.000865662	0.00304046
ENSG00000053702	nuclear receptor interacting protein 2 [Source:HGNC Symbol;Acc:HGNC:23078]	NRIP2	protein_coding	12	110.444	0.522257	0.263429	1.98253	0.0474196	0.100842
ENSG00000053747	laminin subunit alpha 3 [Source:HGNC Symbol;Acc:HGNC:6483]	LAMA3	protein_coding	18	42345.1	0.880242	0.147569	5.96496	2.44695e-09	2.50274e-08
ENSG00000053770	adaptor related protein complex 5 subunit mu 1 [Source:HGNC Symbol;Acc:HGNC:20192]	AP5M1	protein_coding	14	6994.34	-0.119737	0.0768407	-1.55825	0.119175	0.213086
ENSG00000053900	anaphase promoting complex subunit 4 [Source:HGNC Symbol;Acc:HGNC:19990]	ANAPC4	protein_coding	4	2353.7	-0.00858322	0.102721	-0.0835589	0.933407	0.95847
ENSG00000053918	potassium voltage-gated channel subfamily Q member 1 [Source:HGNC Symbol;Acc:HGNC:6294]	KCNQ1	protein_coding	11	2382.7	-1.17985	0.381293	-3.09435	0.00197248	0.00637424
ENSG00000054116	trafficking protein particle complex 3 [Source:HGNC Symbol;Acc:HGNC:19942]	TRAPPC3	protein_coding	1	3963.73	-0.120597	0.093905	-1.28424	0.199058	0.318458
ENSG00000054118	thyroid hormone receptor associated protein 3 [Source:HGNC Symbol;Acc:HGNC:22964]	THRAP3	protein_coding	1	4458.01	-0.390209	0.0805468	-4.8445	1.26932e-06	7.98655e-06
ENSG00000054148	phosphohistidine phosphatase 1 [Source:HGNC Symbol;Acc:HGNC:30033]	PHPT1	protein_coding	9	5668.15	1.0754	0.105148	10.2275	1.4933e-24	1.31614e-22
ENSG00000054179	ectonucleoside triphosphate diphosphohydrolase 2 [Source:HGNC Symbol;Acc:HGNC:3364]	ENTPD2	protein_coding	9	506.314	-0.0852967	0.132377	-0.644346	0.519351	0.649725
ENSG00000054219	lymphocyte antigen 75 [Source:HGNC Symbol;Acc:HGNC:6729]	LY75	protein_coding	2	4836.69	0.264185	0.0947179	2.78918	0.00528419	0.0151862
ENSG00000054267	AT-rich interaction domain 4B [Source:HGNC Symbol;Acc:HGNC:15550]	ARID4B	protein_coding	1	4497.75	0.104773	0.094802	1.10518	0.269082	0.401146
ENSG00000054277	opsin 3 [Source:HGNC Symbol;Acc:HGNC:14007]	OPN3	protein_coding	1	545.96	-0.125118	0.12888	-0.970806	0.331645	0.470002
ENSG00000054282	serologically defined colon cancer antigen 8 [Source:HGNC Symbol;Acc:HGNC:10671]	SDCCAG8	protein_coding	1	1678.55	-0.0763149	0.0949895	-0.803404	0.421741	0.562795
ENSG00000054392	hedgehog acyltransferase [Source:HGNC Symbol;Acc:HGNC:18270]	HHAT	protein_coding	1	954.154	1.28326	0.141802	9.04967	1.43401e-19	6.78312e-18
ENSG00000054523	kinesin family member 1B [Source:HGNC Symbol;Acc:HGNC:16636]	KIF1B	protein_coding	1	4570.62	-0.241405	0.140828	-1.71418	0.0864965	0.164646
ENSG00000054598	forkhead box C1 [Source:HGNC Symbol;Acc:HGNC:3800]	FOXC1	protein_coding	6	885.169	0.358629	0.161719	2.21761	0.0265817	0.0617931
ENSG00000054611	TBC1 domain family member 22A [Source:HGNC Symbol;Acc:HGNC:1309]	TBC1D22A	protein_coding	22	1836.79	0.03301	0.102028	0.32354	0.746286	0.833174
ENSG00000054654	spectrin repeat containing nuclear envelope protein 2 [Source:HGNC Symbol;Acc:HGNC:17084]	SYNE2	protein_coding	14	16294.5	-0.634059	0.175999	-3.60262	0.00031502	0.00122612
ENSG00000054690	pleckstrin homology, MyTH4 and FERM domain containing H1 [Source:HGNC Symbol;Acc:HGNC:17733]	PLEKHH1	protein_coding	14	2401.56	-0.0777947	0.100312	-0.775529	0.438027	0.577542
ENSG00000054793	ATPase phospholipid transporting 9A (putative) [Source:HGNC Symbol;Acc:HGNC:13540]	ATP9A	protein_coding	20	3591.96	0.38826	0.127323	3.0494	0.00229298	0.00727658
ENSG00000054965	family with sequence similarity 168 member A [Source:HGNC Symbol;Acc:HGNC:28999]	FAM168A	protein_coding	11	3804.79	0.0278114	0.0792668	0.350858	0.725695	0.817426
ENSG00000054967	RELT TNF receptor [Source:HGNC Symbol;Acc:HGNC:13764]	RELT	protein_coding	11	536.35	-0.0198406	0.129676	-0.153001	0.878397	0.923041
ENSG00000054983	galactosylceramidase [Source:HGNC Symbol;Acc:HGNC:4115]	GALC	protein_coding	14	2490.34	-0.0158583	0.0937937	-0.169076	0.865737	0.914667
ENSG00000055044	NOP58 ribonucleoprotein [Source:HGNC Symbol;Acc:HGNC:29926]	NOP58	protein_coding	2	12748.7	-0.747537	0.0907589	-8.23652	1.77289e-16	5.2018e-15
ENSG00000055070	SUZ RNA binding domain containing 1 [Source:HGNC Symbol;Acc:HGNC:30232]	SZRD1	protein_coding	1	7894.87	-0.244546	0.0840228	-2.91048	0.00360876	0.0108813
ENSG00000055118	potassium voltage-gated channel subfamily H member 2 [Source:HGNC Symbol;Acc:HGNC:6251]	KCNH2	protein_coding	7	1219.72	0.441164	0.0973109	4.53355	5.80001e-06	3.20278e-05
ENSG00000055130	cullin 1 [Source:HGNC Symbol;Acc:HGNC:2551]	CUL1	protein_coding	7	4201.68	-0.46354	0.0801351	-5.78448	7.27361e-09	6.8581e-08
ENSG00000055147	family with sequence similarity 114 member A2 [Source:HGNC Symbol;Acc:HGNC:1333]	FAM114A2	protein_coding	5	786.749	-0.232136	0.117346	-1.97822	0.0479036	0.101737
ENSG00000055163	cytoplasmic FMR1 interacting protein 2 [Source:HGNC Symbol;Acc:HGNC:13760]	CYFIP2	protein_coding	5	11026.9	0.904898	0.0922842	9.80555	1.06568e-22	7.68207e-21
ENSG00000055208	TGF-beta activated kinase 1 (MAP3K7) binding protein 2 [Source:HGNC Symbol;Acc:HGNC:17075]	TAB2	protein_coding	6	9307.09	0.202005	0.0887351	2.27649	0.0228167	0.0543567
ENSG00000055211	glycoprotein integral membrane 1 [Source:HGNC Symbol;Acc:HGNC:21074]	GINM1	protein_coding	6	1700.42	-0.0530234	0.0969972	-0.546649	0.58462	0.706107
ENSG00000055332	eukaryotic translation initiation factor 2 alpha kinase 2 [Source:HGNC Symbol;Acc:HGNC:9437]	EIF2AK2	protein_coding	2	11886.7	-0.294258	0.0946269	-3.10966	0.00187302	0.00607983
ENSG00000055483	ubiquitin specific peptidase 36 [Source:HGNC Symbol;Acc:HGNC:20062]	USP36	protein_coding	17	5301.77	0.0208675	0.0745673	0.279847	0.779595	0.857338
ENSG00000055609	lysine methyltransferase 2C [Source:HGNC Symbol;Acc:HGNC:13726]	KMT2C	protein_coding	7	5341.37	-0.458824	0.156678	-2.92846	0.0034065	0.0103656
ENSG00000055732	mucolipin 3 [Source:HGNC Symbol;Acc:HGNC:13358]	MCOLN3	protein_coding	1	352.768	-0.0125972	0.205914	-0.0611769	0.951218	0.968648
ENSG00000055917	pumilio RNA binding family member 2 [Source:HGNC Symbol;Acc:HGNC:14958]	PUM2	protein_coding	2	18569.6	-0.370757	0.0844711	-4.38916	1.13791e-05	5.93434e-05
ENSG00000055950	mitochondrial ribosomal protein L43 [Source:HGNC Symbol;Acc:HGNC:14517]	MRPL43	protein_coding	10	2486.19	0.156703	0.098962	1.58347	0.113315	0.20457
ENSG00000055955	inter-alpha-trypsin inhibitor heavy chain 4 [Source:HGNC Symbol;Acc:HGNC:6169]	ITIH4	protein_coding	3	12.1516	0.877755	0.671551	1.30706	0.191194	0.308975
ENSG00000055957	inter-alpha-trypsin inhibitor heavy chain 1 [Source:HGNC Symbol;Acc:HGNC:6166]	ITIH1	protein_coding	3	1.96423	1.13056	1.63031	0.693465	0.488018
ENSG00000056050	histone PARylation factor 1 [Source:HGNC Symbol;Acc:HGNC:26051]	HPF1	protein_coding	4	562.51	-0.803199	0.12371	-6.49258	8.43799e-11	1.08174e-09
ENSG00000056097	zinc finger RNA binding protein [Source:HGNC Symbol;Acc:HGNC:17277]	ZFR	protein_coding	5	10466.3	-0.247663	0.0943424	-2.62515	0.00866116	0.0235582
ENSG00000056277	zinc finger protein 280C [Source:HGNC Symbol;Acc:HGNC:25955]	ZNF280C	protein_coding	X	2170.21	-0.579615	0.0896264	-6.46701	9.99585e-11	1.26635e-09
ENSG00000056558	TNF receptor associated factor 1 [Source:HGNC Symbol;Acc:HGNC:12031]	TRAF1	protein_coding	9	666.669	1.24808	0.16039	7.7815	7.16713e-15	1.66029e-13
ENSG00000056586	ring finger and CCCH-type domains 2 [Source:HGNC Symbol;Acc:HGNC:21461]	RC3H2	protein_coding	9	7964.21	-0.253168	0.0993115	-2.54923	0.0107962	0.0284506
ENSG00000056736	interleukin 17 receptor B [Source:HGNC Symbol;Acc:HGNC:18015]	IL17RB	protein_coding	3	3768.79	-0.525122	0.127898	-4.10578	4.02947e-05	0.000190203
ENSG00000056972	TRAF3 interacting protein 2 [Source:HGNC Symbol;Acc:HGNC:1343]	TRAF3IP2	protein_coding	6	2187.23	-0.139218	0.0862268	-1.61456	0.106407	0.194654
ENSG00000056998	glycogenin 2 [Source:HGNC Symbol;Acc:HGNC:4700]	GYG2	protein_coding	X	1094.69	0.0600779	0.0994304	0.604221	0.545697	0.673076
ENSG00000057019	discoidin, CUB and LCCL domain containing 2 [Source:HGNC Symbol;Acc:HGNC:24627]	DCBLD2	protein_coding	3	60370.8	-0.500588	0.0912985	-5.48298	4.18214e-08	3.44997e-07
ENSG00000057252	sterol O-acyltransferase 1 [Source:HGNC Symbol;Acc:HGNC:11177]	SOAT1	protein_coding	1	1162.45	-0.7343	0.118784	-6.18182	6.33657e-10	7.17371e-09
ENSG00000057294	plakophilin 2 [Source:HGNC Symbol;Acc:HGNC:9024]	PKP2	protein_coding	12	4648.53	-0.618621	0.089936	-6.87846	6.05044e-12	9.33762e-11
ENSG00000057468	mutS homolog 4 [Source:HGNC Symbol;Acc:HGNC:7327]	MSH4	protein_coding	1	33.1241	2.07373	0.479635	4.32355	1.53536e-05	7.84297e-05
ENSG00000057608	GDP dissociation inhibitor 2 [Source:HGNC Symbol;Acc:HGNC:4227]	GDI2	protein_coding	10	9645.85	-0.53061	0.0800967	-6.62462	3.48131e-11	4.75477e-10
ENSG00000057657	PR/SET domain 1 [Source:HGNC Symbol;Acc:HGNC:9346]	PRDM1	protein_coding	6	6882.38	1.3884	0.138894	9.99613	1.58463e-23	1.27238e-21
ENSG00000057663	autophagy related 5 [Source:HGNC Symbol;Acc:HGNC:589]	ATG5	protein_coding	6	3789.53	-0.185706	0.0843926	-2.2005	0.0277713	0.0641092
ENSG00000057704	transmembrane and coiled-coil domain family 3 [Source:HGNC Symbol;Acc:HGNC:29199]	TMCC3	protein_coding	12	172.103	1.3997	0.252178	5.55044	2.84944e-08	2.41245e-07
ENSG00000057757	PITH domain containing 1 [Source:HGNC Symbol;Acc:HGNC:25022]	PITHD1	protein_coding	1	3650.15	-0.296222	0.10376	-2.85489	0.00430514	0.0127023
ENSG00000057935	metastasis associated 1 family member 3 [Source:HGNC Symbol;Acc:HGNC:23784]	MTA3	protein_coding	2	3687.75	0.0324027	0.079266	0.408785	0.682698	0.785273
ENSG00000058056	ubiquitin specific peptidase 13 [Source:HGNC Symbol;Acc:HGNC:12611]	USP13	protein_coding	3	2316.23	-1.00561	0.122946	-8.17924	2.8565e-16	8.21035e-15
ENSG00000058063	ATPase phospholipid transporting 11B (putative) [Source:HGNC Symbol;Acc:HGNC:13553]	ATP11B	protein_coding	3	7691.9	-0.798419	0.0925425	-8.62759	6.26572e-18	2.23339e-16
ENSG00000058085	laminin subunit gamma 2 [Source:HGNC Symbol;Acc:HGNC:6493]	LAMC2	protein_coding	1	15578.9	0.682098	0.132028	5.16629	2.3878e-07	1.71035e-06
ENSG00000058091	cyclin dependent kinase 14 [Source:HGNC Symbol;Acc:HGNC:8883]	CDK14	protein_coding	7	98.0441	0.721035	0.234148	3.0794	0.00207416	0.0066637
ENSG00000058262	SEC61 translocon subunit alpha 1 [Source:HGNC Symbol;Acc:HGNC:18276]	SEC61A1	protein_coding	3	27408.3	0.146638	0.0923327	1.58815	0.112253	0.203126
ENSG00000058272	protein phosphatase 1 regulatory subunit 12A [Source:HGNC Symbol;Acc:HGNC:7618]	PPP1R12A	protein_coding	12	9414.61	-0.00803455	0.0822004	-0.0977435	0.922136	0.950617
ENSG00000058335	Ras protein specific guanine nucleotide releasing factor 1 [Source:HGNC Symbol;Acc:HGNC:9875]	RASGRF1	protein_coding	15	154.034	-0.02602	0.191514	-0.135865	0.891928	0.931736
ENSG00000058404	calcium/calmodulin dependent protein kinase II beta [Source:HGNC Symbol;Acc:HGNC:1461]	CAMK2B	protein_coding	7	10.8021	0.784473	0.804347	0.975292	0.329415	0.467489
ENSG00000058453	ciliary rootlet coiled-coil, rootletin [Source:HGNC Symbol;Acc:HGNC:21299]	CROCC	protein_coding	1	774.126	0.581144	0.123276	4.71417	2.42701e-06	1.44487e-05
ENSG00000058600	RNA polymerase III subunit E [Source:HGNC Symbol;Acc:HGNC:30347]	POLR3E	protein_coding	16	3583.73	-0.22693	0.0940744	-2.41224	0.0158547	0.0397168
ENSG00000058668	ATPase plasma membrane Ca2+ transporting 4 [Source:HGNC Symbol;Acc:HGNC:817]	ATP2B4	protein_coding	1	1157.13	-1.35727	0.127891	-10.6127	2.60088e-26	2.72948e-24
ENSG00000058673	zinc finger CCCH-type containing 11A [Source:HGNC Symbol;Acc:HGNC:29093]	ZC3H11A	protein_coding	1	3379.01	-0.088918	0.0963921	-0.922461	0.356288	0.496169
ENSG00000058729	RIO kinase 2 [Source:HGNC Symbol;Acc:HGNC:18999]	RIOK2	protein_coding	5	3282.24	-0.053961	0.0967622	-0.557665	0.577073	0.699463
ENSG00000058799	Yip1 domain family member 1 [Source:HGNC Symbol;Acc:HGNC:25231]	YIPF1	protein_coding	1	2302.19	0.408489	0.10073	4.05529	5.00717e-05	0.00023189
ENSG00000058804	NDC1 transmembrane nucleoporin [Source:HGNC Symbol;Acc:HGNC:25525]	NDC1	protein_coding	1	7879.98	-1.10738	0.117881	-9.39406	5.77317e-21	3.30609e-19
ENSG00000058866	diacylglycerol kinase gamma [Source:HGNC Symbol;Acc:HGNC:2853]	DGKG	protein_coding	3	618.989	-0.59447	0.12495	-4.75765	1.95863e-06	1.18829e-05
ENSG00000059122	FLYWCH-type zinc finger 1 [Source:HGNC Symbol;Acc:HGNC:25404]	FLYWCH1	protein_coding	16	1782.91	0.732446	0.118062	6.2039	5.50819e-10	6.29591e-09
ENSG00000059145	unk like zinc finger [Source:HGNC Symbol;Acc:HGNC:14184]	UNKL	protein_coding	16	613.974	-0.39987	0.130515	-3.06378	0.00218561	0.00697702
ENSG00000059377	thromboxane A synthase 1 [Source:HGNC Symbol;Acc:HGNC:11609]	TBXAS1	protein_coding	7	1707.58	-0.145178	0.100155	-1.44952	0.147191	0.252515
ENSG00000059378	poly(ADP-ribose) polymerase family member 12 [Source:HGNC Symbol;Acc:HGNC:21919]	PARP12	protein_coding	7	1238	0.355939	0.103495	3.43918	0.00058347	0.00213127
ENSG00000059573	aldehyde dehydrogenase 18 family member A1 [Source:HGNC Symbol;Acc:HGNC:9722]	ALDH18A1	protein_coding	10	14371.2	-0.185888	0.0848317	-2.19125	0.0284336	0.0653572
ENSG00000059588	TAR (HIV-1) RNA binding protein 1 [Source:HGNC Symbol;Acc:HGNC:11568]	TARBP1	protein_coding	1	5033.28	0.115624	0.123077	0.939445	0.347503	0.486819
ENSG00000059691	glutamyl-tRNA amidotransferase subunit B [Source:HGNC Symbol;Acc:HGNC:8849]	GATB	protein_coding	4	1062.58	0.0906278	0.0980446	0.924353	0.355303	0.495353
ENSG00000059728	MAX dimerization protein 1 [Source:HGNC Symbol;Acc:HGNC:6761]	MXD1	protein_coding	2	14357.4	0.581954	0.0800662	7.26842	3.63728e-13	6.79371e-12
ENSG00000059758	cyclin dependent kinase 17 [Source:HGNC Symbol;Acc:HGNC:8750]	CDK17	protein_coding	12	4025.1	-0.0411182	0.0855642	-0.480554	0.630834	0.744957
ENSG00000059769	DnaJ heat shock protein family (Hsp40) member C25 [Source:HGNC Symbol;Acc:HGNC:34187]	DNAJC25	protein_coding	9	1009.79	-0.396089	0.104699	-3.78311	0.000154882	0.00064619
ENSG00000059915	pleckstrin and Sec7 domain containing [Source:HGNC Symbol;Acc:HGNC:9507]	PSD	protein_coding	10	71.6944	0.985059	0.290446	3.39154	0.000695014	0.00250065
ENSG00000060069	CTD phosphatase subunit 1 [Source:HGNC Symbol;Acc:HGNC:2498]	CTDP1	protein_coding	18	1892.02	0.135887	0.100258	1.35538	0.175297	0.289124
ENSG00000060138	Y-box binding protein 3 [Source:HGNC Symbol;Acc:HGNC:2428]	YBX3	protein_coding	12	6491.91	1.40478	0.131267	10.7017	9.99278e-27	1.0945e-24
ENSG00000060140	serine/threonine/tyrosine kinase 1 [Source:HGNC Symbol;Acc:HGNC:18889]	STYK1	protein_coding	12	692.873	1.13894	0.169408	6.72305	1.7796e-11	2.54617e-10
ENSG00000060237	WNK lysine deficient protein kinase 1 [Source:HGNC Symbol;Acc:HGNC:14540]	WNK1	protein_coding	12	14000.1	-0.466204	0.109684	-4.25042	2.13369e-05	0.000106087
ENSG00000060339	cell division cycle and apoptosis regulator 1 [Source:HGNC Symbol;Acc:HGNC:24236]	CCAR1	protein_coding	10	9281.11	-0.187526	0.0740913	-2.53101	0.0113733	0.0297596
ENSG00000060491	opioid growth factor receptor [Source:HGNC Symbol;Acc:HGNC:15768]	OGFR	protein_coding	20	1699.98	0.432314	0.10159	4.25548	2.08598e-05	0.000103875
ENSG00000060558	G protein subunit alpha 15 [Source:HGNC Symbol;Acc:HGNC:4383]	GNA15	protein_coding	19	1192.81	0.441142	0.149917	2.94257	0.00325501	0.00994621
ENSG00000060566	cAMP responsive element binding protein 3 like 3 [Source:HGNC Symbol;Acc:HGNC:18855]	CREB3L3	protein_coding	19	6.49685	-0.389798	0.976686	-0.399103	0.689817	0.79055
ENSG00000060642	phosphatidylinositol glycan anchor biosynthesis class V [Source:HGNC Symbol;Acc:HGNC:26031]	PIGV	protein_coding	1	756.227	0.66345	0.111141	5.96947	2.38021e-09	2.44334e-08
ENSG00000060656	protein tyrosine phosphatase receptor type U [Source:HGNC Symbol;Acc:HGNC:9683]	PTPRU	protein_coding	1	8483.74	1.48009	0.129396	11.4385	2.68467e-30	4.55445e-28
ENSG00000060688	small nuclear ribonucleoprotein U5 subunit 40 [Source:HGNC Symbol;Acc:HGNC:30857]	SNRNP40	protein_coding	1	1659.46	-0.478577	0.104658	-4.57275	4.81371e-06	2.70044e-05
ENSG00000060709	RIMS binding protein 2 [Source:HGNC Symbol;Acc:HGNC:30339]	RIMBP2	protein_coding	12	2281.31	0.114634	0.107016	1.07119	0.284085	0.418033
ENSG00000060749	glutamine and serine rich 1 [Source:HGNC Symbol;Acc:HGNC:26154]	QSER1	protein_coding	11	7238.31	-0.877187	0.109297	-8.02569	1.00955e-15	2.67983e-14
ENSG00000060762	mitochondrial pyruvate carrier 1 [Source:HGNC Symbol;Acc:HGNC:21606]	MPC1	protein_coding	6	1343.64	-0.517667	0.107643	-4.80911	1.51601e-06	9.43345e-06
ENSG00000060971	acetyl-CoA acyltransferase 1 [Source:HGNC Symbol;Acc:HGNC:82]	ACAA1	protein_coding	3	3150.05	0.523227	0.123305	4.24336	2.20199e-05	0.000109123
ENSG00000061273	histone deacetylase 7 [Source:HGNC Symbol;Acc:HGNC:14067]	HDAC7	protein_coding	12	4168.22	0.466509	0.0903028	5.16605	2.39093e-07	1.7115e-06
ENSG00000061337	leucine zipper tumor suppressor 1 [Source:HGNC Symbol;Acc:HGNC:13861]	LZTS1	protein_coding	8	1.47101	1.81293	2.18824	0.828491	0.407393
ENSG00000061455	PR/SET domain 6 [Source:HGNC Symbol;Acc:HGNC:9350]	PRDM6	protein_coding	5	19.4963	0.679394	0.550955	1.23312	0.217531	0.341721
ENSG00000061656	sperm associated antigen 4 [Source:HGNC Symbol;Acc:HGNC:11214]	SPAG4	protein_coding	20	88.4708	-0.412271	0.264285	-1.55995	0.118772	0.212451
ENSG00000061676	NCK associated protein 1 [Source:HGNC Symbol;Acc:HGNC:7666]	NCKAP1	protein_coding	2	30602.1	-0.404128	0.0806176	-5.0129	5.36148e-07	3.61216e-06
ENSG00000061794	mitochondrial ribosomal protein S35 [Source:HGNC Symbol;Acc:HGNC:16635]	MRPS35	protein_coding	12	13205.4	-0.362535	0.0778261	-4.65826	3.18888e-06	1.84916e-05
ENSG00000061918	guanylate cyclase 1 soluble subunit beta 1 [Source:HGNC Symbol;Acc:HGNC:4687]	GUCY1B1	protein_coding	4	2.76772	-1.9954	1.35756	-1.46984	0.141606
ENSG00000061936	splicing factor SWAP [Source:HGNC Symbol;Acc:HGNC:10790]	SFSWAP	protein_coding	12	4909.83	0.155514	0.105539	1.47352	0.140612	0.243767
ENSG00000061938	tyrosine kinase non receptor 2 [Source:HGNC Symbol;Acc:HGNC:19297]	TNK2	protein_coding	3	4107.25	0.0287418	0.106775	0.269182	0.78779	0.863059
ENSG00000061987	MON2 homolog, regulator of endosome-to-Golgi trafficking [Source:HGNC Symbol;Acc:HGNC:29177]	MON2	protein_coding	12	6374.75	0.137134	0.0959971	1.42853	0.153141	0.259837
ENSG00000062038	cadherin 3 [Source:HGNC Symbol;Acc:HGNC:1762]	CDH3	protein_coding	16	4175.85	0.332437	0.0810109	4.10361	4.06754e-05	0.000191799
ENSG00000062194	GC-rich promoter binding protein 1 [Source:HGNC Symbol;Acc:HGNC:29520]	GPBP1	protein_coding	5	8573.16	-0.208874	0.080092	-2.60793	0.00910908	0.0245935
ENSG00000062282	diacylglycerol O-acyltransferase 2 [Source:HGNC Symbol;Acc:HGNC:16940]	DGAT2	protein_coding	11	804.652	0.200095	0.102761	1.94719	0.0515114	0.107986
ENSG00000062370	zinc finger protein 112 [Source:HGNC Symbol;Acc:HGNC:12892]	ZNF112	protein_coding	19	25.668	0.795782	0.469823	1.69379	0.0903048	0.170463
ENSG00000062485	citrate synthase [Source:HGNC Symbol;Acc:HGNC:2422]	CS	protein_coding	12	1014.15	-0.27333	0.122952	-2.22307	0.0262111	0.061025
ENSG00000062524	leukocyte receptor tyrosine kinase [Source:HGNC Symbol;Acc:HGNC:6721]	LTK	protein_coding	15	37.1829	-0.350336	0.363961	-0.962563	0.335767	0.474324
ENSG00000062582	mitochondrial ribosomal protein S24 [Source:HGNC Symbol;Acc:HGNC:14510]	MRPS24	protein_coding	7	102.373	-0.29663	0.225023	-1.31822	0.18743	0.304199
ENSG00000062598	engulfment and cell motility 2 [Source:HGNC Symbol;Acc:HGNC:17233]	ELMO2	protein_coding	20	2016.18	0.167435	0.0887511	1.88657	0.0592186	0.121204
ENSG00000062650	WAPL cohesin release factor [Source:HGNC Symbol;Acc:HGNC:23293]	WAPL	protein_coding	10	7507.33	-0.539602	0.0878415	-6.14291	8.10237e-10	9.05915e-09
ENSG00000062716	vacuole membrane protein 1 [Source:HGNC Symbol;Acc:HGNC:29559]	VMP1	protein_coding	17	9322.95	0.275718	0.108094	2.55073	0.0107498	0.0283582
ENSG00000062725	amyloid beta precursor protein binding protein 2 [Source:HGNC Symbol;Acc:HGNC:622]	APPBP2	protein_coding	17	4274.51	0.149824	0.0793669	1.88774	0.0590609	0.120915
ENSG00000062822	DNA polymerase delta 1, catalytic subunit [Source:HGNC Symbol;Acc:HGNC:9175]	POLD1	protein_coding	19	2216.19	-0.467832	0.121696	-3.84425	0.00012092	0.000517607
ENSG00000063046	eukaryotic translation initiation factor 4B [Source:HGNC Symbol;Acc:HGNC:3285]	EIF4B	protein_coding	12	764.591	-0.338404	0.169581	-1.99553	0.0459852	0.0984312
ENSG00000063127	solute carrier family 6 member 16 [Source:HGNC Symbol;Acc:HGNC:13622]	SLC6A16	protein_coding	19	20.3891	-0.237659	0.563129	-0.422032	0.673002	0.777957
ENSG00000063169	BRD4 interacting chromatin remodeling complex associated protein [Source:HGNC Symbol;Acc:HGNC:4332]	BICRA	protein_coding	19	450.963	0.161802	0.147486	1.09707	0.27261	0.405278
ENSG00000063176	sphingosine kinase 2 [Source:HGNC Symbol;Acc:HGNC:18859]	SPHK2	protein_coding	19	1948.96	0.761491	0.103056	7.38911	1.47816e-13	2.9052e-12
ENSG00000063177	ribosomal protein L18 [Source:HGNC Symbol;Acc:HGNC:10310]	RPL18	protein_coding	19	5306.55	-0.21265	0.113042	-1.88115	0.059951	0.122458
ENSG00000063180	carbonic anhydrase 11 [Source:HGNC Symbol;Acc:HGNC:1370]	CA11	protein_coding	19	283.785	1.03818	0.195188	5.31885	1.04427e-07	7.97087e-07
ENSG00000063241	isochorismatase domain containing 2 [Source:HGNC Symbol;Acc:HGNC:26278]	ISOC2	protein_coding	19	1152.24	-0.197737	0.101619	-1.94587	0.0516705	0.108289
ENSG00000063244	U2 small nuclear RNA auxiliary factor 2 [Source:HGNC Symbol;Acc:HGNC:23156]	U2AF2	protein_coding	19	15042.7	-0.204133	0.0765336	-2.66724	0.00764774	0.0211233
ENSG00000063245	epsin 1 [Source:HGNC Symbol;Acc:HGNC:21604]	EPN1	protein_coding	19	4814.89	0.10558	0.101863	1.03649	0.299972	0.435847
ENSG00000063322	mediator complex subunit 29 [Source:HGNC Symbol;Acc:HGNC:23074]	MED29	protein_coding	19	3232.62	0.358681	0.0987527	3.63212	0.000281102	0.00110612
ENSG00000063438	aryl-hydrocarbon receptor repressor [Source:HGNC Symbol;Acc:HGNC:346]	AHRR	protein_coding	5	4340.57	0.584139	0.106423	5.48887	4.04516e-08	3.35062e-07
ENSG00000063587	zinc finger protein 275 [Source:HGNC Symbol;Acc:HGNC:13069]	ZNF275	protein_coding	X	4939.11	-0.537055	0.0799383	-6.71837	1.83769e-11	2.61767e-10
ENSG00000063601	myotubularin related protein 1 [Source:HGNC Symbol;Acc:HGNC:7449]	MTMR1	protein_coding	X	8701.43	-0.142151	0.0735382	-1.93303	0.0532327	0.110873
ENSG00000063660	glypican 1 [Source:HGNC Symbol;Acc:HGNC:4449]	GPC1	protein_coding	2	4819.85	1.36567	0.156227	8.74158	2.29866e-18	8.92679e-17
ENSG00000063761	aarF domain containing kinase 1 [Source:HGNC Symbol;Acc:HGNC:19038]	ADCK1	protein_coding	14	563.293	0.0178651	0.115568	0.154585	0.877148	0.922494
ENSG00000063854	hydroxyacylglutathione hydrolase [Source:HGNC Symbol;Acc:HGNC:4805]	HAGH	protein_coding	16	1321.59	-0.0199928	0.107695	-0.185642	0.852725	0.906058
ENSG00000063978	ring finger protein 4 [Source:HGNC Symbol;Acc:HGNC:10067]	RNF4	protein_coding	4	1070.38	-0.284754	0.100531	-2.83249	0.00461865	0.0135075
ENSG00000064012	caspase 8 [Source:HGNC Symbol;Acc:HGNC:1509]	CASP8	protein_coding	2	4733.69	0.195729	0.0819463	2.3885	0.0169174	0.0419967
ENSG00000064042	LIM and calponin homology domains 1 [Source:HGNC Symbol;Acc:HGNC:29191]	LIMCH1	protein_coding	4	68.2022	-0.443442	0.269036	-1.64826	0.0992991	0.184008
ENSG00000064102	integrator complex subunit 13 [Source:HGNC Symbol;Acc:HGNC:20174]	INTS13	protein_coding	12	4798.37	-0.441328	0.0756085	-5.83702	5.31421e-09	5.12632e-08
ENSG00000064115	transmembrane 7 superfamily member 3 [Source:HGNC Symbol;Acc:HGNC:23049]	TM7SF3	protein_coding	12	21967.7	0.876608	0.0937308	9.35239	8.56886e-21	4.77381e-19
ENSG00000064195	distal-less homeobox 3 [Source:HGNC Symbol;Acc:HGNC:2916]	DLX3	protein_coding	17	15.1501	0.359341	0.592224	0.606766	0.544006	0.671473
ENSG00000064199	sperm autoantigenic protein 17 [Source:HGNC Symbol;Acc:HGNC:11210]	SPA17	protein_coding	11	859.218	-0.254238	0.113522	-2.23954	0.0251207	0.0589084
ENSG00000064225	ST3 beta-galactoside alpha-2,3-sialyltransferase 6 [Source:HGNC Symbol;Acc:HGNC:18080]	ST3GAL6	protein_coding	3	118.702	-0.98071	0.234785	-4.17706	2.95298e-05	0.000143102
ENSG00000064270	ATPase secretory pathway Ca2+ transporting 2 [Source:HGNC Symbol;Acc:HGNC:29103]	ATP2C2	protein_coding	16	2597.05	-0.228832	0.0937747	-2.44023	0.0146779	0.03714
ENSG00000064300	nerve growth factor receptor [Source:HGNC Symbol;Acc:HGNC:7809]	NGFR	protein_coding	17	9.3883	-0.709963	0.764778	-0.928326	0.353238	0.493231
ENSG00000064309	cell adhesion associated, oncogene regulated [Source:HGNC Symbol;Acc:HGNC:17104]	CDON	protein_coding	11	600.225	-0.927349	0.132311	-7.00887	2.40254e-12	3.931e-11
ENSG00000064313	TATA-box binding protein associated factor 2 [Source:HGNC Symbol;Acc:HGNC:11536]	TAF2	protein_coding	8	3530.98	-0.45269	0.099865	-4.53302	5.81469e-06	3.20932e-05
ENSG00000064393	homeodomain interacting protein kinase 2 [Source:HGNC Symbol;Acc:HGNC:14402]	HIPK2	protein_coding	7	6304.79	-0.137426	0.124706	-1.102	0.270462	0.402775
ENSG00000064419	transportin 3 [Source:HGNC Symbol;Acc:HGNC:17103]	TNPO3	protein_coding	7	5337.03	-0.477514	0.0807095	-5.91645	3.2896e-09	3.29734e-08
ENSG00000064489	BORCS8-MEF2B readthrough [Source:HGNC Symbol;Acc:HGNC:39979]	BORCS8-MEF2B	protein_coding	19	1.92703	0.311526	1.52235	0.204635	0.837857
ENSG00000064490	regulatory factor X associated ankyrin containing protein [Source:HGNC Symbol;Acc:HGNC:9987]	RFXANK	protein_coding	19	830.439	-0.0779596	0.116786	-0.667541	0.504427	0.636792
ENSG00000064545	transmembrane protein 161A [Source:HGNC Symbol;Acc:HGNC:26020]	TMEM161A	protein_coding	19	1480.73	0.211052	0.100893	2.09184	0.0364524	0.0809365
ENSG00000064547	lysophosphatidic acid receptor 2 [Source:HGNC Symbol;Acc:HGNC:3168]	LPAR2	protein_coding	19	1976.02	0.212817	0.125177	1.70013	0.0891058	0.168623
ENSG00000064601	cathepsin A [Source:HGNC Symbol;Acc:HGNC:9251]	CTSA	protein_coding	20	4106.81	0.485823	0.0885358	5.48731	4.08106e-08	3.3754e-07
ENSG00000064607	SURP and G-patch domain containing 2 [Source:HGNC Symbol;Acc:HGNC:18641]	SUGP2	protein_coding	19	7919.03	0.197529	0.0913935	2.1613	0.0306718	0.0698637
ENSG00000064651	solute carrier family 12 member 2 [Source:HGNC Symbol;Acc:HGNC:10911]	SLC12A2	protein_coding	5	24522.1	-0.563692	0.128024	-4.40304	1.06745e-05	5.59465e-05
ENSG00000064652	sorting nexin 24 [Source:HGNC Symbol;Acc:HGNC:21533]	SNX24	protein_coding	5	479.317	-0.590942	0.120092	-4.92073	8.622e-07	5.59339e-06
ENSG00000064666	calponin 2 [Source:HGNC Symbol;Acc:HGNC:2156]	CNN2	protein_coding	19	6736.37	0.156151	0.104453	1.49494	0.13493	0.236074
ENSG00000064687	ATP binding cassette subfamily A member 7 [Source:HGNC Symbol;Acc:HGNC:37]	ABCA7	protein_coding	19	3271.75	1.5618	0.144457	10.8116	3.03457e-27	3.54762e-25
ENSG00000064692	synuclein alpha interacting protein [Source:HGNC Symbol;Acc:HGNC:11139]	SNCAIP	protein_coding	5	1.70997	0.826012	1.77586	0.465132	0.641837
ENSG00000064703	DEAD-box helicase 20 [Source:HGNC Symbol;Acc:HGNC:2743]	DDX20	protein_coding	1	2503.22	-0.183246	0.0913557	-2.00585	0.0448718	0.0964965
ENSG00000064726	BTB domain containing 1 [Source:HGNC Symbol;Acc:HGNC:1120]	BTBD1	protein_coding	15	11392.4	-0.00680398	0.0763997	-0.0890577	0.929036	0.955744
ENSG00000064763	fatty acyl-CoA reductase 2 [Source:HGNC Symbol;Acc:HGNC:25531]	FAR2	protein_coding	12	1068.62	-1.74676	0.346501	-5.04115	4.62741e-07	3.14957e-06
ENSG00000064787	breast carcinoma amplified sequence 1 [Source:HGNC Symbol;Acc:HGNC:974]	BCAS1	protein_coding	20	617.505	1.33834	0.119563	11.1936	4.38508e-29	6.73064e-27
ENSG00000064835	POU class 1 homeobox 1 [Source:HGNC Symbol;Acc:HGNC:9210]	POU1F1	protein_coding	3	7.23892	1.78132	1.04828	1.69928	0.0892665	0.168856
ENSG00000064886	chitinase 3 like 2 [Source:HGNC Symbol;Acc:HGNC:1933]	CHI3L2	protein_coding	1	25.8912	0.934029	0.459866	2.03109	0.042246	0.0916799
ENSG00000064932	strawberry notch homolog 2 [Source:HGNC Symbol;Acc:HGNC:29158]	SBNO2	protein_coding	19	2066.88	0.238246	0.100789	2.36381	0.0180881	0.044472
ENSG00000064933	PMS1 homolog 1, mismatch repair system component [Source:HGNC Symbol;Acc:HGNC:9121]	PMS1	protein_coding	2	3451.51	-0.493512	0.116061	-4.25216	2.1172e-05	0.000105314
ENSG00000064961	high mobility group 20B [Source:HGNC Symbol;Acc:HGNC:5002]	HMG20B	protein_coding	19	3655.58	0.038157	0.111662	0.341719	0.732563	0.822984
ENSG00000064989	calcitonin receptor like receptor [Source:HGNC Symbol;Acc:HGNC:16709]	CALCRL	protein_coding	2	5.37164	-1.09464	0.903468	-1.2116	0.225666	0.351662
ENSG00000064995	TATA-box binding protein associated factor 11 [Source:HGNC Symbol;Acc:HGNC:11544]	TAF11	protein_coding	6	1384.92	-0.213408	0.0941475	-2.26674	0.0234062	0.055591
ENSG00000064999	ankyrin repeat and sterile alpha motif domain containing 1A [Source:HGNC Symbol;Acc:HGNC:20961]	ANKS1A	protein_coding	6	3302.71	-0.113152	0.0841361	-1.34486	0.178669	0.293229
ENSG00000065000	adaptor related protein complex 3 subunit delta 1 [Source:HGNC Symbol;Acc:HGNC:568]	AP3D1	protein_coding	19	9402.34	0.0739528	0.0755219	0.979223	0.32747	0.465576
ENSG00000065029	zinc finger protein 76 [Source:HGNC Symbol;Acc:HGNC:13149]	ZNF76	protein_coding	6	1735.81	0.0429892	0.122273	0.351583	0.725151	0.817121
ENSG00000065054	SLC9A3 regulator 2 [Source:HGNC Symbol;Acc:HGNC:11076]	SLC9A3R2	protein_coding	16	1797.18	1.30521	0.160684	8.12285	4.55345e-16	1.26061e-14
ENSG00000065057	nth like DNA glycosylase 1 [Source:HGNC Symbol;Acc:HGNC:8028]	NTHL1	protein_coding	16	1051.82	0.493398	0.122374	4.03188	5.53323e-05	0.000254425
ENSG00000065060	UHRF1 binding protein 1 [Source:HGNC Symbol;Acc:HGNC:21216]	UHRF1BP1	protein_coding	6	2745.79	-0.637203	0.0962117	-6.62293	3.52148e-11	4.80091e-10
ENSG00000065135	G protein subunit alpha i3 [Source:HGNC Symbol;Acc:HGNC:4387]	GNAI3	protein_coding	1	8819.38	-0.326022	0.0825276	-3.95046	7.80007e-05	0.000347058
ENSG00000065150	importin 5 [Source:HGNC Symbol;Acc:HGNC:6402]	IPO5	protein_coding	13	14985.7	-0.729415	0.0939617	-7.76289	8.30154e-15	1.9016e-13
ENSG00000065154	ornithine aminotransferase [Source:HGNC Symbol;Acc:HGNC:8091]	OAT	protein_coding	10	7409.37	-0.626829	0.0856522	-7.3183	2.51126e-13	4.78965e-12
ENSG00000065183	WD repeat domain 3 [Source:HGNC Symbol;Acc:HGNC:12755]	WDR3	protein_coding	1	7514.43	-0.12778	0.0866039	-1.47545	0.140091	0.243051
ENSG00000065243	protein kinase N2 [Source:HGNC Symbol;Acc:HGNC:9406]	PKN2	protein_coding	1	9687.86	-0.360383	0.0755513	-4.77004	1.84188e-06	1.12533e-05
ENSG00000065268	WD repeat domain 18 [Source:HGNC Symbol;Acc:HGNC:17956]	WDR18	protein_coding	19	1237.82	0.10919	0.0942498	1.15851	0.246654	0.376423
ENSG00000065308	translocation associated membrane protein 2 [Source:HGNC Symbol;Acc:HGNC:16855]	TRAM2	protein_coding	6	4310.28	-0.193893	0.0814714	-2.37989	0.0173176	0.0428112
ENSG00000065320	netrin 1 [Source:HGNC Symbol;Acc:HGNC:8029]	NTN1	protein_coding	17	66.3867	0.749259	0.282788	2.64955	0.00806002	0.0221293
ENSG00000065328	minichromosome maintenance 10 replication initiation factor [Source:HGNC Symbol;Acc:HGNC:18043]	MCM10	protein_coding	10	1865.32	-1.79628	0.32334	-5.55539	2.77e-08	2.35403e-07
ENSG00000065357	diacylglycerol kinase alpha [Source:HGNC Symbol;Acc:HGNC:2849]	DGKA	protein_coding	12	7242.75	1.084	0.108547	9.98645	1.74725e-23	1.39305e-21
ENSG00000065361	erb-b2 receptor tyrosine kinase 3 [Source:HGNC Symbol;Acc:HGNC:3431]	ERBB3	protein_coding	12	28795.7	-0.177338	0.0797618	-2.22335	0.0261923	0.0609946
ENSG00000065413	ankyrin repeat domain 44 [Source:HGNC Symbol;Acc:HGNC:25259]	ANKRD44	protein_coding	2	8.91607	-0.795223	0.749921	-1.06041	0.288959	0.423473
ENSG00000065427	lysyl-tRNA synthetase 1 [Source:HGNC Symbol;Acc:HGNC:6215]	KARS1	protein_coding	16	8127.51	-0.491992	0.0759709	-6.47606	9.41468e-11	1.19707e-09
ENSG00000065457	adenosine deaminase tRNA specific 1 [Source:HGNC Symbol;Acc:HGNC:228]	ADAT1	protein_coding	16	1203.77	0.0506183	0.0970376	0.521636	0.601924	0.720832
ENSG00000065485	protein disulfide isomerase family A member 5 [Source:HGNC Symbol;Acc:HGNC:24811]	PDIA5	protein_coding	3	1342.18	-0.914371	0.111555	-8.19662	2.47249e-16	7.16135e-15
ENSG00000065491	TBC1 domain family member 22B [Source:HGNC Symbol;Acc:HGNC:21602]	TBC1D22B	protein_coding	6	1448.63	-0.373214	0.103482	-3.60655	0.000310296	0.00120919
ENSG00000065518	NADH:ubiquinone oxidoreductase subunit B4 [Source:HGNC Symbol;Acc:HGNC:7699]	NDUFB4	protein_coding	3	980.265	-0.159036	0.123702	-1.28564	0.198568	0.317983
ENSG00000065526	spen family transcriptional repressor [Source:HGNC Symbol;Acc:HGNC:17575]	SPEN	protein_coding	1	10432.7	-0.470187	0.127525	-3.68702	0.0002269	0.000911924
ENSG00000065534	myosin light chain kinase [Source:HGNC Symbol;Acc:HGNC:7590]	MYLK	protein_coding	3	244.573	2.01428	0.267913	7.5184	5.54517e-14	1.15848e-12
ENSG00000065548	zinc finger CCCH-type containing 15 [Source:HGNC Symbol;Acc:HGNC:29528]	ZC3H15	protein_coding	2	13243.4	-0.233407	0.0787141	-2.96526	0.00302431	0.00932531
ENSG00000065559	mitogen-activated protein kinase kinase 4 [Source:HGNC Symbol;Acc:HGNC:6844]	MAP2K4	protein_coding	17	1079.21	-0.0786275	0.118845	-0.661599	0.508229	0.639873
ENSG00000065600	proton activated chloride channel 1 [Source:HGNC Symbol;Acc:HGNC:25593]	PACC1	protein_coding	1	1245.89	0.338798	0.101018	3.35385	0.000796965	0.00282424
ENSG00000065613	STE20 like kinase [Source:HGNC Symbol;Acc:HGNC:11088]	SLK	protein_coding	10	20045.2	-0.260371	0.0924757	-2.81556	0.00486918	0.0141467
ENSG00000065615	cytochrome b5 reductase 4 [Source:HGNC Symbol;Acc:HGNC:20147]	CYB5R4	protein_coding	6	1638.05	-0.460996	0.103215	-4.46636	7.95614e-06	4.28231e-05
ENSG00000065618	collagen type XVII alpha 1 chain [Source:HGNC Symbol;Acc:HGNC:2194]	COL17A1	protein_coding	10	9203.25	1.42688	0.16498	8.64882	5.20336e-18	1.88751e-16
ENSG00000065621	glutathione S-transferase omega 2 [Source:HGNC Symbol;Acc:HGNC:23064]	GSTO2	protein_coding	10	1932.92	0.223206	0.0909044	2.45539	0.014073	0.0358129
ENSG00000065665	SEC61 translocon subunit alpha 2 [Source:HGNC Symbol;Acc:HGNC:17702]	SEC61A2	protein_coding	10	947.013	0.555494	0.117695	4.71976	2.36121e-06	1.41081e-05
ENSG00000065675	protein kinase C theta [Source:HGNC Symbol;Acc:HGNC:9410]	PRKCQ	protein_coding	10	8.22944	-1.73014	0.846592	-2.04366	0.0409875	0.0894565
ENSG00000065717	TLE family member 2, transcriptional corepressor [Source:HGNC Symbol;Acc:HGNC:11838]	TLE2	protein_coding	19	18.7371	0.229599	0.525068	0.437275	0.661912	0.76999
ENSG00000065802	ankyrin repeat and SOCS box containing 1 [Source:HGNC Symbol;Acc:HGNC:16011]	ASB1	protein_coding	2	4005.84	0.171311	0.0933824	1.83451	0.0665779	0.133244
ENSG00000065809	family with sequence similarity 107 member B [Source:HGNC Symbol;Acc:HGNC:23726]	FAM107B	protein_coding	10	9742.27	0.249141	0.105542	2.36058	0.0182466	0.0447811
ENSG00000065833	malic enzyme 1 [Source:HGNC Symbol;Acc:HGNC:6983]	ME1	protein_coding	6	9994.64	-0.863393	0.108839	-7.93277	2.14316e-15	5.42635e-14
ENSG00000065882	TBC1 domain family member 1 [Source:HGNC Symbol;Acc:HGNC:11578]	TBC1D1	protein_coding	4	2681.96	-0.910049	0.13125	-6.9337	4.09986e-12	6.48704e-11
ENSG00000065883	cyclin dependent kinase 13 [Source:HGNC Symbol;Acc:HGNC:1733]	CDK13	protein_coding	7	4394.45	-0.2474	0.0827755	-2.98881	0.00280068	0.0087041
ENSG00000065911	methylenetetrahydrofolate dehydrogenase (NADP+ dependent) 2, methenyltetrahydrofolate cyclohydrolase [Source:HGNC Symbol;Acc:HGNC:7434]	MTHFD2	protein_coding	2	6650.9	-0.677977	0.102458	-6.61709	3.66327e-11	4.98218e-10
ENSG00000065923	solute carrier family 9 member A7 [Source:HGNC Symbol;Acc:HGNC:17123]	SLC9A7	protein_coding	X	1969.23	-0.135428	0.102653	-1.31928	0.187075	0.303718
ENSG00000065970	forkhead box J2 [Source:HGNC Symbol;Acc:HGNC:24818]	FOXJ2	protein_coding	12	2038.92	-0.161683	0.109079	-1.48225	0.138274	0.24036
ENSG00000065978	Y-box binding protein 1 [Source:HGNC Symbol;Acc:HGNC:8014]	YBX1	protein_coding	1	203.166	0.221505	0.211995	1.04486	0.296089	0.431734
ENSG00000065989	phosphodiesterase 4A [Source:HGNC Symbol;Acc:HGNC:8780]	PDE4A	protein_coding	19	1349.51	-0.697577	0.0971935	-7.1772	7.11523e-13	1.2691e-11
ENSG00000066027	protein phosphatase 2 regulatory subunit B'alpha [Source:HGNC Symbol;Acc:HGNC:9309]	PPP2R5A	protein_coding	1	6131.15	-0.409775	0.0830279	-4.93538	7.99934e-07	5.22399e-06
ENSG00000066032	catenin alpha 2 [Source:HGNC Symbol;Acc:HGNC:2510]	CTNNA2	protein_coding	2	553.7	1.72145	0.163948	10.5	8.63854e-26	8.43773e-24
ENSG00000066044	ELAV like RNA binding protein 1 [Source:HGNC Symbol;Acc:HGNC:3312]	ELAVL1	protein_coding	19	9288.53	-0.443486	0.0792156	-5.59847	2.16251e-08	1.87592e-07
ENSG00000066084	disco interacting protein 2 homolog B [Source:HGNC Symbol;Acc:HGNC:29284]	DIP2B	protein_coding	12	8380.85	-0.399862	0.113001	-3.53857	0.000402301	0.00152505
ENSG00000066117	SWI/SNF related, matrix associated, actin dependent regulator of chromatin, subfamily d, member 1 [Source:HGNC Symbol;Acc:HGNC:11106]	SMARCD1	protein_coding	12	9569.51	-0.400536	0.083889	-4.7746	1.80067e-06	1.10284e-05
ENSG00000066135	lysine demethylase 4A [Source:HGNC Symbol;Acc:HGNC:22978]	KDM4A	protein_coding	1	3914.44	0.186623	0.0954171	1.95587	0.0504809	0.106171
ENSG00000066136	nuclear transcription factor Y subunit gamma [Source:HGNC Symbol;Acc:HGNC:7806]	NFYC	protein_coding	1	1680.19	0.426853	0.0901961	4.7325	2.21771e-06	1.33151e-05
ENSG00000066185	zinc finger MYND-type containing 12 [Source:HGNC Symbol;Acc:HGNC:21192]	ZMYND12	protein_coding	1	116.503	0.321831	0.216777	1.48462	0.137645	0.239636
ENSG00000066230	solute carrier family 9 member A3 [Source:HGNC Symbol;Acc:HGNC:11073]	SLC9A3	protein_coding	5	525.922	1.57953	0.40481	3.9019	9.54409e-05	0.000417737
ENSG00000066248	neuronal guanine nucleotide exchange factor [Source:HGNC Symbol;Acc:HGNC:7807]	NGEF	protein_coding	2	1460.69	-0.0132115	0.142492	-0.0927177	0.926128	0.953599
ENSG00000066279	abnormal spindle microtubule assembly [Source:HGNC Symbol;Acc:HGNC:19048]	ASPM	protein_coding	1	3570.63	-2.62762	0.537269	-4.89071	1.00474e-06	6.45316e-06
ENSG00000066322	ELOVL fatty acid elongase 1 [Source:HGNC Symbol;Acc:HGNC:14418]	ELOVL1	protein_coding	1	7314.81	-0.104424	0.0782036	-1.33529	0.181783	0.297043
ENSG00000066379	zinc ribbon domain containing 1 [Source:HGNC Symbol;Acc:HGNC:13182]	ZNRD1	protein_coding	6	583.595	-0.251627	0.122588	-2.05263	0.0401086	0.0878179
ENSG00000066422	zinc finger and BTB domain containing 11 [Source:HGNC Symbol;Acc:HGNC:16740]	ZBTB11	protein_coding	3	4278.56	-0.291108	0.0829752	-3.50838	0.00045085	0.00169148
ENSG00000066427	ataxin 3 [Source:HGNC Symbol;Acc:HGNC:7106]	ATXN3	protein_coding	14	1881.83	0.413888	0.105393	3.92711	8.59722e-05	0.00037983
ENSG00000066455	golgin A5 [Source:HGNC Symbol;Acc:HGNC:4428]	GOLGA5	protein_coding	14	3230.8	-0.208288	0.0923482	-2.25546	0.0241045	0.0569855
ENSG00000066468	fibroblast growth factor receptor 2 [Source:HGNC Symbol;Acc:HGNC:3689]	FGFR2	protein_coding	10	2940.88	1.16049	0.126511	9.173	4.60025e-20	2.32205e-18
ENSG00000066557	leucine rich repeat containing 40 [Source:HGNC Symbol;Acc:HGNC:26004]	LRRC40	protein_coding	1	1915.5	-0.424739	0.0905945	-4.68836	2.7541e-06	1.6229e-05
ENSG00000066583	isochorismatase domain containing 1 [Source:HGNC Symbol;Acc:HGNC:24254]	ISOC1	protein_coding	5	3353.99	-0.484702	0.0886735	-5.46614	4.59944e-08	3.75765e-07
ENSG00000066629	EMAP like 1 [Source:HGNC Symbol;Acc:HGNC:3330]	EML1	protein_coding	14	7.02804	-0.242014	0.77309	-0.313048	0.754244	0.839331
ENSG00000066651	tRNA methyltransferase 11 homolog [Source:HGNC Symbol;Acc:HGNC:21080]	TRMT11	protein_coding	6	1237.95	-0.446907	0.104488	-4.27711	1.89334e-05	9.51223e-05
ENSG00000066654	THUMP domain containing 1 [Source:HGNC Symbol;Acc:HGNC:23807]	THUMPD1	protein_coding	16	4941.71	-0.481707	0.0884078	-5.44869	5.0741e-08	4.10495e-07
ENSG00000066697	Myb/SANT DNA binding domain containing 3 [Source:HGNC Symbol;Acc:HGNC:23370]	MSANTD3	protein_coding	9	1238.38	-0.0244568	0.0948529	-0.257839	0.796531	0.868272
ENSG00000066735	kinesin family member 26A [Source:HGNC Symbol;Acc:HGNC:20226]	KIF26A	protein_coding	14	23.6119	-2.6658	0.466765	-5.71122	1.1217e-08	1.02923e-07
ENSG00000066739	autophagy related 2B [Source:HGNC Symbol;Acc:HGNC:20187]	ATG2B	protein_coding	14	3318.53	-0.115819	0.112566	-1.0289	0.303527	0.439892
ENSG00000066777	ADP ribosylation factor guanine nucleotide exchange factor 1 [Source:HGNC Symbol;Acc:HGNC:15772]	ARFGEF1	protein_coding	8	7120.47	-0.197973	0.0995033	-1.98961	0.0466334	0.0994509
ENSG00000066827	zinc finger and AT-hook domain containing [Source:HGNC Symbol;Acc:HGNC:19899]	ZFAT	protein_coding	8	601.269	0.0777699	0.117068	0.664314	0.50649	0.638646
ENSG00000066855	mitochondrial fission regulator 1 [Source:HGNC Symbol;Acc:HGNC:29510]	MTFR1	protein_coding	8	3413.92	-0.718699	0.107015	-6.71589	1.86919e-11	2.65249e-10
ENSG00000066923	stromal antigen 3 [Source:HGNC Symbol;Acc:HGNC:11356]	STAG3	protein_coding	7	57.7345	2.11872	0.36471	5.80932	6.27288e-09	5.9871e-08
ENSG00000066926	ferrochelatase [Source:HGNC Symbol;Acc:HGNC:3647]	FECH	protein_coding	18	3249.51	-0.195766	0.0885446	-2.21093	0.0270406	0.0626725
ENSG00000066933	myosin IXA [Source:HGNC Symbol;Acc:HGNC:7608]	MYO9A	protein_coding	15	3522.5	-0.46867	0.130982	-3.57813	0.000346064	0.00133566
ENSG00000067048	DEAD-box helicase 3 Y-linked [Source:HGNC Symbol;Acc:HGNC:2699]	DDX3Y	protein_coding	Y	5340.56	0.087277	0.0975741	0.894469	0.371071	0.511577
ENSG00000067057	phosphofructokinase, platelet [Source:HGNC Symbol;Acc:HGNC:8878]	PFKP	protein_coding	10	4646.89	-0.236596	0.0783005	-3.02164	0.00251406	0.00789708
ENSG00000067064	isopentenyl-diphosphate delta isomerase 1 [Source:HGNC Symbol;Acc:HGNC:5387]	IDI1	protein_coding	10	9986.88	-1.16576	0.13486	-8.64427	5.41504e-18	1.95487e-16
ENSG00000067066	SP100 nuclear antigen [Source:HGNC Symbol;Acc:HGNC:11206]	SP100	protein_coding	2	2449.8	-0.169206	0.0871343	-1.9419	0.0521489	0.10908
ENSG00000067082	Kruppel like factor 6 [Source:HGNC Symbol;Acc:HGNC:2235]	KLF6	protein_coding	10	45905.6	0.714904	0.137837	5.18657	2.14198e-07	1.54506e-06
ENSG00000067113	phospholipid phosphatase 1 [Source:HGNC Symbol;Acc:HGNC:9228]	PLPP1	protein_coding	5	350.869	0.171997	0.138929	1.23802	0.21571	0.339429
ENSG00000067141	neogenin 1 [Source:HGNC Symbol;Acc:HGNC:7754]	NEO1	protein_coding	15	8938.76	0.0846826	0.106257	0.796962	0.425473	0.565628
ENSG00000067167	translocation associated membrane protein 1 [Source:HGNC Symbol;Acc:HGNC:20568]	TRAM1	protein_coding	8	15111.6	-0.169607	0.0873421	-1.94187	0.052153	0.10908
ENSG00000067177	phosphorylase kinase regulatory subunit alpha 1 [Source:HGNC Symbol;Acc:HGNC:8925]	PHKA1	protein_coding	X	3946.79	-0.150505	0.0809259	-1.85979	0.0629151	0.127406
ENSG00000067182	TNF receptor superfamily member 1A [Source:HGNC Symbol;Acc:HGNC:11916]	TNFRSF1A	protein_coding	12	4727.04	-0.0810937	0.084439	-0.960382	0.336863	0.475545
ENSG00000067191	calcium voltage-gated channel auxiliary subunit beta 1 [Source:HGNC Symbol;Acc:HGNC:1401]	CACNB1	protein_coding	17	290.719	-0.00158339	0.161562	-0.00980048	0.99218	0.995224
ENSG00000067208	ecotropic viral integration site 5 [Source:HGNC Symbol;Acc:HGNC:3501]	EVI5	protein_coding	1	3051.08	-0.131177	0.108116	-1.2133	0.225016	0.350886
ENSG00000067221	stomatin like 1 [Source:HGNC Symbol;Acc:HGNC:14560]	STOML1	protein_coding	15	381.915	0.597523	0.187041	3.19461	0.00140021	0.00466764
ENSG00000067225	pyruvate kinase M1/2 [Source:HGNC Symbol;Acc:HGNC:9021]	PKM	protein_coding	15	47560.3	-0.179237	0.0724869	-2.47268	0.0134103	0.0343291
ENSG00000067248	DExH-box helicase 29 [Source:HGNC Symbol;Acc:HGNC:15815]	DHX29	protein_coding	5	3415.09	-0.596761	0.0847795	-7.03898	1.93657e-12	3.2105e-11
ENSG00000067334	deoxynucleotidyltransferase terminal interacting protein 2 [Source:HGNC Symbol;Acc:HGNC:24013]	DNTTIP2	protein_coding	1	8241.78	-0.256989	0.0840799	-3.05649	0.00223949	0.00713089
ENSG00000067365	methyltransferase like 22 [Source:HGNC Symbol;Acc:HGNC:28368]	METTL22	protein_coding	16	502.624	0.0541446	0.146012	0.370822	0.71077	0.806614
ENSG00000067369	tumor protein p53 binding protein 1 [Source:HGNC Symbol;Acc:HGNC:11999]	TP53BP1	protein_coding	15	3151.15	-0.196987	0.0891882	-2.20867	0.0271977	0.0630042
ENSG00000067445	trophinin [Source:HGNC Symbol;Acc:HGNC:12326]	TRO	protein_coding	X	11.1551	1.93078	0.773144	2.49731	0.0125141	0.0323395
ENSG00000067533	ribosomal RNA processing 15 homolog [Source:HGNC Symbol;Acc:HGNC:24255]	RRP15	protein_coding	1	2921.26	-0.397909	0.0998536	-3.98492	6.75024e-05	0.000304357
ENSG00000067560	ras homolog family member A [Source:HGNC Symbol;Acc:HGNC:667]	RHOA	protein_coding	3	29159.1	-0.195505	0.0789153	-2.4774	0.0132344	0.033952
ENSG00000067596	DEAH-box helicase 8 [Source:HGNC Symbol;Acc:HGNC:2749]	DHX8	protein_coding	17	4532.64	-0.142923	0.0966208	-1.47921	0.139083	0.24145
ENSG00000067601	PMS1 homolog 2, mismatch repair system component pseudogene 4 [Source:HGNC Symbol;Acc:HGNC:9129]	PMS2P4	transcribed_unprocessed_pseudogene	7	20.2763	0.0779405	0.476291	0.163641	0.870014	0.91773
ENSG00000067606	protein kinase C zeta [Source:HGNC Symbol;Acc:HGNC:9412]	PRKCZ	protein_coding	1	894.581	0.47186	0.113237	4.16701	3.08623e-05	0.000148792
ENSG00000067646	zinc finger protein Y-linked [Source:HGNC Symbol;Acc:HGNC:12870]	ZFY	protein_coding	Y	2256.65	-0.175247	0.0967553	-1.81124	0.0701045	0.139154
ENSG00000067704	isoleucyl-tRNA synthetase 2, mitochondrial [Source:HGNC Symbol;Acc:HGNC:29685]	IARS2	protein_coding	1	14366.6	-0.42998	0.0797241	-5.39336	6.91535e-08	5.48439e-07
ENSG00000067715	synaptotagmin 1 [Source:HGNC Symbol;Acc:HGNC:11509]	SYT1	protein_coding	12	2052.18	0.553935	0.0997923	5.55088	2.8423e-08	2.40731e-07
ENSG00000067798	neuron navigator 3 [Source:HGNC Symbol;Acc:HGNC:15998]	NAV3	protein_coding	12	7.1872	2.11762	1.14073	1.85637	0.0634008	0.128182
ENSG00000067829	isocitrate dehydrogenase (NAD(+)) 3 non-catalytic subunit gamma [Source:HGNC Symbol;Acc:HGNC:5386]	IDH3G	protein_coding	X	4166.29	0.347393	0.0909389	3.82007	0.000133412	0.000565861
ENSG00000067836	rogdi atypical leucine zipper [Source:HGNC Symbol;Acc:HGNC:29478]	ROGDI	protein_coding	16	1334.1	1.27619	0.123871	10.3026	6.86001e-25	6.29197e-23
ENSG00000067840	PDZ domain containing 4 [Source:HGNC Symbol;Acc:HGNC:21167]	PDZD4	protein_coding	X	16.9689	-0.19408	0.544147	-0.356668	0.72134	0.814119
ENSG00000067900	Rho associated coiled-coil containing protein kinase 1 [Source:HGNC Symbol;Acc:HGNC:10251]	ROCK1	protein_coding	18	4730.19	-0.2868	0.101566	-2.82376	0.00474634	0.0138379
ENSG00000067955	core-binding factor subunit beta [Source:HGNC Symbol;Acc:HGNC:1539]	CBFB	protein_coding	16	9447.15	-0.584674	0.0971514	-6.01818	1.76392e-09	1.85943e-08
ENSG00000067992	pyruvate dehydrogenase kinase 3 [Source:HGNC Symbol;Acc:HGNC:8811]	PDK3	protein_coding	X	1116.04	-0.995725	0.112516	-8.84961	8.78267e-19	3.62937e-17
ENSG00000068001	hyaluronidase 2 [Source:HGNC Symbol;Acc:HGNC:5321]	HYAL2	protein_coding	3	2568.57	-0.084959	0.0855175	-0.993469	0.320481	0.458239
ENSG00000068024	histone deacetylase 4 [Source:HGNC Symbol;Acc:HGNC:14063]	HDAC4	protein_coding	2	11256.3	-0.644027	0.117437	-5.48401	4.15803e-08	3.43277e-07
ENSG00000068028	Ras association domain family member 1 [Source:HGNC Symbol;Acc:HGNC:9882]	RASSF1	protein_coding	3	1354.08	-0.60968	0.100411	-6.07183	1.26463e-09	1.36629e-08
ENSG00000068078	fibroblast growth factor receptor 3 [Source:HGNC Symbol;Acc:HGNC:3690]	FGFR3	protein_coding	4	1221.72	-0.848134	0.179904	-4.71436	2.42468e-06	1.44425e-05
ENSG00000068079	interferon induced protein 35 [Source:HGNC Symbol;Acc:HGNC:5399]	IFI35	protein_coding	17	289.592	-0.804562	0.153371	-5.24587	1.55549e-07	1.1492e-06
ENSG00000068097	HEAT repeat containing 6 [Source:HGNC Symbol;Acc:HGNC:24076]	HEATR6	protein_coding	17	1094.59	-0.0756131	0.111864	-0.675937	0.499081	0.632272
ENSG00000068120	Coenzyme A synthase [Source:HGNC Symbol;Acc:HGNC:29932]	COASY	protein_coding	17	4254.3	-0.178842	0.0801843	-2.23038	0.0257221	0.060067
ENSG00000068137	pleckstrin homology, MyTH4 and FERM domain containing H3 [Source:HGNC Symbol;Acc:HGNC:26105]	PLEKHH3	protein_coding	17	737.488	0.137961	0.109279	1.26246	0.206784	0.328082
ENSG00000068305	myocyte enhancer factor 2A [Source:HGNC Symbol;Acc:HGNC:6993]	MEF2A	protein_coding	15	2656.27	-0.166259	0.0892769	-1.86228	0.0625633	0.126818
ENSG00000068308	OTU deubiquitinase 5 [Source:HGNC Symbol;Acc:HGNC:25402]	OTUD5	protein_coding	X	2825.6	0.186979	0.0931699	2.00685	0.0447651	0.0962855
ENSG00000068323	transcription factor binding to IGHM enhancer 3 [Source:HGNC Symbol;Acc:HGNC:11752]	TFE3	protein_coding	X	3407.19	0.193077	0.102928	1.87585	0.0606758	0.123637
ENSG00000068354	TBC1 domain family member 25 [Source:HGNC Symbol;Acc:HGNC:8092]	TBC1D25	protein_coding	X	918.874	0.386562	0.132077	2.9268	0.00342466	0.0104096
ENSG00000068366	acyl-CoA synthetase long chain family member 4 [Source:HGNC Symbol;Acc:HGNC:3571]	ACSL4	protein_coding	X	4710.55	-0.786463	0.0901335	-8.72553	2.64928e-18	1.01143e-16
ENSG00000068383	inositol polyphosphate-5-phosphatase A [Source:HGNC Symbol;Acc:HGNC:6076]	INPP5A	protein_coding	10	561.981	-0.267246	0.114692	-2.33012	0.0198	0.0480322
ENSG00000068394	G-patch domain and KOW motifs [Source:HGNC Symbol;Acc:HGNC:30677]	GPKOW	protein_coding	X	941.976	-0.199924	0.1033	-1.93537	0.0529444	0.110385
ENSG00000068400	GRIP1 associated protein 1 [Source:HGNC Symbol;Acc:HGNC:18706]	GRIPAP1	protein_coding	X	2538.45	0.69377	0.0983243	7.05594	1.71441e-12	2.87174e-11
ENSG00000068438	FtsJ RNA 2'-O-methyltransferase 1 [Source:HGNC Symbol;Acc:HGNC:13254]	FTSJ1	protein_coding	X	3321.18	0.280033	0.0878111	3.18903	0.00142749	0.00474983
ENSG00000068489	proline rich 11 [Source:HGNC Symbol;Acc:HGNC:25619]	PRR11	protein_coding	17	1301.46	-2.15554	0.449086	-4.79984	1.58794e-06	9.84035e-06
ENSG00000068615	receptor accessory protein 1 [Source:HGNC Symbol;Acc:HGNC:25786]	REEP1	protein_coding	2	102.546	-1.68101	0.29463	-5.70548	1.16014e-08	1.06105e-07
ENSG00000068650	ATPase phospholipid transporting 11A [Source:HGNC Symbol;Acc:HGNC:13552]	ATP11A	protein_coding	13	10626.1	-0.354691	0.0910635	-3.89499	9.82036e-05	0.000428085
ENSG00000068654	RNA polymerase I subunit A [Source:HGNC Symbol;Acc:HGNC:17264]	POLR1A	protein_coding	2	8413.82	-0.118443	0.113327	-1.04515	0.295956	0.431652
ENSG00000068697	lysosomal protein transmembrane 4 alpha [Source:HGNC Symbol;Acc:HGNC:6924]	LAPTM4A	protein_coding	2	17004	-0.0648151	0.0906441	-0.71505	0.474578	0.611635
ENSG00000068724	tetratricopeptide repeat domain 7A [Source:HGNC Symbol;Acc:HGNC:19750]	TTC7A	protein_coding	2	4652.45	0.340244	0.106403	3.19769	0.00138533	0.00462863
ENSG00000068745	inositol hexakisphosphate kinase 2 [Source:HGNC Symbol;Acc:HGNC:17313]	IP6K2	protein_coding	3	9945.59	0.692848	0.0931109	7.44111	9.98418e-14	1.99887e-12
ENSG00000068784	S1 RNA binding domain 1 [Source:HGNC Symbol;Acc:HGNC:25521]	SRBD1	protein_coding	2	2497.22	-0.359144	0.101087	-3.55284	0.000381099	0.00145298
ENSG00000068796	kinesin family member 2A [Source:HGNC Symbol;Acc:HGNC:6318]	KIF2A	protein_coding	5	3803.87	-0.308362	0.0904894	-3.40771	0.000655097	0.00236836
ENSG00000068831	RAS guanyl releasing protein 2 [Source:HGNC Symbol;Acc:HGNC:9879]	RASGRP2	protein_coding	11	1.84044	-0.996042	1.63398	-0.60958	0.54214
ENSG00000068878	proteasome activator subunit 4 [Source:HGNC Symbol;Acc:HGNC:20635]	PSME4	protein_coding	2	15249.7	0.20064	0.130789	1.53407	0.125011	0.221748
ENSG00000068885	intraflagellar transport 80 [Source:HGNC Symbol;Acc:HGNC:29262]	IFT80	protein_coding	3	1124.21	0.514971	0.129392	3.97995	6.89308e-05	0.000310251
ENSG00000068903	sirtuin 2 [Source:HGNC Symbol;Acc:HGNC:10886]	SIRT2	protein_coding	19	1404.02	0.635709	0.109891	5.78492	7.25478e-09	6.84321e-08
ENSG00000068912	endoplasmic reticulum lectin 1 [Source:HGNC Symbol;Acc:HGNC:25222]	ERLEC1	protein_coding	2	6397.99	-0.477149	0.0781295	-6.10716	1.01422e-09	1.11033e-08
ENSG00000068971	protein phosphatase 2 regulatory subunit B'beta [Source:HGNC Symbol;Acc:HGNC:9310]	PPP2R5B	protein_coding	11	735.534	1.63108	0.176051	9.2648	1.95437e-20	1.04494e-18
ENSG00000068976	glycogen phosphorylase, muscle associated [Source:HGNC Symbol;Acc:HGNC:9726]	PYGM	protein_coding	11	70.5382	-1.50078	0.297784	-5.03982	4.65978e-07	3.16969e-06
ENSG00000069011	paired like homeodomain 1 [Source:HGNC Symbol;Acc:HGNC:9004]	PITX1	protein_coding	5	1194.98	0.364006	0.161441	2.25473	0.0241501	0.0570635
ENSG00000069020	microtubule associated serine/threonine kinase family member 4 [Source:HGNC Symbol;Acc:HGNC:19037]	MAST4	protein_coding	5	1473.75	1.11302	0.175452	6.34376	2.2423e-10	2.71859e-09
ENSG00000069188	sidekick cell adhesion molecule 2 [Source:HGNC Symbol;Acc:HGNC:19308]	SDK2	protein_coding	17	4.17099	1.21861	1.149	1.06058	0.288879	0.42341
ENSG00000069248	nucleoporin 133 [Source:HGNC Symbol;Acc:HGNC:18016]	NUP133	protein_coding	1	4512.65	-0.528897	0.0935862	-5.65144	1.59107e-08	1.42039e-07
ENSG00000069275	nuclear casein kinase and cyclin dependent kinase substrate 1 [Source:HGNC Symbol;Acc:HGNC:29923]	NUCKS1	protein_coding	1	25433.9	-0.875501	0.101227	-8.6489	5.19994e-18	1.88751e-16
ENSG00000069329	VPS35 retromer complex component [Source:HGNC Symbol;Acc:HGNC:13487]	VPS35	protein_coding	16	6635.65	0.00214498	0.0855148	0.0250831	0.979989	0.987004
ENSG00000069345	DnaJ heat shock protein family (Hsp40) member A2 [Source:HGNC Symbol;Acc:HGNC:14884]	DNAJA2	protein_coding	16	6429.15	-0.0549619	0.0838935	-0.655138	0.512379	0.643876
ENSG00000069399	BCL3 transcription coactivator [Source:HGNC Symbol;Acc:HGNC:998]	BCL3	protein_coding	19	719.605	0.318441	0.130339	2.44318	0.0145584	0.0368996
ENSG00000069424	potassium voltage-gated channel subfamily A regulatory beta subunit 2 [Source:HGNC Symbol;Acc:HGNC:6229]	KCNAB2	protein_coding	1	775.91	-0.0603927	0.148193	-0.407528	0.68362	0.785914
ENSG00000069482	galanin and GMAP prepropeptide [Source:HGNC Symbol;Acc:HGNC:4114]	GAL	protein_coding	11	106.414	-1.50987	0.239014	-6.31709	2.66542e-10	3.19383e-09
ENSG00000069493	C-type lectin domain family 2 member D [Source:HGNC Symbol;Acc:HGNC:14351]	CLEC2D	protein_coding	12	101.62	-0.112972	0.273608	-0.412898	0.679681	0.783105
ENSG00000069509	FUN14 domain containing 1 [Source:HGNC Symbol;Acc:HGNC:28746]	FUNDC1	protein_coding	X	879.554	0.0503382	0.115199	0.436966	0.662136	0.770171
ENSG00000069535	monoamine oxidase B [Source:HGNC Symbol;Acc:HGNC:6834]	MAOB	protein_coding	X	2855.5	0.850909	0.148219	5.7409	9.41762e-09	8.73006e-08
ENSG00000069667	RAR related orphan receptor A [Source:HGNC Symbol;Acc:HGNC:10258]	RORA	protein_coding	15	2018.9	-0.40798	0.0876204	-4.65622	3.22061e-06	1.86516e-05
ENSG00000069696	dopamine receptor D4 [Source:HGNC Symbol;Acc:HGNC:3025]	DRD4	protein_coding	11	3.09722	0.686854	1.31681	0.521605	0.601945
ENSG00000069702	transforming growth factor beta receptor 3 [Source:HGNC Symbol;Acc:HGNC:11774]	TGFBR3	protein_coding	1	7409.21	-0.482238	0.10077	-4.78552	1.70545e-06	1.05009e-05
ENSG00000069764	phospholipase A2 group X [Source:HGNC Symbol;Acc:HGNC:9029]	PLA2G10	protein_coding	16	66.307	0.440977	0.313997	1.4044	0.160201	0.269015
ENSG00000069812	hes family bHLH transcription factor 2 [Source:HGNC Symbol;Acc:HGNC:16005]	HES2	protein_coding	1	1462.81	2.6966	0.133151	20.2522	3.40001e-91	1.09592e-87
ENSG00000069849	ATPase Na+/K+ transporting subunit beta 3 [Source:HGNC Symbol;Acc:HGNC:806]	ATP1B3	protein_coding	3	1307.89	-0.269	0.096737	-2.78074	0.00542357	0.015525
ENSG00000069869	NEDD4 E3 ubiquitin protein ligase [Source:HGNC Symbol;Acc:HGNC:7727]	NEDD4	protein_coding	15	2276.26	-0.99897	0.107838	-9.26359	1.97663e-20	1.05186e-18
ENSG00000069943	phosphatidylinositol glycan anchor biosynthesis class B [Source:HGNC Symbol;Acc:HGNC:8959]	PIGB	protein_coding	15	588.479	-0.0192554	0.124854	-0.154224	0.877433	0.922572
ENSG00000069956	mitogen-activated protein kinase 6 [Source:HGNC Symbol;Acc:HGNC:6879]	MAPK6	protein_coding	15	690.775	-0.24825	0.114936	-2.1599	0.0307803	0.0700379
ENSG00000069966	G protein subunit beta 5 [Source:HGNC Symbol;Acc:HGNC:4401]	GNB5	protein_coding	15	2518.25	0.127489	0.102345	1.24568	0.212881	0.335937
ENSG00000069974	RAB27A, member RAS oncogene family [Source:HGNC Symbol;Acc:HGNC:9766]	RAB27A	protein_coding	15	707.682	-0.867764	0.136013	-6.38002	1.77068e-10	2.18435e-09
ENSG00000069998	haloacid dehalogenase like hydrolase domain containing 5 [Source:HGNC Symbol;Acc:HGNC:1843]	HDHD5	protein_coding	22	4744.22	-0.31128	0.0846222	-3.67847	0.000234636	0.000939337
ENSG00000070010	ubiquitin recognition factor in ER associated degradation 1 [Source:HGNC Symbol;Acc:HGNC:12520]	UFD1	protein_coding	22	1754.92	0.122711	0.122738	0.999777	0.317418	0.454912
ENSG00000070018	LDL receptor related protein 6 [Source:HGNC Symbol;Acc:HGNC:6698]	LRP6	protein_coding	12	6467.88	-0.358019	0.104535	-3.42485	0.000615131	0.00223786
ENSG00000070019	guanylate cyclase 2C [Source:HGNC Symbol;Acc:HGNC:4688]	GUCY2C	protein_coding	12	62.4	0.553993	0.32554	1.70177	0.0887988	0.168204
ENSG00000070047	PHD and ring finger domains 1 [Source:HGNC Symbol;Acc:HGNC:24351]	PHRF1	protein_coding	11	4393.18	0.10416	0.0920683	1.13133	0.257916	0.388995
ENSG00000070061	elongator complex protein 1 [Source:HGNC Symbol;Acc:HGNC:5959]	ELP1	protein_coding	9	5338.46	-0.347012	0.0769203	-4.51132	6.44247e-06	3.53677e-05
ENSG00000070081	nucleobindin 2 [Source:HGNC Symbol;Acc:HGNC:8044]	NUCB2	protein_coding	11	2520.07	-1.44162	0.124242	-11.6033	3.96434e-31	7.45395e-29
ENSG00000070087	profilin 2 [Source:HGNC Symbol;Acc:HGNC:8882]	PFN2	protein_coding	3	8494.3	0.383549	0.0866986	4.42393	9.69221e-06	5.13105e-05
ENSG00000070159	protein tyrosine phosphatase non-receptor type 3 [Source:HGNC Symbol;Acc:HGNC:9655]	PTPN3	protein_coding	9	6480.37	-0.274922	0.0809792	-3.39497	0.000686365	0.0024719
ENSG00000070182	spectrin beta, erythrocytic [Source:HGNC Symbol;Acc:HGNC:11274]	SPTB	protein_coding	14	532.189	-0.326827	0.118097	-2.76745	0.00564963	0.0161113
ENSG00000070190	dual adaptor of phosphotyrosine and 3-phosphoinositides 1 [Source:HGNC Symbol;Acc:HGNC:16500]	DAPP1	protein_coding	4	435.228	0.391533	0.127708	3.06585	0.00217056	0.00693294
ENSG00000070214	solute carrier family 44 member 1 [Source:HGNC Symbol;Acc:HGNC:18798]	SLC44A1	protein_coding	9	22895.1	-0.47765	0.0880315	-5.4259	5.76633e-08	4.63835e-07
ENSG00000070269	transmembrane protein 260 [Source:HGNC Symbol;Acc:HGNC:20185]	TMEM260	protein_coding	14	1699.42	0.417558	0.106117	3.9349	8.32315e-05	0.000368877
ENSG00000070366	SMG6 nonsense mediated mRNA decay factor [Source:HGNC Symbol;Acc:HGNC:17809]	SMG6	protein_coding	17	2311.91	0.0184184	0.118862	0.154955	0.876856	0.922344
ENSG00000070367	exocyst complex component 5 [Source:HGNC Symbol;Acc:HGNC:10696]	EXOC5	protein_coding	14	3097.1	-0.425179	0.0910652	-4.66895	3.02743e-06	1.76597e-05
ENSG00000070371	clathrin heavy chain like 1 [Source:HGNC Symbol;Acc:HGNC:2093]	CLTCL1	protein_coding	22	600.68	0.395159	0.117581	3.36073	0.00077737	0.00276391
ENSG00000070388	fibroblast growth factor 22 [Source:HGNC Symbol;Acc:HGNC:3679]	FGF22	protein_coding	19	2.58291	2.67713	1.85545	1.44285	0.149063
ENSG00000070404	follistatin like 3 [Source:HGNC Symbol;Acc:HGNC:3973]	FSTL3	protein_coding	19	364.531	0.776486	0.166855	4.65365	3.26107e-06	1.88666e-05
ENSG00000070413	DiGeorge syndrome critical region gene 2 [Source:HGNC Symbol;Acc:HGNC:2845]	DGCR2	protein_coding	22	7674.51	0.138716	0.0915041	1.51595	0.129532	0.228272
ENSG00000070423	ring finger protein 126 [Source:HGNC Symbol;Acc:HGNC:21151]	RNF126	protein_coding	19	1685.35	-0.201428	0.105541	-1.90852	0.0563238	0.116175
ENSG00000070444	MAX network transcriptional repressor [Source:HGNC Symbol;Acc:HGNC:7188]	MNT	protein_coding	17	1310.59	0.413277	0.112006	3.68977	0.00022446	0.00090276
ENSG00000070476	ZXD family zinc finger C [Source:HGNC Symbol;Acc:HGNC:28160]	ZXDC	protein_coding	3	1892.95	0.037459	0.0909685	0.41178	0.680501	0.783701
ENSG00000070495	jumonji domain containing 6, arginine demethylase and lysine hydroxylase [Source:HGNC Symbol;Acc:HGNC:19355]	JMJD6	protein_coding	17	1366.08	-0.506279	0.101363	-4.99471	5.89249e-07	3.94166e-06
ENSG00000070501	DNA polymerase beta [Source:HGNC Symbol;Acc:HGNC:9174]	POLB	protein_coding	8	1606.78	-0.0767435	0.0977049	-0.785463	0.432182	0.571892
ENSG00000070526	ST6 N-acetylgalactosaminide alpha-2,6-sialyltransferase 1 [Source:HGNC Symbol;Acc:HGNC:23614]	ST6GALNAC1	protein_coding	17	728.951	0.0855758	0.126801	0.674884	0.49975	0.632799
ENSG00000070540	WD repeat domain, phosphoinositide interacting 1 [Source:HGNC Symbol;Acc:HGNC:25471]	WIPI1	protein_coding	17	1457.46	0.823726	0.0982831	8.38116	5.24087e-17	1.64693e-15
ENSG00000070601	FERM and PDZ domain containing 1 [Source:HGNC Symbol;Acc:HGNC:29159]	FRMPD1	protein_coding	9	182.269	0.564016	0.197278	2.85899	0.00424986	0.0125625
ENSG00000070610	glucosylceramidase beta 2 [Source:HGNC Symbol;Acc:HGNC:18986]	GBA2	protein_coding	9	5471.95	-0.174642	0.0913402	-1.912	0.0558764	0.115463
ENSG00000070614	N-deacetylase and N-sulfotransferase 1 [Source:HGNC Symbol;Acc:HGNC:7680]	NDST1	protein_coding	5	2313.91	0.534972	0.147246	3.63317	0.000279957	0.00110238
ENSG00000070669	asparagine synthetase (glutamine-hydrolyzing) [Source:HGNC Symbol;Acc:HGNC:753]	ASNS	protein_coding	7	1665.43	-1.02366	0.133034	-7.69472	1.41803e-14	3.17097e-13
ENSG00000070718	adaptor related protein complex 3 subunit mu 2 [Source:HGNC Symbol;Acc:HGNC:570]	AP3M2	protein_coding	8	2596.09	0.130878	0.084769	1.54394	0.122603	0.218179
ENSG00000070729	cyclic nucleotide gated channel subunit beta 1 [Source:HGNC Symbol;Acc:HGNC:2151]	CNGB1	protein_coding	16	2.62235	0.876544	1.45832	0.601064	0.547797
ENSG00000070731	ST6 N-acetylgalactosaminide alpha-2,6-sialyltransferase 2 [Source:HGNC Symbol;Acc:HGNC:10867]	ST6GALNAC2	protein_coding	17	172.997	-0.182139	0.183936	-0.990225	0.322064	0.460094
ENSG00000070756	poly(A) binding protein cytoplasmic 1 [Source:HGNC Symbol;Acc:HGNC:8554]	PABPC1	protein_coding	8	5723.57	-0.382908	0.107552	-3.56022	0.000370545	0.00141825
ENSG00000070759	testis associated actin remodelling kinase 2 [Source:HGNC Symbol;Acc:HGNC:11732]	TESK2	protein_coding	1	729.597	-0.247417	0.132846	-1.86244	0.062541	0.126796
ENSG00000070761	cilia and flagella associated protein 20 [Source:HGNC Symbol;Acc:HGNC:29523]	CFAP20	protein_coding	16	1777.03	-0.357342	0.0880192	-4.05982	4.91106e-05	0.000227813
ENSG00000070770	casein kinase 2 alpha 2 [Source:HGNC Symbol;Acc:HGNC:2459]	CSNK2A2	protein_coding	16	6532.01	-0.462917	0.0790968	-5.85253	4.84141e-09	4.69836e-08
ENSG00000070778	protein tyrosine phosphatase non-receptor type 21 [Source:HGNC Symbol;Acc:HGNC:9651]	PTPN21	protein_coding	14	1566.76	-0.189367	0.105869	-1.7887	0.0736635	0.144729
ENSG00000070785	eukaryotic translation initiation factor 2B subunit gamma [Source:HGNC Symbol;Acc:HGNC:3259]	EIF2B3	protein_coding	1	1798.27	-0.399492	0.0951703	-4.19766	2.6969e-05	0.000131767
ENSG00000070814	treacle ribosome biogenesis factor 1 [Source:HGNC Symbol;Acc:HGNC:11654]	TCOF1	protein_coding	5	5138.77	-1.05298	0.139785	-7.53286	4.96422e-14	1.04301e-12
ENSG00000070831	cell division cycle 42 [Source:HGNC Symbol;Acc:HGNC:1736]	CDC42	protein_coding	1	1037.88	0.176681	0.0994043	1.7774	0.0755027	0.147623
ENSG00000070882	oxysterol binding protein like 3 [Source:HGNC Symbol;Acc:HGNC:16370]	OSBPL3	protein_coding	7	17754.5	0.607251	0.10095	6.01538	1.79463e-09	1.88863e-08
ENSG00000070915	solute carrier family 12 member 3 [Source:HGNC Symbol;Acc:HGNC:10912]	SLC12A3	protein_coding	16	2.61581	1.58317	1.51439	1.04542	0.295828
ENSG00000070950	RAD18 E3 ubiquitin protein ligase [Source:HGNC Symbol;Acc:HGNC:18278]	RAD18	protein_coding	3	1778.48	-0.920144	0.11714	-7.85508	3.99529e-15	9.60018e-14
ENSG00000070961	ATPase plasma membrane Ca2+ transporting 1 [Source:HGNC Symbol;Acc:HGNC:814]	ATP2B1	protein_coding	12	10606.7	-0.617988	0.0858157	-7.20134	5.96251e-13	1.07712e-11
ENSG00000070985	transient receptor potential cation channel subfamily M member 5 [Source:HGNC Symbol;Acc:HGNC:14323]	TRPM5	protein_coding	11	140.469	1.17788	0.263378	4.47219	7.74211e-06	4.17508e-05
ENSG00000071051	NCK adaptor protein 2 [Source:HGNC Symbol;Acc:HGNC:7665]	NCK2	protein_coding	2	5454.56	0.224512	0.106472	2.10864	0.0349754	0.0781569
ENSG00000071054	mitogen-activated protein kinase kinase kinase kinase 4 [Source:HGNC Symbol;Acc:HGNC:6866]	MAP4K4	protein_coding	2	16520.3	-0.120837	0.0911678	-1.32544	0.185027	0.301101
ENSG00000071073	alpha-1,3-mannosyl-glycoprotein 4-beta-N-acetylglucosaminyltransferase A [Source:HGNC Symbol;Acc:HGNC:7047]	MGAT4A	protein_coding	2	3540.64	-0.27221	0.0968735	-2.80995	0.00495495	0.0143626
ENSG00000071082	ribosomal protein L31 [Source:HGNC Symbol;Acc:HGNC:10334]	RPL31	protein_coding	2	2565.03	0.0941001	0.101098	0.930779	0.351968	0.491701
ENSG00000071127	WD repeat domain 1 [Source:HGNC Symbol;Acc:HGNC:12754]	WDR1	protein_coding	4	29859.3	0.0779386	0.0773449	1.00768	0.31361	0.450901
ENSG00000071189	sorting nexin 13 [Source:HGNC Symbol;Acc:HGNC:21335]	SNX13	protein_coding	7	4648.39	-0.138393	0.0865424	-1.59913	0.109791	0.199631
ENSG00000071205	Rho GTPase activating protein 10 [Source:HGNC Symbol;Acc:HGNC:26099]	ARHGAP10	protein_coding	4	1167.02	0.0027347	0.110459	0.0247576	0.980248	0.98713
ENSG00000071242	ribosomal protein S6 kinase A2 [Source:HGNC Symbol;Acc:HGNC:10431]	RPS6KA2	protein_coding	6	2392.5	0.106745	0.104033	1.02606	0.304862	0.441218
ENSG00000071243	inhibitor of growth family member 3 [Source:HGNC Symbol;Acc:HGNC:14587]	ING3	protein_coding	7	1528.09	-0.130603	0.110046	-1.18679	0.235309	0.363004
ENSG00000071246	vasohibin 1 [Source:HGNC Symbol;Acc:HGNC:19964]	VASH1	protein_coding	14	494.71	0.23628	0.165392	1.42861	0.153118	0.259818
ENSG00000071282	LIM and cysteine rich domains 1 [Source:HGNC Symbol;Acc:HGNC:6633]	LMCD1	protein_coding	3	597.296	0.0667468	0.13737	0.485892	0.627044	0.741742
ENSG00000071462	BUD23 rRNA methyltransferase and ribosome maturation factor [Source:HGNC Symbol;Acc:HGNC:16405]	BUD23	protein_coding	7	2526.49	-0.30948	0.0911491	-3.39532	0.000685491	0.00246915
ENSG00000071537	SEL1L adaptor subunit of ERAD E3 ubiquitin ligase [Source:HGNC Symbol;Acc:HGNC:10717]	SEL1L	protein_coding	14	12348.5	-0.334035	0.0942534	-3.54401	0.000394086	0.00149718
ENSG00000071539	thyroid hormone receptor interactor 13 [Source:HGNC Symbol;Acc:HGNC:12307]	TRIP13	protein_coding	5	2119.21	-1.58552	0.346168	-4.58021	4.64516e-06	2.61629e-05
ENSG00000071553	ATPase H+ transporting accessory protein 1 [Source:HGNC Symbol;Acc:HGNC:868]	ATP6AP1	protein_coding	X	10767.4	0.679758	0.109983	6.1806	6.38601e-10	7.22606e-09
ENSG00000071564	transcription factor 3 [Source:HGNC Symbol;Acc:HGNC:11633]	TCF3	protein_coding	19	9086.09	-0.559093	0.0963734	-5.80132	6.57956e-09	6.25598e-08
ENSG00000071575	tribbles pseudokinase 2 [Source:HGNC Symbol;Acc:HGNC:30809]	TRIB2	protein_coding	2	2677.82	0.18191	0.140546	1.29431	0.195557	0.314353
ENSG00000071626	DAZ associated protein 1 [Source:HGNC Symbol;Acc:HGNC:2683]	DAZAP1	protein_coding	19	6653.77	-0.484437	0.0978215	-4.95225	7.33586e-07	4.82422e-06
ENSG00000071655	methyl-CpG binding domain protein 3 [Source:HGNC Symbol;Acc:HGNC:6918]	MBD3	protein_coding	19	3790.66	-0.224938	0.0935863	-2.40354	0.0162372	0.0405311
ENSG00000071677	prolactin releasing hormone [Source:HGNC Symbol;Acc:HGNC:17945]	PRLH	protein_coding	2	1.52174	3.48514	2.04878	1.70109	0.0889268
ENSG00000071794	helicase like transcription factor [Source:HGNC Symbol;Acc:HGNC:11099]	HLTF	protein_coding	3	5035.69	-0.532472	0.0936254	-5.68726	1.29095e-08	1.17026e-07
ENSG00000071859	family with sequence similarity 50 member A [Source:HGNC Symbol;Acc:HGNC:18786]	FAM50A	protein_coding	X	4183.1	0.805916	0.102387	7.87125	3.51123e-15	8.56474e-14
ENSG00000071889	FAM3 metabolism regulating signaling molecule A [Source:HGNC Symbol;Acc:HGNC:13749]	FAM3A	protein_coding	X	1768.29	0.525248	0.126991	4.1361	3.53258e-05	0.000168761
ENSG00000071894	cleavage and polyadenylation specific factor 1 [Source:HGNC Symbol;Acc:HGNC:2324]	CPSF1	protein_coding	8	4373.95	0.0458199	0.110785	0.413592	0.679173	0.78291
ENSG00000071909	myosin IIIB [Source:HGNC Symbol;Acc:HGNC:15576]	MYO3B	protein_coding	2	47.9295	-1.18236	0.362898	-3.25809	0.00112163	0.00384006
ENSG00000071967	cytochrome b reductase 1 [Source:HGNC Symbol;Acc:HGNC:20797]	CYBRD1	protein_coding	2	5787.44	-0.378425	0.0840622	-4.50172	6.74046e-06	3.68423e-05
ENSG00000071994	programmed cell death 2 [Source:HGNC Symbol;Acc:HGNC:8762]	PDCD2	protein_coding	6	2413.08	0.109088	0.0889313	1.22665	0.219953	0.344711
ENSG00000072042	retinol dehydrogenase 11 [Source:HGNC Symbol;Acc:HGNC:17964]	RDH11	protein_coding	14	9075.12	-0.377873	0.0822534	-4.594	4.34819e-06	2.45824e-05
ENSG00000072062	protein kinase cAMP-activated catalytic subunit alpha [Source:HGNC Symbol;Acc:HGNC:9380]	PRKACA	protein_coding	19	3927.64	-0.199416	0.0844785	-2.36056	0.0182474	0.0447811
ENSG00000072071	adhesion G protein-coupled receptor L1 [Source:HGNC Symbol;Acc:HGNC:20973]	ADGRL1	protein_coding	19	1632	-0.14344	0.101424	-1.41426	0.157286	0.265156
ENSG00000072110	actinin alpha 1 [Source:HGNC Symbol;Acc:HGNC:163]	ACTN1	protein_coding	14	16221.1	0.529855	0.0946523	5.59791	2.16957e-08	1.88132e-07
ENSG00000072121	zinc finger FYVE-type containing 26 [Source:HGNC Symbol;Acc:HGNC:20761]	ZFYVE26	protein_coding	14	1306.92	0.111132	0.124277	0.894225	0.371201	0.511726
ENSG00000072134	epsin 2 [Source:HGNC Symbol;Acc:HGNC:18639]	EPN2	protein_coding	17	1847.64	0.0382521	0.0885437	0.432014	0.665731	0.7727
ENSG00000072135	protein tyrosine phosphatase non-receptor type 18 [Source:HGNC Symbol;Acc:HGNC:9649]	PTPN18	protein_coding	2	6133.14	-0.117907	0.0896084	-1.3158	0.18824	0.305172
ENSG00000072163	LIM zinc finger domain containing 2 [Source:HGNC Symbol;Acc:HGNC:16084]	LIMS2	protein_coding	2	6.21445	0.917294	0.926943	0.989591	0.322374	0.460421
ENSG00000072182	acid sensing ion channel subunit family member 4 [Source:HGNC Symbol;Acc:HGNC:21263]	ASIC4	protein_coding	2	63.9977	1.84983	0.385241	4.80175	1.57287e-06	9.74964e-06
ENSG00000072195	striated muscle enriched protein kinase [Source:HGNC Symbol;Acc:HGNC:16901]	SPEG	protein_coding	2	376.354	0.939683	0.175	5.36961	7.89071e-08	6.18617e-07
ENSG00000072201	ligand of numb-protein X 1 [Source:HGNC Symbol;Acc:HGNC:6657]	LNX1	protein_coding	4	467.38	0.225245	0.140645	1.60151	0.109264	0.1988
ENSG00000072210	aldehyde dehydrogenase 3 family member A2 [Source:HGNC Symbol;Acc:HGNC:403]	ALDH3A2	protein_coding	17	36449.9	0.262193	0.0852042	3.07723	0.00208935	0.00670585
ENSG00000072274	transferrin receptor [Source:HGNC Symbol;Acc:HGNC:11763]	TFRC	protein_coding	3	25581.3	-0.41519	0.0874012	-4.75039	2.0302e-06	1.22742e-05
ENSG00000072310	sterol regulatory element binding transcription factor 1 [Source:HGNC Symbol;Acc:HGNC:11289]	SREBF1	protein_coding	17	7055.51	-0.226546	0.0745105	-3.04045	0.00236223	0.00746798
ENSG00000072364	AF4/FMR2 family member 4 [Source:HGNC Symbol;Acc:HGNC:17869]	AFF4	protein_coding	5	14485.1	0.0467853	0.119685	0.390905	0.695868	0.79486
ENSG00000072401	ubiquitin conjugating enzyme E2 D1 [Source:HGNC Symbol;Acc:HGNC:12474]	UBE2D1	protein_coding	10	3533.28	-0.150066	0.0829786	-1.80849	0.0705298	0.139765
ENSG00000072415	membrane palmitoylated protein 5 [Source:HGNC Symbol;Acc:HGNC:18669]	MPP5	protein_coding	14	5192.01	-0.128464	0.109864	-1.16931	0.24228	0.371395
ENSG00000072422	Rho related BTB domain containing 1 [Source:HGNC Symbol;Acc:HGNC:18738]	RHOBTB1	protein_coding	10	400.734	-0.254804	0.141774	-1.79725	0.0722957	0.142588
ENSG00000072501	structural maintenance of chromosomes 1A [Source:HGNC Symbol;Acc:HGNC:11111]	SMC1A	protein_coding	X	11915.5	-0.992117	0.0929587	-10.6727	1.36646e-26	1.46816e-24
ENSG00000072506	hydroxysteroid 17-beta dehydrogenase 10 [Source:HGNC Symbol;Acc:HGNC:4800]	HSD17B10	protein_coding	X	3423.85	0.108446	0.0902047	1.20222	0.229279	0.356061
ENSG00000072518	microtubule affinity regulating kinase 2 [Source:HGNC Symbol;Acc:HGNC:3332]	MARK2	protein_coding	11	4096.93	-0.0702009	0.0896074	-0.783427	0.433376	0.572968
ENSG00000072571	hyaluronan mediated motility receptor [Source:HGNC Symbol;Acc:HGNC:5012]	HMMR	protein_coding	5	3175.38	-2.4595	0.43969	-5.59371	2.22265e-08	1.92365e-07
ENSG00000072609	checkpoint with forkhead and ring finger domains [Source:HGNC Symbol;Acc:HGNC:20455]	CHFR	protein_coding	12	522.33	0.223748	0.128295	1.74401	0.0811577	0.156429
ENSG00000072657	thyrotropin releasing hormone degrading enzyme [Source:HGNC Symbol;Acc:HGNC:30748]	TRHDE	protein_coding	12	3.44389	3.14749	1.76725	1.78101	0.0749101	0.146706
ENSG00000072682	prolyl 4-hydroxylase subunit alpha 2 [Source:HGNC Symbol;Acc:HGNC:8547]	P4HA2	protein_coding	5	2790.91	0.43231	0.12996	3.32648	0.000879511	0.00308478
ENSG00000072736	nuclear factor of activated T cells 3 [Source:HGNC Symbol;Acc:HGNC:7777]	NFATC3	protein_coding	16	3582.15	-0.315852	0.0929075	-3.39964	0.000674739	0.00243508
ENSG00000072756	tRNA nucleotidyl transferase 1 [Source:HGNC Symbol;Acc:HGNC:17341]	TRNT1	protein_coding	3	1727.02	0.0545632	0.0897528	0.607927	0.543236	0.67092
ENSG00000072778	acyl-CoA dehydrogenase very long chain [Source:HGNC Symbol;Acc:HGNC:92]	ACADVL	protein_coding	17	31950	0.76449	0.145492	5.25453	1.48403e-07	1.10145e-06
ENSG00000072786	serine/threonine kinase 10 [Source:HGNC Symbol;Acc:HGNC:11388]	STK10	protein_coding	5	1271.12	-0.0453727	0.0962227	-0.471539	0.637256	0.749852
ENSG00000072803	F-box and WD repeat domain containing 11 [Source:HGNC Symbol;Acc:HGNC:13607]	FBXW11	protein_coding	5	2121.73	-0.0735727	0.0987603	-0.744963	0.456294	0.594788
ENSG00000072818	ArfGAP with coiled-coil, ankyrin repeat and PH domains 1 [Source:HGNC Symbol;Acc:HGNC:16467]	ACAP1	protein_coding	17	38.4886	0.305877	0.404499	0.756189	0.449536	0.588334
ENSG00000072849	derlin 2 [Source:HGNC Symbol;Acc:HGNC:17943]	DERL2	protein_coding	17	2625.19	-0.0204619	0.0925054	-0.221197	0.824939	0.887479
ENSG00000072858	SID1 transmembrane family member 1 [Source:HGNC Symbol;Acc:HGNC:25967]	SIDT1	protein_coding	3	604.001	-0.729782	0.110226	-6.62078	3.57299e-11	4.8682e-10
ENSG00000072864	nudE neurodevelopment protein 1 [Source:HGNC Symbol;Acc:HGNC:17619]	NDE1	protein_coding	16	1905.57	-0.408102	0.0988083	-4.13024	3.62379e-05	0.000172678
ENSG00000072954	transmembrane protein 38A [Source:HGNC Symbol;Acc:HGNC:28462]	TMEM38A	protein_coding	19	1592.95	-0.125605	0.0948847	-1.32376	0.185581	0.301872
ENSG00000072958	adaptor related protein complex 1 subunit mu 1 [Source:HGNC Symbol;Acc:HGNC:13667]	AP1M1	protein_coding	19	2002.35	0.0637555	0.101148	0.630317	0.528487	0.65731
ENSG00000073008	PVR cell adhesion molecule [Source:HGNC Symbol;Acc:HGNC:9705]	PVR	protein_coding	19	2998.16	0.0442827	0.0998745	0.443383	0.657489	0.766227
ENSG00000073050	X-ray repair cross complementing 1 [Source:HGNC Symbol;Acc:HGNC:12828]	XRCC1	protein_coding	19	736.793	-0.0408247	0.107334	-0.380353	0.703684	0.801151
ENSG00000073060	scavenger receptor class B member 1 [Source:HGNC Symbol;Acc:HGNC:1664]	SCARB1	protein_coding	12	9468.65	-0.0648492	0.0826571	-0.784557	0.432714	0.572326
ENSG00000073067	cytochrome P450 family 2 subfamily W member 1 [Source:HGNC Symbol;Acc:HGNC:20243]	CYP2W1	protein_coding	7	29.0991	1.55334	0.541335	2.86947	0.00411158	0.0122048
ENSG00000073111	minichromosome maintenance complex component 2 [Source:HGNC Symbol;Acc:HGNC:6944]	MCM2	protein_coding	3	7013.18	-1.23664	0.141171	-8.75991	1.95398e-18	7.66742e-17
ENSG00000073150	pannexin 2 [Source:HGNC Symbol;Acc:HGNC:8600]	PANX2	protein_coding	22	240.339	-0.00390171	0.180651	-0.021598	0.982769	0.988816
ENSG00000073169	selenoprotein O [Source:HGNC Symbol;Acc:HGNC:30395]	SELENOO	protein_coding	22	1208.76	-0.37927	0.113818	-3.33224	0.000861499	0.00302678
ENSG00000073282	tumor protein p63 [Source:HGNC Symbol;Acc:HGNC:15979]	TP63	protein_coding	3	7.43522	0.59687	0.813784	0.73345	0.463284	0.601582
ENSG00000073331	alpha kinase 1 [Source:HGNC Symbol;Acc:HGNC:20917]	ALPK1	protein_coding	4	547.975	0.155711	0.131277	1.18612	0.235573	0.363311
ENSG00000073350	LLGL scribble cell polarity complex component 2 [Source:HGNC Symbol;Acc:HGNC:6629]	LLGL2	protein_coding	17	13237.8	0.0408648	0.100634	0.406075	0.684688	0.786652
ENSG00000073417	phosphodiesterase 8A [Source:HGNC Symbol;Acc:HGNC:8793]	PDE8A	protein_coding	15	2283.94	-0.201546	0.0837719	-2.40589	0.0161332	0.0403072
ENSG00000073464	chloride voltage-gated channel 4 [Source:HGNC Symbol;Acc:HGNC:2022]	CLCN4	protein_coding	X	987.273	0.586944	0.115982	5.06066	4.17815e-07	2.87238e-06
ENSG00000073536	notchless homolog 1 [Source:HGNC Symbol;Acc:HGNC:19889]	NLE1	protein_coding	17	1387.3	-0.339645	0.105472	-3.22023	0.00128088	0.00432267
ENSG00000073578	succinate dehydrogenase complex flavoprotein subunit A [Source:HGNC Symbol;Acc:HGNC:10680]	SDHA	protein_coding	5	12264	-0.215456	0.0886097	-2.43152	0.0150356	0.0379345
ENSG00000073584	SWI/SNF related, matrix associated, actin dependent regulator of chromatin, subfamily e, member 1 [Source:HGNC Symbol;Acc:HGNC:11109]	SMARCE1	protein_coding	17	7348.1	-0.0344081	0.0857757	-0.401141	0.688317	0.789432
ENSG00000073598	fibronectin type III domain containing 8 [Source:HGNC Symbol;Acc:HGNC:25286]	FNDC8	protein_coding	17	25.6301	-0.494197	0.427268	-1.15664	0.247418	0.377272
ENSG00000073605	gasdermin B [Source:HGNC Symbol;Acc:HGNC:23690]	GSDMB	protein_coding	17	1002.42	0.72427	0.202811	3.57115	0.000355415	0.0013666
ENSG00000073614	lysine demethylase 5A [Source:HGNC Symbol;Acc:HGNC:9886]	KDM5A	protein_coding	12	4347.92	0.00153016	0.118206	0.0129449	0.989672	0.993591
ENSG00000073670	ADAM metallopeptidase domain 11 [Source:HGNC Symbol;Acc:HGNC:189]	ADAM11	protein_coding	17	59.9287	0.903511	0.407614	2.21659	0.0266514	0.0619259
ENSG00000073711	protein phosphatase 2 regulatory subunit B''alpha [Source:HGNC Symbol;Acc:HGNC:9307]	PPP2R3A	protein_coding	3	1194.29	-0.113316	0.136202	-0.831975	0.405423	0.546874
ENSG00000073712	fermitin family member 2 [Source:HGNC Symbol;Acc:HGNC:15767]	FERMT2	protein_coding	14	156.141	-0.486026	0.189955	-2.55864	0.0105083	0.0278023
ENSG00000073734	ATP binding cassette subfamily B member 11 [Source:HGNC Symbol;Acc:HGNC:42]	ABCB11	protein_coding	2	14.2395	1.73511	0.726818	2.38727	0.0169739	0.0421137
ENSG00000073737	dehydrogenase/reductase 9 [Source:HGNC Symbol;Acc:HGNC:16888]	DHRS9	protein_coding	2	45.6291	0.0952395	0.525871	0.181108	0.856283	0.908411
ENSG00000073756	prostaglandin-endoperoxide synthase 2 [Source:HGNC Symbol;Acc:HGNC:9605]	PTGS2	protein_coding	1	6.53753	-1.11149	0.932409	-1.19206	0.233238	0.360745
ENSG00000073792	insulin like growth factor 2 mRNA binding protein 2 [Source:HGNC Symbol;Acc:HGNC:28867]	IGF2BP2	protein_coding	3	363.371	-0.367154	0.136774	-2.68438	0.0072664	0.0201712
ENSG00000073803	mitogen-activated protein kinase kinase kinase 13 [Source:HGNC Symbol;Acc:HGNC:6852]	MAP3K13	protein_coding	3	1836.85	0.345356	0.0982573	3.51481	0.00044007	0.00165461
ENSG00000073849	ST6 beta-galactoside alpha-2,6-sialyltransferase 1 [Source:HGNC Symbol;Acc:HGNC:10860]	ST6GAL1	protein_coding	3	1654.77	-0.25897	0.111017	-2.33271	0.0196633	0.047757
ENSG00000073905	voltage dependent anion channel 1 pseudogene 1 [Source:HGNC Symbol;Acc:HGNC:12671]	VDAC1P1	processed_pseudogene	X	51.9735	-0.304965	0.303254	-1.00564	0.314589	0.451876
ENSG00000073910	FRY microtubule binding protein [Source:HGNC Symbol;Acc:HGNC:20367]	FRY	protein_coding	13	391.248	-0.900392	0.220838	-4.07715	4.55906e-05	0.000213282
ENSG00000073921	phosphatidylinositol binding clathrin assembly protein [Source:HGNC Symbol;Acc:HGNC:15514]	PICALM	protein_coding	11	12542.2	-0.0110361	0.0881998	-0.125126	0.900424	0.937313
ENSG00000073969	N-ethylmaleimide sensitive factor, vesicle fusing ATPase [Source:HGNC Symbol;Acc:HGNC:8016]	NSF	protein_coding	17	3838.49	0.123301	0.0982412	1.25508	0.209449	0.331472
ENSG00000074047	GLI family zinc finger 2 [Source:HGNC Symbol;Acc:HGNC:4318]	GLI2	protein_coding	2	349.77	-0.448056	0.15698	-2.85422	0.00431427	0.0127229
ENSG00000074054	cytoplasmic linker associated protein 1 [Source:HGNC Symbol;Acc:HGNC:17088]	CLASP1	protein_coding	2	7287.66	-0.365015	0.088205	-4.13826	3.49953e-05	0.000167323
ENSG00000074071	mitochondrial ribosomal protein S34 [Source:HGNC Symbol;Acc:HGNC:16618]	MRPS34	protein_coding	16	4485.11	-0.548601	0.0779911	-7.03415	2.00477e-12	3.31139e-11
ENSG00000074181	notch receptor 3 [Source:HGNC Symbol;Acc:HGNC:7883]	NOTCH3	protein_coding	19	3206.94	0.59812	0.0859039	6.96267	3.33887e-12	5.3543e-11
ENSG00000074201	chloride nucleotide-sensitive channel 1A [Source:HGNC Symbol;Acc:HGNC:2080]	CLNS1A	protein_coding	11	2108.51	-0.530967	0.0865079	-6.13779	8.36779e-10	9.3328e-09
ENSG00000074211	protein phosphatase 2 regulatory subunit Bgamma [Source:HGNC Symbol;Acc:HGNC:9306]	PPP2R2C	protein_coding	4	1657.09	-0.492231	0.107808	-4.56581	4.97563e-06	2.78023e-05
ENSG00000074219	TEA domain transcription factor 2 [Source:HGNC Symbol;Acc:HGNC:11715]	TEAD2	protein_coding	19	321.284	-1.36704	0.201091	-6.79809	1.06019e-11	1.57272e-10
ENSG00000074266	embryonic ectoderm development [Source:HGNC Symbol;Acc:HGNC:3188]	EED	protein_coding	11	1437.41	-0.263504	0.0889503	-2.96238	0.00305274	0.00940327
ENSG00000074276	cadherin related family member 2 [Source:HGNC Symbol;Acc:HGNC:18231]	CDHR2	protein_coding	5	1397.01	0.873916	0.125331	6.97287	3.10543e-12	4.9977e-11
ENSG00000074317	synuclein beta [Source:HGNC Symbol;Acc:HGNC:11140]	SNCB	protein_coding	5	10.6962	0.384163	0.838115	0.458366	0.64669	0.757751
ENSG00000074319	tumor susceptibility 101 [Source:HGNC Symbol;Acc:HGNC:15971]	TSG101	protein_coding	11	5452.94	0.21789	0.0985151	2.21174	0.0269844	0.0625551
ENSG00000074356	nuclear cap binding subunit 3 [Source:HGNC Symbol;Acc:HGNC:24612]	NCBP3	protein_coding	17	6508.18	-0.150415	0.0779741	-1.92904	0.0537255	0.111745
ENSG00000074370	ATPase sarcoplasmic/endoplasmic reticulum Ca2+ transporting 3 [Source:HGNC Symbol;Acc:HGNC:813]	ATP2A3	protein_coding	17	1178.63	0.511823	0.110875	4.61622	3.90794e-06	2.22551e-05
ENSG00000074410	carbonic anhydrase 12 [Source:HGNC Symbol;Acc:HGNC:1371]	CA12	protein_coding	15	1584.39	-0.7394	0.104266	-7.09145	1.32716e-12	2.26511e-11
ENSG00000074416	monoglyceride lipase [Source:HGNC Symbol;Acc:HGNC:17038]	MGLL	protein_coding	3	4568.87	1.08937	0.108851	10.0079	1.40669e-23	1.13354e-21
ENSG00000074527	netrin 4 [Source:HGNC Symbol;Acc:HGNC:13658]	NTN4	protein_coding	12	807.952	1.51253	0.176733	8.55825	1.14594e-17	3.91161e-16
ENSG00000074582	BCS1 homolog, ubiquinol-cytochrome c reductase complex chaperone [Source:HGNC Symbol;Acc:HGNC:1020]	BCS1L	protein_coding	2	2568.56	0.0366495	0.0945471	0.387633	0.698288	0.797019
ENSG00000074590	NUAK family kinase 1 [Source:HGNC Symbol;Acc:HGNC:14311]	NUAK1	protein_coding	12	1063.28	-0.210887	0.132324	-1.59372	0.110998	0.201225
ENSG00000074603	dipeptidyl peptidase 8 [Source:HGNC Symbol;Acc:HGNC:16490]	DPP8	protein_coding	15	5220.35	-0.184626	0.0936433	-1.97159	0.0486562	0.103015
ENSG00000074621	solute carrier family 24 member 1 [Source:HGNC Symbol;Acc:HGNC:10975]	SLC24A1	protein_coding	15	777.314	0.525919	0.133821	3.93003	8.49346e-05	0.000375687
ENSG00000074657	zinc finger protein 532 [Source:HGNC Symbol;Acc:HGNC:30940]	ZNF532	protein_coding	18	207.06	0.443843	0.172651	2.57075	0.010148	0.0269819
ENSG00000074660	scavenger receptor class F member 1 [Source:HGNC Symbol;Acc:HGNC:16820]	SCARF1	protein_coding	17	44.7581	1.009	0.387991	2.60057	0.00930701	0.0250261
ENSG00000074695	lectin, mannose binding 1 [Source:HGNC Symbol;Acc:HGNC:6631]	LMAN1	protein_coding	18	17672.2	-0.698006	0.0888127	-7.85931	3.86263e-15	9.33111e-14
ENSG00000074696	3-hydroxyacyl-CoA dehydratase 3 [Source:HGNC Symbol;Acc:HGNC:24175]	HACD3	protein_coding	15	15574.4	-0.528876	0.0838632	-6.30642	2.8557e-10	3.40375e-09
ENSG00000074706	interaction protein for cytohesin exchange factors 1 [Source:HGNC Symbol;Acc:HGNC:21204]	IPCEF1	protein_coding	6	3.09304	-0.563298	1.15833	-0.486301	0.626753
ENSG00000074755	zinc finger ZZ-type and EF-hand domain containing 1 [Source:HGNC Symbol;Acc:HGNC:29027]	ZZEF1	protein_coding	17	3827.28	-0.142144	0.141347	-1.00564	0.314587	0.451876
ENSG00000074800	enolase 1 [Source:HGNC Symbol;Acc:HGNC:3350]	ENO1	protein_coding	1	44140.4	-0.527972	0.0884633	-5.96826	2.39795e-09	2.4582e-08
ENSG00000074842	myeloid derived growth factor [Source:HGNC Symbol;Acc:HGNC:16948]	MYDGF	protein_coding	19	2856.53	-0.727053	0.0922708	-7.87955	3.28553e-15	8.07531e-14
ENSG00000074855	anoctamin 8 [Source:HGNC Symbol;Acc:HGNC:29329]	ANO8	protein_coding	19	1010.11	1.00932	0.137024	7.36602	1.75802e-13	3.41656e-12
ENSG00000074935	tubulin epsilon 1 [Source:HGNC Symbol;Acc:HGNC:20775]	TUBE1	protein_coding	6	725.722	-0.753958	0.112172	-6.72147	1.79904e-11	2.56909e-10
ENSG00000074964	Rho guanine nucleotide exchange factor 10 like [Source:HGNC Symbol;Acc:HGNC:25540]	ARHGEF10L	protein_coding	1	4395.67	0.633779	0.0857188	7.3937	1.42795e-13	2.81634e-12
ENSG00000074966	TXK tyrosine kinase [Source:HGNC Symbol;Acc:HGNC:12434]	TXK	protein_coding	4	180.873	-0.22979	0.213977	-1.0739	0.282867	0.416792
ENSG00000075043	potassium voltage-gated channel subfamily Q member 2 [Source:HGNC Symbol;Acc:HGNC:6296]	KCNQ2	protein_coding	20	3.92204	0.330835	1.06616	0.310305	0.756329	0.840519
ENSG00000075073	tachykinin receptor 2 [Source:HGNC Symbol;Acc:HGNC:11527]	TACR2	protein_coding	10	39.9145	0.31018	0.379288	0.817796	0.413474	0.554748
ENSG00000075089	actin related protein 6 [Source:HGNC Symbol;Acc:HGNC:24025]	ACTR6	protein_coding	12	2845.99	-0.641006	0.0983671	-6.51647	7.19792e-11	9.36602e-10
ENSG00000075131	TIMELESS interacting protein [Source:HGNC Symbol;Acc:HGNC:30750]	TIPIN	protein_coding	15	549.427	-1.13592	0.118286	-9.60315	7.75393e-22	4.98439e-20
ENSG00000075142	sorcin [Source:HGNC Symbol;Acc:HGNC:11292]	SRI	protein_coding	7	3436.91	0.269367	0.0808902	3.33003	0.000868359	0.00304899
ENSG00000075151	eukaryotic translation initiation factor 4 gamma 3 [Source:HGNC Symbol;Acc:HGNC:3298]	EIF4G3	protein_coding	1	9077.81	0.041879	0.0903047	0.463753	0.642825	0.754359
ENSG00000075188	nucleoporin 37 [Source:HGNC Symbol;Acc:HGNC:29929]	NUP37	protein_coding	12	4407.38	-0.759246	0.112437	-6.75261	1.45209e-11	2.10157e-10
ENSG00000075213	semaphorin 3A [Source:HGNC Symbol;Acc:HGNC:10723]	SEMA3A	protein_coding	7	1806.24	-0.566138	0.137126	-4.1286	3.64971e-05	0.000173767
ENSG00000075218	G2 and S-phase expressed 1 [Source:HGNC Symbol;Acc:HGNC:13698]	GTSE1	protein_coding	22	1002.24	-2.11383	0.47313	-4.46775	7.90449e-06	4.25552e-05
ENSG00000075223	semaphorin 3C [Source:HGNC Symbol;Acc:HGNC:10725]	SEMA3C	protein_coding	7	3987.17	0.189875	0.0985373	1.92693	0.0539881	0.112208
ENSG00000075234	tetratricopeptide repeat domain 38 [Source:HGNC Symbol;Acc:HGNC:26082]	TTC38	protein_coding	22	2603.46	-0.30929	0.0841557	-3.67521	0.000237652	0.000949758
ENSG00000075239	acetyl-CoA acetyltransferase 1 [Source:HGNC Symbol;Acc:HGNC:93]	ACAT1	protein_coding	11	4687.77	-0.370603	0.0861245	-4.30311	1.68414e-05	8.54425e-05
ENSG00000075240	GRAM domain containing 4 [Source:HGNC Symbol;Acc:HGNC:29113]	GRAMD4	protein_coding	22	3168.53	0.206395	0.0961416	2.14679	0.0318103	0.0720401
ENSG00000075275	cadherin EGF LAG seven-pass G-type receptor 1 [Source:HGNC Symbol;Acc:HGNC:1850]	CELSR1	protein_coding	22	2147.69	0.369113	0.122676	3.00884	0.00262245	0.00821239
ENSG00000075290	Wnt family member 8B [Source:HGNC Symbol;Acc:HGNC:12789]	WNT8B	protein_coding	10	54.4164	0.229233	0.359001	0.638531	0.523128	0.652515
ENSG00000075292	zinc finger protein 638 [Source:HGNC Symbol;Acc:HGNC:17894]	ZNF638	protein_coding	2	14167.9	-0.253261	0.0830812	-3.04836	0.00230094	0.00729877
ENSG00000075303	solute carrier family 25 member 40 [Source:HGNC Symbol;Acc:HGNC:29680]	SLC25A40	protein_coding	7	2653.75	-0.724594	0.136743	-5.29896	1.16463e-07	8.8209e-07
ENSG00000075336	translocase of inner mitochondrial membrane 21 [Source:HGNC Symbol;Acc:HGNC:25010]	TIMM21	protein_coding	18	2038.83	-0.117134	0.100466	-1.1659	0.243653	0.373069
ENSG00000075391	RAS protein activator like 2 [Source:HGNC Symbol;Acc:HGNC:9874]	RASAL2	protein_coding	1	3683.48	-0.0743639	0.0905545	-0.821206	0.411529	0.553027
ENSG00000075399	VPS9 domain containing 1 [Source:HGNC Symbol;Acc:HGNC:13526]	VPS9D1	protein_coding	16	562.159	0.944848	0.124486	7.59001	3.19874e-14	6.87364e-13
ENSG00000075407	zinc finger protein 37A [Source:HGNC Symbol;Acc:HGNC:13102]	ZNF37A	protein_coding	10	1528.21	-0.107593	0.102219	-1.05257	0.292537	0.427576
ENSG00000075413	microtubule affinity regulating kinase 3 [Source:HGNC Symbol;Acc:HGNC:6897]	MARK3	protein_coding	14	5976.98	0.0477436	0.0818508	0.5833	0.559691	0.685241
ENSG00000075415	solute carrier family 25 member 3 [Source:HGNC Symbol;Acc:HGNC:10989]	SLC25A3	protein_coding	12	29261.6	-0.255075	0.075915	-3.36	0.000779417	0.00276901
ENSG00000075420	fibronectin type III domain containing 3B [Source:HGNC Symbol;Acc:HGNC:24670]	FNDC3B	protein_coding	3	4258.89	-0.0139984	0.104701	-0.133699	0.893641	0.932877
ENSG00000075426	FOS like 2, AP-1 transcription factor subunit [Source:HGNC Symbol;Acc:HGNC:3798]	FOSL2	protein_coding	2	15152.9	0.840546	0.0787806	10.6695	1.41446e-26	1.5054e-24
ENSG00000075539	FRY like transcription coactivator [Source:HGNC Symbol;Acc:HGNC:29127]	FRYL	protein_coding	4	4187.04	-0.297664	0.113471	-2.62326	0.00870923	0.0236726
ENSG00000075568	transmembrane protein 131 [Source:HGNC Symbol;Acc:HGNC:30366]	TMEM131	protein_coding	2	16157.6	0.271793	0.0988129	2.75059	0.00594887	0.0168921
ENSG00000075618	fascin actin-bundling protein 1 [Source:HGNC Symbol;Acc:HGNC:11148]	FSCN1	protein_coding	7	749.338	-0.758298	0.127944	-5.9268	3.08889e-09	3.10306e-08
ENSG00000075624	actin beta [Source:HGNC Symbol;Acc:HGNC:132]	ACTB	protein_coding	7	10553.7	-0.0649927	0.100273	-0.648155	0.516885	0.647627
ENSG00000075643	molybdenum cofactor sulfurase [Source:HGNC Symbol;Acc:HGNC:18234]	MOCOS	protein_coding	18	2469.77	-1.16639	0.129208	-9.02723	1.76077e-19	8.19137e-18
ENSG00000075651	phospholipase D1 [Source:HGNC Symbol;Acc:HGNC:9067]	PLD1	protein_coding	3	1321.62	0.486209	0.113539	4.28229	1.84976e-05	9.30987e-05
ENSG00000075673	ATPase H+/K+ transporting non-gastric alpha2 subunit [Source:HGNC Symbol;Acc:HGNC:13816]	ATP12A	protein_coding	13	1.84523	-0.455746	1.61669	-0.2819	0.77802
ENSG00000075702	WD repeat domain 62 [Source:HGNC Symbol;Acc:HGNC:24502]	WDR62	protein_coding	19	1400.08	-1.4781	0.390772	-3.78251	0.000155257	0.000647276
ENSG00000075711	discs large MAGUK scaffold protein 1 [Source:HGNC Symbol;Acc:HGNC:2900]	DLG1	protein_coding	3	8314.02	-0.0770475	0.0789751	-0.975593	0.329266	0.467306
ENSG00000075785	RAB7A, member RAS oncogene family [Source:HGNC Symbol;Acc:HGNC:9788]	RAB7A	protein_coding	3	18545.1	-0.125203	0.079762	-1.56971	0.116483	0.209118
ENSG00000075790	B cell receptor associated protein 29 [Source:HGNC Symbol;Acc:HGNC:24131]	BCAP29	protein_coding	7	4243.84	-0.0501966	0.0817261	-0.614205	0.53908	0.667028
ENSG00000075826	SEC31 homolog B, COPII coat complex component [Source:HGNC Symbol;Acc:HGNC:23197]	SEC31B	protein_coding	10	874.092	1.77987	0.20052	8.87629	6.91299e-19	2.92641e-17
ENSG00000075856	spliceosome associated factor 3, U4/U6 recycling protein [Source:HGNC Symbol;Acc:HGNC:16860]	SART3	protein_coding	12	7262.44	-0.411726	0.0833035	-4.94247	7.71374e-07	5.05651e-06
ENSG00000075891	paired box 2 [Source:HGNC Symbol;Acc:HGNC:8616]	PAX2	protein_coding	10	5.04848	0.499258	1.11635	0.447225	0.654713	0.763812
ENSG00000075914	exosome component 7 [Source:HGNC Symbol;Acc:HGNC:28112]	EXOSC7	protein_coding	3	2180.83	-0.131323	0.0845249	-1.55366	0.120265	0.214644
ENSG00000075945	kinesin associated protein 3 [Source:HGNC Symbol;Acc:HGNC:17060]	KIFAP3	protein_coding	1	601.781	0.338032	0.12513	2.70144	0.00690395	0.0192956
ENSG00000075975	makorin ring finger protein 2 [Source:HGNC Symbol;Acc:HGNC:7113]	MKRN2	protein_coding	3	3602.49	-0.0378624	0.0868042	-0.436182	0.662705	0.770594
ENSG00000076003	minichromosome maintenance complex component 6 [Source:HGNC Symbol;Acc:HGNC:6949]	MCM6	protein_coding	2	9510.1	-1.53421	0.294977	-5.20111	1.98107e-07	1.43818e-06
ENSG00000076043	RNA exonuclease 2 [Source:HGNC Symbol;Acc:HGNC:17851]	REXO2	protein_coding	11	3393.59	0.150165	0.0807891	1.85873	0.0630652	0.127651
ENSG00000076053	RNA binding motif protein 7 [Source:HGNC Symbol;Acc:HGNC:9904]	RBM7	protein_coding	11	416.444	0.247316	0.12836	1.92673	0.0540132	0.11225
ENSG00000076067	RNA binding motif single stranded interacting protein 2 [Source:HGNC Symbol;Acc:HGNC:9909]	RBMS2	protein_coding	12	11831.4	0.644773	0.143177	4.50333	6.68958e-06	3.65996e-05
ENSG00000076108	bromodomain adjacent to zinc finger domain 2A [Source:HGNC Symbol;Acc:HGNC:962]	BAZ2A	protein_coding	12	21761.9	-0.292476	0.110061	-2.65739	0.00787478	0.0216628
ENSG00000076201	protein tyrosine phosphatase non-receptor type 23 [Source:HGNC Symbol;Acc:HGNC:14406]	PTPN23	protein_coding	3	3737.41	0.218181	0.0838423	2.60228	0.0092606	0.0249429
ENSG00000076242	mutL homolog 1 [Source:HGNC Symbol;Acc:HGNC:7127]	MLH1	protein_coding	3	2338.5	-0.518663	0.0949072	-5.46494	4.63051e-08	3.77723e-07
ENSG00000076248	uracil DNA glycosylase [Source:HGNC Symbol;Acc:HGNC:12572]	UNG	protein_coding	12	6289.53	-0.972557	0.114229	-8.51413	1.67839e-17	5.61029e-16
ENSG00000076258	flavin containing dimethylaniline monoxygenase 4 [Source:HGNC Symbol;Acc:HGNC:3772]	FMO4	protein_coding	1	58.6058	0.731577	0.335785	2.17871	0.0293536	0.0671572
ENSG00000076321	kelch like family member 20 [Source:HGNC Symbol;Acc:HGNC:25056]	KLHL20	protein_coding	1	1586.75	-0.114957	0.0987428	-1.16421	0.244339	0.373891
ENSG00000076344	regulator of G protein signaling 11 [Source:HGNC Symbol;Acc:HGNC:9993]	RGS11	protein_coding	16	19.5435	1.17683	0.552911	2.12843	0.0333013	0.0749349
ENSG00000076351	solute carrier family 46 member 1 [Source:HGNC Symbol;Acc:HGNC:30521]	SLC46A1	protein_coding	17	605.09	0.358414	0.119849	2.99056	0.00278471	0.0086595
ENSG00000076356	plexin A2 [Source:HGNC Symbol;Acc:HGNC:9100]	PLXNA2	protein_coding	1	1021.28	0.0680784	0.143985	0.472817	0.636344	0.74932
ENSG00000076382	sperm associated antigen 5 [Source:HGNC Symbol;Acc:HGNC:13452]	SPAG5	protein_coding	17	3078.56	-1.62905	0.343555	-4.74174	2.1189e-06	1.27592e-05
ENSG00000076513	ankyrin repeat domain 13A [Source:HGNC Symbol;Acc:HGNC:21268]	ANKRD13A	protein_coding	12	2134.32	-0.434232	0.0837653	-5.18392	2.17274e-07	1.56575e-06
ENSG00000076554	tumor protein D52 [Source:HGNC Symbol;Acc:HGNC:12005]	TPD52	protein_coding	8	7366.03	-0.426402	0.11044	-3.86095	0.000112945	0.000485404
ENSG00000076555	acetyl-CoA carboxylase beta [Source:HGNC Symbol;Acc:HGNC:85]	ACACB	protein_coding	12	1627.9	-0.227297	0.0979391	-2.3208	0.0202977	0.049097
ENSG00000076604	TNF receptor associated factor 4 [Source:HGNC Symbol;Acc:HGNC:12034]	TRAF4	protein_coding	17	8655.8	0.742412	0.0965895	7.68626	1.51502e-14	3.37446e-13
ENSG00000076641	phosphoprotein membrane anchor with glycosphingolipid microdomains 1 [Source:HGNC Symbol;Acc:HGNC:30043]	PAG1	protein_coding	8	209.026	0.676458	0.199905	3.3839	0.00071464	0.00256187
ENSG00000076650	G-patch domain containing 1 [Source:HGNC Symbol;Acc:HGNC:24658]	GPATCH1	protein_coding	19	572.599	-0.4	0.122868	-3.25552	0.00113183	0.00387108
ENSG00000076685	5'-nucleotidase, cytosolic II [Source:HGNC Symbol;Acc:HGNC:8022]	NT5C2	protein_coding	10	4264.64	0.0100234	0.100445	0.0997896	0.920511	0.949651
ENSG00000076706	melanoma cell adhesion molecule [Source:HGNC Symbol;Acc:HGNC:6934]	MCAM	protein_coding	11	17.1145	0.125581	0.530815	0.236581	0.812982	0.879227
ENSG00000076716	glypican 4 [Source:HGNC Symbol;Acc:HGNC:4452]	GPC4	protein_coding	X	5585.65	-0.194252	0.123715	-1.57016	0.116379	0.208998
ENSG00000076770	muscleblind like splicing regulator 3 [Source:HGNC Symbol;Acc:HGNC:20564]	MBNL3	protein_coding	X	8279.35	-0.483271	0.107837	-4.48148	7.41269e-06	4.01567e-05
ENSG00000076826	calmodulin regulated spectrin associated protein family member 3 [Source:HGNC Symbol;Acc:HGNC:29307]	CAMSAP3	protein_coding	19	1848.92	-0.142209	0.0910281	-1.56226	0.118227	0.21161
ENSG00000076864	RAP1 GTPase activating protein [Source:HGNC Symbol;Acc:HGNC:9858]	RAP1GAP	protein_coding	1	1483.24	-0.434571	0.11765	-3.69377	0.000220957	0.000890737
ENSG00000076924	XPA binding protein 2 [Source:HGNC Symbol;Acc:HGNC:14089]	XAB2	protein_coding	19	2459.79	-0.00755981	0.0995412	-0.0759465	0.939462	0.961245
ENSG00000076928	Rho guanine nucleotide exchange factor 1 [Source:HGNC Symbol;Acc:HGNC:681]	ARHGEF1	protein_coding	19	4524.52	-0.238674	0.0863274	-2.76475	0.0056966	0.0162329
ENSG00000076944	syntaxin binding protein 2 [Source:HGNC Symbol;Acc:HGNC:11445]	STXBP2	protein_coding	19	1908.7	0.609144	0.118428	5.14359	2.69542e-07	1.91308e-06
ENSG00000076984	mitogen-activated protein kinase kinase 7 [Source:HGNC Symbol;Acc:HGNC:6847]	MAP2K7	protein_coding	19	2383.49	-0.0699654	0.0915291	-0.764406	0.444626	0.583295
ENSG00000077044	diacylglycerol kinase delta [Source:HGNC Symbol;Acc:HGNC:2851]	DGKD	protein_coding	2	3567.17	-0.486524	0.0958378	-5.07654	3.8437e-07	2.66029e-06
ENSG00000077063	cortactin binding protein 2 [Source:HGNC Symbol;Acc:HGNC:15679]	CTTNBP2	protein_coding	7	7.7229	-0.0203813	0.957457	-0.0212869	0.983017	0.988978
ENSG00000077092	retinoic acid receptor beta [Source:HGNC Symbol;Acc:HGNC:9865]	RARB	protein_coding	3	12.7772	0.295319	0.621149	0.47544	0.634474	0.747904
ENSG00000077097	DNA topoisomerase II beta [Source:HGNC Symbol;Acc:HGNC:11990]	TOP2B	protein_coding	3	12332	-0.708223	0.0946425	-7.48314	7.25702e-14	1.48585e-12
ENSG00000077147	transmembrane 9 superfamily member 3 [Source:HGNC Symbol;Acc:HGNC:21529]	TM9SF3	protein_coding	10	30728.1	-0.259832	0.0824638	-3.15087	0.00162787	0.00535261
ENSG00000077150	nuclear factor kappa B subunit 2 [Source:HGNC Symbol;Acc:HGNC:7795]	NFKB2	protein_coding	10	1368.57	0.550682	0.103198	5.33615	9.49402e-08	7.31551e-07
ENSG00000077152	ubiquitin conjugating enzyme E2 T [Source:HGNC Symbol;Acc:HGNC:25009]	UBE2T	protein_coding	1	2176.14	-1.64798	0.175496	-9.39045	5.97468e-21	3.41283e-19
ENSG00000077157	protein phosphatase 1 regulatory subunit 12B [Source:HGNC Symbol;Acc:HGNC:7619]	PPP1R12B	protein_coding	1	2110.24	0.293747	0.100185	2.93204	0.0033674	0.0102549
ENSG00000077232	DnaJ heat shock protein family (Hsp40) member C10 [Source:HGNC Symbol;Acc:HGNC:24637]	DNAJC10	protein_coding	2	18792.8	-0.444533	0.0842564	-5.27596	1.32066e-07	9.89312e-07
ENSG00000077235	general transcription factor IIIC subunit 1 [Source:HGNC Symbol;Acc:HGNC:4664]	GTF3C1	protein_coding	16	6696.34	0.0879588	0.118238	0.743914	0.456928	0.595212
ENSG00000077238	interleukin 4 receptor [Source:HGNC Symbol;Acc:HGNC:6015]	IL4R	protein_coding	16	2634.21	0.193852	0.0885907	2.18818	0.0286567	0.0657965
ENSG00000077254	ubiquitin specific peptidase 33 [Source:HGNC Symbol;Acc:HGNC:20059]	USP33	protein_coding	1	6304.53	-0.0896464	0.0809079	-1.10801	0.267859	0.399795
ENSG00000077274	calpain 6 [Source:HGNC Symbol;Acc:HGNC:1483]	CAPN6	protein_coding	X	33.5244	0.0822742	0.381369	0.215734	0.829195	0.889725
ENSG00000077312	small nuclear ribonucleoprotein polypeptide A [Source:HGNC Symbol;Acc:HGNC:11151]	SNRPA	protein_coding	19	4241.31	-0.817739	0.159617	-5.12313	3.00511e-07	2.11558e-06
ENSG00000077348	exosome component 5 [Source:HGNC Symbol;Acc:HGNC:24662]	EXOSC5	protein_coding	19	1075.09	-0.136005	0.0984636	-1.38127	0.167196	0.278698
ENSG00000077380	dynein cytoplasmic 1 intermediate chain 2 [Source:HGNC Symbol;Acc:HGNC:2964]	DYNC1I2	protein_coding	2	413.54	-0.0676863	0.13539	-0.499937	0.617119	0.733618
ENSG00000077454	leucine rich repeats and calponin homology domain containing 4 [Source:HGNC Symbol;Acc:HGNC:6691]	LRCH4	protein_coding	7	1441.72	1.07864	0.131674	8.19173	2.57505e-16	7.44884e-15
ENSG00000077458	family with sequence similarity 76 member B [Source:HGNC Symbol;Acc:HGNC:28492]	FAM76B	protein_coding	11	2106.16	-0.40028	0.120696	-3.31643	0.000911741	0.00318545
ENSG00000077463	sirtuin 6 [Source:HGNC Symbol;Acc:HGNC:14934]	SIRT6	protein_coding	19	977.22	0.428413	0.115093	3.72233	0.000197391	0.000803778
ENSG00000077514	DNA polymerase delta 3, accessory subunit [Source:HGNC Symbol;Acc:HGNC:20932]	POLD3	protein_coding	11	2484.47	-1.17315	0.123993	-9.46146	3.03685e-21	1.81752e-19
ENSG00000077549	capping actin protein of muscle Z-line subunit beta [Source:HGNC Symbol;Acc:HGNC:1491]	CAPZB	protein_coding	1	9355.28	0.00677663	0.0780433	0.0868316	0.930805	0.956931
ENSG00000077585	G protein-coupled receptor 137B [Source:HGNC Symbol;Acc:HGNC:11862]	GPR137B	protein_coding	1	1043.8	0.162341	0.122212	1.32835	0.184062	0.29992
ENSG00000077616	N-acetylated alpha-linked acidic dipeptidase 2 [Source:HGNC Symbol;Acc:HGNC:14526]	NAALAD2	protein_coding	11	75.6781	-0.105763	0.323836	-0.326595	0.743974	0.831293
ENSG00000077684	jade family PHD finger 1 [Source:HGNC Symbol;Acc:HGNC:30027]	JADE1	protein_coding	4	1724.42	-1.30972	0.129102	-10.1449	3.49266e-24	2.96259e-22
ENSG00000077713	solute carrier family 25 member 43 [Source:HGNC Symbol;Acc:HGNC:30557]	SLC25A43	protein_coding	X	2125.76	-0.344465	0.0933724	-3.68915	0.000225006	0.000904634
ENSG00000077721	ubiquitin conjugating enzyme E2 A [Source:HGNC Symbol;Acc:HGNC:12472]	UBE2A	protein_coding	X	8252.92	-0.0338871	0.0827014	-0.409752	0.681988	0.784806
ENSG00000077782	fibroblast growth factor receptor 1 [Source:HGNC Symbol;Acc:HGNC:3688]	FGFR1	protein_coding	8	1618.8	-0.707139	0.129251	-5.47105	4.47372e-08	3.66125e-07
ENSG00000077935	structural maintenance of chromosomes 1B [Source:HGNC Symbol;Acc:HGNC:11112]	SMC1B	protein_coding	22	21.3966	-1.47026	0.499245	-2.94498	0.00322979	0.00987852
ENSG00000077942	fibulin 1 [Source:HGNC Symbol;Acc:HGNC:3600]	FBLN1	protein_coding	22	15.0847	1.25451	0.690807	1.81601	0.0693686	0.137948
ENSG00000077984	cystatin F [Source:HGNC Symbol;Acc:HGNC:2479]	CST7	protein_coding	20	1.88119	-0.907917	1.72652	-0.525865	0.598982
ENSG00000078018	microtubule associated protein 2 [Source:HGNC Symbol;Acc:HGNC:6839]	MAP2	protein_coding	2	3418.97	0.359201	0.0888171	4.04427	5.24859e-05	0.000242275
ENSG00000078043	protein inhibitor of activated STAT 2 [Source:HGNC Symbol;Acc:HGNC:17311]	PIAS2	protein_coding	18	3294.12	-0.267557	0.0866532	-3.08768	0.00201728	0.00650135
ENSG00000078061	A-Raf proto-oncogene, serine/threonine kinase [Source:HGNC Symbol;Acc:HGNC:646]	ARAF	protein_coding	X	3033.92	0.0721379	0.101951	0.707576	0.479209	0.615673
ENSG00000078070	methylcrotonoyl-CoA carboxylase 1 [Source:HGNC Symbol;Acc:HGNC:6936]	MCCC1	protein_coding	3	2032.45	-0.232858	0.102981	-2.26117	0.0237484	0.0562734
ENSG00000078081	lysosomal associated membrane protein 3 [Source:HGNC Symbol;Acc:HGNC:14582]	LAMP3	protein_coding	3	897.407	-0.292702	0.106365	-2.75186	0.0059257	0.0168305
ENSG00000078098	fibroblast activation protein alpha [Source:HGNC Symbol;Acc:HGNC:3590]	FAP	protein_coding	2	3.91187	0.00833802	1.05589	0.00789666	0.993699	0.996216
ENSG00000078114	nebulette [Source:HGNC Symbol;Acc:HGNC:16932]	NEBL	protein_coding	10	9107.24	-0.102919	0.0926655	-1.11065	0.266718	0.398514
ENSG00000078124	alkaline ceramidase 3 [Source:HGNC Symbol;Acc:HGNC:16066]	ACER3	protein_coding	11	5609.41	-0.458897	0.0932298	-4.92221	8.55728e-07	5.5594e-06
ENSG00000078140	ubiquitin conjugating enzyme E2 K [Source:HGNC Symbol;Acc:HGNC:4914]	UBE2K	protein_coding	4	11657.5	-0.411782	0.0807836	-5.09735	3.44444e-07	2.40015e-06
ENSG00000078142	phosphatidylinositol 3-kinase catalytic subunit type 3 [Source:HGNC Symbol;Acc:HGNC:8974]	PIK3C3	protein_coding	18	3515.12	0.5921	0.0889672	6.65525	2.82812e-11	3.922e-10
ENSG00000078177	NEDD4 binding protein 2 [Source:HGNC Symbol;Acc:HGNC:29851]	N4BP2	protein_coding	4	1762.11	-0.0637981	0.122626	-0.520265	0.602879	0.721594
ENSG00000078237	TP53 induced glycolysis regulatory phosphatase [Source:HGNC Symbol;Acc:HGNC:1185]	TIGAR	protein_coding	12	5104.56	1.04958	0.0994101	10.5581	4.66101e-26	4.69493e-24
ENSG00000078246	TUB like protein 3 [Source:HGNC Symbol;Acc:HGNC:12425]	TULP3	protein_coding	12	1575.89	-0.461152	0.101045	-4.56382	5.02315e-06	2.80554e-05
ENSG00000078269	synaptojanin 2 [Source:HGNC Symbol;Acc:HGNC:11504]	SYNJ2	protein_coding	6	4944.36	0.0770874	0.1083	0.711792	0.476594	0.613497
ENSG00000078304	protein phosphatase 2 regulatory subunit B'gamma [Source:HGNC Symbol;Acc:HGNC:9311]	PPP2R5C	protein_coding	14	9490.34	0.0103797	0.0744456	0.139427	0.889113	0.929613
ENSG00000078319	PMS1 homolog 2, mismatch repair system component pseudogene 1 [Source:HGNC Symbol;Acc:HGNC:9123]	PMS2P1	unprocessed_pseudogene	7	224.421	-0.174731	0.157743	-1.1077	0.267993	0.399968
ENSG00000078369	G protein subunit beta 1 [Source:HGNC Symbol;Acc:HGNC:4396]	GNB1	protein_coding	1	22727.5	-0.153518	0.0868073	-1.76849	0.0769795	0.149913
ENSG00000078399	homeobox A9 [Source:HGNC Symbol;Acc:HGNC:5109]	HOXA9	protein_coding	7	3520.02	-0.419861	0.0839246	-5.00284	5.64929e-07	3.79699e-06
ENSG00000078401	endothelin 1 [Source:HGNC Symbol;Acc:HGNC:3176]	EDN1	protein_coding	6	6676.65	0.731537	0.117457	6.22815	4.71973e-10	5.4667e-09
ENSG00000078403	MLLT10 histone lysine methyltransferase DOT1L cofactor [Source:HGNC Symbol;Acc:HGNC:16063]	MLLT10	protein_coding	10	3607.41	-0.511751	0.0974874	-5.24941	1.52591e-07	1.12979e-06
ENSG00000078487	zinc finger CW-type and PWWP domain containing 1 [Source:HGNC Symbol;Acc:HGNC:23486]	ZCWPW1	protein_coding	7	83.1383	0.341445	0.300336	1.13688	0.255589	0.386359
ENSG00000078579	fibroblast growth factor 20 [Source:HGNC Symbol;Acc:HGNC:3677]	FGF20	protein_coding	8	2.92894	4.40863	1.98155	2.22484	0.0260918
ENSG00000078596	integral membrane protein 2A [Source:HGNC Symbol;Acc:HGNC:6173]	ITM2A	protein_coding	X	4.36853	0.518544	1.21038	0.428413	0.66835	0.774684
ENSG00000078618	nardilysin convertase [Source:HGNC Symbol;Acc:HGNC:7995]	NRDC	protein_coding	1	9968.29	-0.28042	0.072127	-3.88786	0.000101132	0.000439576
ENSG00000078668	voltage dependent anion channel 3 [Source:HGNC Symbol;Acc:HGNC:12674]	VDAC3	protein_coding	8	4128.77	-0.484147	0.0882431	-5.48652	4.09936e-08	3.3893e-07
ENSG00000078674	pericentriolar material 1 [Source:HGNC Symbol;Acc:HGNC:8727]	PCM1	protein_coding	8	13070.1	-0.304518	0.101432	-3.0022	0.00268038	0.00836712
ENSG00000078687	trinucleotide repeat containing adaptor 6C [Source:HGNC Symbol;Acc:HGNC:29318]	TNRC6C	protein_coding	17	1322.55	-0.29177	0.117352	-2.48629	0.0129084	0.0332554
ENSG00000078699	CBFA2/RUNX1 partner transcriptional co-repressor 2 [Source:HGNC Symbol;Acc:HGNC:1536]	CBFA2T2	protein_coding	20	2209.09	0.207185	0.0904783	2.28989	0.0220277	0.0527752
ENSG00000078747	itchy E3 ubiquitin protein ligase [Source:HGNC Symbol;Acc:HGNC:13890]	ITCH	protein_coding	20	3745.95	-0.090331	0.090353	-0.999756	0.317428	0.454912
ENSG00000078795	polycystin 2 like 2, transient receptor potential cation channel [Source:HGNC Symbol;Acc:HGNC:9012]	PKD2L2	protein_coding	5	6.43373	1.2533	0.919471	1.36307	0.172862	0.285871
ENSG00000078804	tumor protein p53 inducible nuclear protein 2 [Source:HGNC Symbol;Acc:HGNC:16104]	TP53INP2	protein_coding	20	1956.89	1.85713	0.150475	12.3418	5.39252e-35	1.30829e-32
ENSG00000078808	stromal cell derived factor 4 [Source:HGNC Symbol;Acc:HGNC:24188]	SDF4	protein_coding	1	8004.95	0.115384	0.112368	1.02684	0.304496	0.440773
ENSG00000078814	myosin heavy chain 7B [Source:HGNC Symbol;Acc:HGNC:15906]	MYH7B	protein_coding	20	33.491	0.914785	0.436105	2.09763	0.0359382	0.079952
ENSG00000078900	tumor protein p73 [Source:HGNC Symbol;Acc:HGNC:12003]	TP73	protein_coding	1	647.207	-1.13703	0.217728	-5.22224	1.76768e-07	1.29368e-06
ENSG00000078902	toll interacting protein [Source:HGNC Symbol;Acc:HGNC:16476]	TOLLIP	protein_coding	11	5704.05	0.408536	0.113746	3.59166	0.00032858	0.00127406
ENSG00000078967	ubiquitin conjugating enzyme E2 D4 (putative) [Source:HGNC Symbol;Acc:HGNC:21647]	UBE2D4	protein_coding	7	1228.29	-0.235845	0.0936388	-2.51867	0.01178	0.03066
ENSG00000079101	clusterin like 1 [Source:HGNC Symbol;Acc:HGNC:2096]	CLUL1	protein_coding	18	21.4942	1.85754	0.542743	3.4225	0.000620477	0.00225549
ENSG00000079112	cadherin 17 [Source:HGNC Symbol;Acc:HGNC:1756]	CDH17	protein_coding	8	15085.5	1.24334	0.131495	9.4554	3.21799e-21	1.92084e-19
ENSG00000079134	THO complex 1 [Source:HGNC Symbol;Acc:HGNC:19070]	THOC1	protein_coding	18	2402.99	-0.530043	0.106058	-4.99767	5.80278e-07	3.88972e-06
ENSG00000079150	FKBP prolyl isomerase 7 [Source:HGNC Symbol;Acc:HGNC:3723]	FKBP7	protein_coding	2	591.915	-0.617945	0.143602	-4.30317	1.68371e-05	8.54425e-05
ENSG00000079156	oxysterol binding protein like 6 [Source:HGNC Symbol;Acc:HGNC:16388]	OSBPL6	protein_coding	2	242.554	-1.10614	0.155554	-7.11101	1.15195e-12	1.98201e-11
ENSG00000079215	solute carrier family 1 member 3 [Source:HGNC Symbol;Acc:HGNC:10941]	SLC1A3	protein_coding	5	32.7659	0.812959	0.435271	1.86771	0.0618029	0.125582
ENSG00000079246	X-ray repair cross complementing 5 [Source:HGNC Symbol;Acc:HGNC:12833]	XRCC5	protein_coding	2	46983.4	-0.428476	0.0800226	-5.35444	8.5823e-08	6.66995e-07
ENSG00000079257	latexin [Source:HGNC Symbol;Acc:HGNC:13347]	LXN	protein_coding	3	647.648	-0.373037	0.121913	-3.05985	0.00221446	0.00705718
ENSG00000079263	SP140 nuclear body protein [Source:HGNC Symbol;Acc:HGNC:17133]	SP140	protein_coding	2	5.05795	-0.479837	0.981808	-0.488728	0.625034	0.739869
ENSG00000079277	MAPK interacting serine/threonine kinase 1 [Source:HGNC Symbol;Acc:HGNC:7110]	MKNK1	protein_coding	1	1778.59	0.372712	0.0934098	3.99007	6.60533e-05	0.00029861
ENSG00000079308	tensin 1 [Source:HGNC Symbol;Acc:HGNC:11973]	TNS1	protein_coding	2	8.61329	0.21794	0.761893	0.28605	0.77484	0.854023
ENSG00000079313	RNA exonuclease 1 homolog [Source:HGNC Symbol;Acc:HGNC:24616]	REXO1	protein_coding	19	1784.7	-0.0502322	0.0986609	-0.50914	0.610654	0.728542
ENSG00000079332	secretion associated Ras related GTPase 1A [Source:HGNC Symbol;Acc:HGNC:10534]	SAR1A	protein_coding	10	5551.7	0.0109249	0.0811319	0.134656	0.892884	0.932217
ENSG00000079335	cell division cycle 14A [Source:HGNC Symbol;Acc:HGNC:1718]	CDC14A	protein_coding	1	809.886	-0.2119	0.116414	-1.82022	0.0687254	0.136899
ENSG00000079337	Rap guanine nucleotide exchange factor 3 [Source:HGNC Symbol;Acc:HGNC:16629]	RAPGEF3	protein_coding	12	290.819	0.798249	0.18588	4.29444	1.75132e-05	8.85591e-05
ENSG00000079385	CEA cell adhesion molecule 1 [Source:HGNC Symbol;Acc:HGNC:1814]	CEACAM1	protein_coding	19	2507.62	0.281239	0.0889013	3.1635	0.00155886	0.00514143
ENSG00000079387	SUMO specific peptidase 1 [Source:HGNC Symbol;Acc:HGNC:17927]	SENP1	protein_coding	12	3137.33	-0.756976	0.0856838	-8.83454	1.00513e-18	4.10102e-17
ENSG00000079393	dual specificity phosphatase 13 [Source:HGNC Symbol;Acc:HGNC:19681]	DUSP13	protein_coding	10	7.80806	-0.415851	0.826701	-0.503024	0.614947	0.731923
ENSG00000079432	capicua transcriptional repressor [Source:HGNC Symbol;Acc:HGNC:14214]	CIC	protein_coding	19	4739.74	0.49169	0.0975077	5.04257	4.59309e-07	3.13188e-06
ENSG00000079435	lipase E, hormone sensitive type [Source:HGNC Symbol;Acc:HGNC:6621]	LIPE	protein_coding	19	352.169	0.118416	0.144341	0.820387	0.411995	0.553417
ENSG00000079459	farnesyl-diphosphate farnesyltransferase 1 [Source:HGNC Symbol;Acc:HGNC:3629]	FDFT1	protein_coding	8	59375.8	-0.202767	0.0947451	-2.14013	0.0323445	0.0730886
ENSG00000079462	platelet activating factor acetylhydrolase 1b catalytic subunit 3 [Source:HGNC Symbol;Acc:HGNC:8576]	PAFAH1B3	protein_coding	19	893.015	-0.222387	0.0993684	-2.238	0.025221	0.059117
ENSG00000079482	oligophrenin 1 [Source:HGNC Symbol;Acc:HGNC:8148]	OPHN1	protein_coding	X	582.956	-0.21585	0.120614	-1.7896	0.0735188	0.144495
ENSG00000079616	kinesin family member 22 [Source:HGNC Symbol;Acc:HGNC:6391]	KIF22	protein_coding	16	2911.04	-1.08588	0.158747	-6.84033	7.90124e-12	1.1997e-10
ENSG00000079691	capping protein regulator and myosin 1 linker 1 [Source:HGNC Symbol;Acc:HGNC:21581]	CARMIL1	protein_coding	6	6783.56	-0.427521	0.0913033	-4.68243	2.83494e-06	1.66488e-05
ENSG00000079739	phosphoglucomutase 1 [Source:HGNC Symbol;Acc:HGNC:8905]	PGM1	protein_coding	1	4991.33	-0.412046	0.084898	-4.85343	1.21346e-06	7.66072e-06
ENSG00000079785	DEAD-box helicase 1 [Source:HGNC Symbol;Acc:HGNC:2734]	DDX1	protein_coding	2	14169.7	-0.0321275	0.0780929	-0.411401	0.680778	0.783872
ENSG00000079805	dynamin 2 [Source:HGNC Symbol;Acc:HGNC:2974]	DNM2	protein_coding	19	11881	0.0861934	0.0836576	1.03031	0.302864	0.439143
ENSG00000079819	erythrocyte membrane protein band 4.1 like 2 [Source:HGNC Symbol;Acc:HGNC:3379]	EPB41L2	protein_coding	6	6185.69	-0.853153	0.103192	-8.26762	1.36661e-16	4.05384e-15
ENSG00000079931	monooxygenase DBH like 1 [Source:HGNC Symbol;Acc:HGNC:21063]	MOXD1	protein_coding	6	1284.05	-0.676816	0.12003	-5.63874	1.71303e-08	1.52289e-07
ENSG00000079950	syntaxin 7 [Source:HGNC Symbol;Acc:HGNC:11442]	STX7	protein_coding	6	9064.39	0.254123	0.08802	2.8871	0.00388805	0.0116147
ENSG00000079974	RAB, member of RAS oncogene family like 2B [Source:HGNC Symbol;Acc:HGNC:9800]	RABL2B	protein_coding	22	88.6481	0.601733	0.243206	2.47416	0.0133548	0.0342142
ENSG00000079999	kelch like ECH associated protein 1 [Source:HGNC Symbol;Acc:HGNC:23177]	KEAP1	protein_coding	19	5556.67	-0.272154	0.0811081	-3.35545	0.000792348	0.00280877
ENSG00000080007	DEAD-box helicase 43 [Source:HGNC Symbol;Acc:HGNC:18677]	DDX43	protein_coding	6	864.559	0.095504	0.101708	0.938998	0.347732	0.487049
ENSG00000080031	protein tyrosine phosphatase receptor type H [Source:HGNC Symbol;Acc:HGNC:9672]	PTPRH	protein_coding	19	116.419	0.387252	0.235416	1.64497	0.0999761	0.185005
ENSG00000080166	dopachrome tautomerase [Source:HGNC Symbol;Acc:HGNC:2709]	DCT	protein_coding	13	6.44149	1.95072	1.24759	1.56359	0.117913	0.211199
ENSG00000080189	solute carrier family 35 member C2 [Source:HGNC Symbol;Acc:HGNC:17117]	SLC35C2	protein_coding	20	2393.66	0.070846	0.0920744	0.769443	0.44163	0.580445
ENSG00000080200	crystallin beta-gamma domain containing 3 [Source:HGNC Symbol;Acc:HGNC:34427]	CRYBG3	protein_coding	3	2399.13	-0.299702	0.125217	-2.39346	0.0166902	0.0415149
ENSG00000080298	regulatory factor X3 [Source:HGNC Symbol;Acc:HGNC:9984]	RFX3	protein_coding	9	1515.94	0.272032	0.105822	2.57066	0.0101506	0.0269858
ENSG00000080345	replication timing regulatory factor 1 [Source:HGNC Symbol;Acc:HGNC:23207]	RIF1	protein_coding	2	11663.1	-1.06694	0.115469	-9.24012	2.4621e-20	1.28892e-18
ENSG00000080371	RAB21, member RAS oncogene family [Source:HGNC Symbol;Acc:HGNC:18263]	RAB21	protein_coding	12	12013.8	0.130804	0.103134	1.26829	0.204695	0.325524
ENSG00000080493	solute carrier family 4 member 4 [Source:HGNC Symbol;Acc:HGNC:11030]	SLC4A4	protein_coding	4	84.0106	-1.7024	0.326127	-5.22006	1.78866e-07	1.30819e-06
ENSG00000080503	SWI/SNF related, matrix associated, actin dependent regulator of chromatin, subfamily a, member 2 [Source:HGNC Symbol;Acc:HGNC:11098]	SMARCA2	protein_coding	9	3583.92	-0.303426	0.09562	-3.17325	0.00150745	0.00499085
ENSG00000080546	sestrin 1 [Source:HGNC Symbol;Acc:HGNC:21595]	SESN1	protein_coding	6	4161.74	1.10213	0.100446	10.9723	5.19061e-28	6.80905e-26
ENSG00000080561	midline 2 [Source:HGNC Symbol;Acc:HGNC:7096]	MID2	protein_coding	X	387.876	0.298275	0.149923	1.98953	0.0466432	0.0994623
ENSG00000080573	collagen type V alpha 3 chain [Source:HGNC Symbol;Acc:HGNC:14864]	COL5A3	protein_coding	19	20.3609	1.08812	0.640759	1.69818	0.0894738	0.169135
ENSG00000080603	Snf2 related CREBBP activator protein [Source:HGNC Symbol;Acc:HGNC:16974]	SRCAP	protein_coding	16	497.819	-0.0452796	0.148238	-0.305452	0.760022	0.843542
ENSG00000080608	pumilio RNA binding family member 3 [Source:HGNC Symbol;Acc:HGNC:29676]	PUM3	protein_coding	9	2758.32	-0.528435	0.0886625	-5.96007	2.52127e-09	2.57292e-08
ENSG00000080618	carboxypeptidase B2 [Source:HGNC Symbol;Acc:HGNC:2300]	CPB2	protein_coding	13	2.91175	-1.06989	1.19092	-0.898372	0.368987
ENSG00000080644	cholinergic receptor nicotinic alpha 3 subunit [Source:HGNC Symbol;Acc:HGNC:1957]	CHRNA3	protein_coding	15	46.0705	-0.55966	0.313937	-1.78271	0.0746334	0.146253
ENSG00000080709	potassium calcium-activated channel subfamily N member 2 [Source:HGNC Symbol;Acc:HGNC:6291]	KCNN2	protein_coding	5	17.8588	-0.32704	0.502413	-0.650938	0.515086	0.646199
ENSG00000080802	CCR4-NOT transcription complex subunit 4 [Source:HGNC Symbol;Acc:HGNC:7880]	CNOT4	protein_coding	7	1751.45	0.0092229	0.102131	0.0903044	0.928045	0.954876
ENSG00000080815	presenilin 1 [Source:HGNC Symbol;Acc:HGNC:9508]	PSEN1	protein_coding	14	7951.36	0.126325	0.111931	1.1286	0.259066	0.390152
ENSG00000080819	coproporphyrinogen oxidase [Source:HGNC Symbol;Acc:HGNC:2321]	CPOX	protein_coding	3	5360.99	-0.144436	0.0865114	-1.66955	0.0950075	0.177797
ENSG00000080822	claudin domain containing 1 [Source:HGNC Symbol;Acc:HGNC:1322]	CLDND1	protein_coding	3	2720.31	-0.539994	0.0999231	-5.40409	6.5137e-08	5.19875e-07
ENSG00000080823	MOK protein kinase [Source:HGNC Symbol;Acc:HGNC:9833]	MOK	protein_coding	14	291.388	0.551183	0.190151	2.89866	0.00374762	0.0112339
ENSG00000080824	heat shock protein 90 alpha family class A member 1 [Source:HGNC Symbol;Acc:HGNC:5253]	HSP90AA1	protein_coding	14	6197.94	-0.423282	0.0846915	-4.99793	5.79505e-07	3.8857e-06
ENSG00000080839	RB transcriptional corepressor like 1 [Source:HGNC Symbol;Acc:HGNC:9893]	RBL1	protein_coding	20	2164.18	-1.12647	0.158042	-7.12765	1.02097e-12	1.77065e-11
ENSG00000080845	DLG associated protein 4 [Source:HGNC Symbol;Acc:HGNC:24476]	DLGAP4	protein_coding	20	4740.63	0.280216	0.0786679	3.56201	0.000368023	0.0014098
ENSG00000080854	immunoglobulin superfamily member 9B [Source:HGNC Symbol;Acc:HGNC:32326]	IGSF9B	protein_coding	11	133.93	-0.130777	0.232466	-0.562564	0.573732	0.696498
ENSG00000080947	CROCC pseudogene 3 [Source:HGNC Symbol;Acc:HGNC:29405]	CROCCP3	transcribed_unprocessed_pseudogene	1	52.1987	1.07136	0.451259	2.37415	0.0175893	0.0434305
ENSG00000080986	NDC80 kinetochore complex component [Source:HGNC Symbol;Acc:HGNC:16909]	NDC80	protein_coding	18	1567.77	-1.88232	0.407629	-4.61772	3.87986e-06	2.2123e-05
ENSG00000081014	adaptor related protein complex 4 subunit epsilon 1 [Source:HGNC Symbol;Acc:HGNC:573]	AP4E1	protein_coding	15	1999.59	-0.119292	0.0982846	-1.21374	0.224848	0.350653
ENSG00000081019	round spermatid basic protein 1 [Source:HGNC Symbol;Acc:HGNC:25642]	RSBN1	protein_coding	1	2006.11	-0.192688	0.103961	-1.85347	0.0638153	0.128847
ENSG00000081026	membrane associated guanylate kinase, WW and PDZ domain containing 3 [Source:HGNC Symbol;Acc:HGNC:29647]	MAGI3	protein_coding	1	2857.27	-0.40017	0.110504	-3.62131	0.000293117	0.0011474
ENSG00000081041	C-X-C motif chemokine ligand 2 [Source:HGNC Symbol;Acc:HGNC:4603]	CXCL2	protein_coding	4	1436.17	0.790208	0.184383	4.28569	1.82174e-05	9.17703e-05
ENSG00000081052	collagen type IV alpha 4 chain [Source:HGNC Symbol;Acc:HGNC:2206]	COL4A4	protein_coding	2	49.1398	-0.301597	0.31189	-0.966998	0.333545	0.471924
ENSG00000081059	transcription factor 7 [Source:HGNC Symbol;Acc:HGNC:11639]	TCF7	protein_coding	5	4082.74	-0.172882	0.114159	-1.51441	0.129923	0.228859
ENSG00000081087	osteoclastogenesis associated transmembrane protein 1 [Source:HGNC Symbol;Acc:HGNC:21652]	OSTM1	protein_coding	6	2127.64	-0.165013	0.0895887	-1.84189	0.0654906	0.131495
ENSG00000081148	interphotoreceptor matrix proteoglycan 2 [Source:HGNC Symbol;Acc:HGNC:18362]	IMPG2	protein_coding	3	11.959	2.29675	0.816938	2.81141	0.00493252	0.0143077
ENSG00000081154	PEST proteolytic signal containing nuclear protein [Source:HGNC Symbol;Acc:HGNC:30023]	PCNP	protein_coding	3	2080.22	0.329987	0.0907993	3.63425	0.000278794	0.00109857
ENSG00000081177	exonuclease 3'-5' domain containing 2 [Source:HGNC Symbol;Acc:HGNC:20217]	EXD2	protein_coding	14	3347.37	-0.0201981	0.0844946	-0.239046	0.81107	0.877706
ENSG00000081181	arginase 2 [Source:HGNC Symbol;Acc:HGNC:664]	ARG2	protein_coding	14	262.646	-0.118445	0.167562	-0.706873	0.479646	0.61588
ENSG00000081248	calcium voltage-gated channel subunit alpha1 S [Source:HGNC Symbol;Acc:HGNC:1397]	CACNA1S	protein_coding	1	1.57905	1.91205	2.14855	0.889926	0.373505
ENSG00000081277	plakophilin 1 [Source:HGNC Symbol;Acc:HGNC:9023]	PKP1	protein_coding	1	146.654	-1.04734	0.266917	-3.92383	8.71515e-05	0.000384513
ENSG00000081307	ubiquitin like modifier activating enzyme 5 [Source:HGNC Symbol;Acc:HGNC:23230]	UBA5	protein_coding	3	2243	-0.191997	0.0878855	-2.18462	0.0289165	0.0662918
ENSG00000081320	serine/threonine kinase 17b [Source:HGNC Symbol;Acc:HGNC:11396]	STK17B	protein_coding	2	16009.5	-0.0914526	0.0844908	-1.0824	0.279076	0.412499
ENSG00000081377	cell division cycle 14B [Source:HGNC Symbol;Acc:HGNC:1719]	CDC14B	protein_coding	9	1298.9	0.0264957	0.103901	0.255009	0.798716	0.869591
ENSG00000081386	zinc finger protein 510 [Source:HGNC Symbol;Acc:HGNC:29161]	ZNF510	protein_coding	9	1123.39	-0.0187874	0.101633	-0.184856	0.853342	0.906315
ENSG00000081479	LDL receptor related protein 2 [Source:HGNC Symbol;Acc:HGNC:6694]	LRP2	protein_coding	2	3.55485	0.91123	1.19425	0.763012	0.445456	0.584146
ENSG00000081665	zinc finger protein 506 [Source:HGNC Symbol;Acc:HGNC:23780]	ZNF506	protein_coding	19	8.47977	0.847067	0.937398	0.903637	0.366188	0.506393
ENSG00000081692	jumonji domain containing 4 [Source:HGNC Symbol;Acc:HGNC:25724]	JMJD4	protein_coding	1	327.672	0.273424	0.138362	1.97615	0.048138	0.102129
ENSG00000081721	dual specificity phosphatase 12 [Source:HGNC Symbol;Acc:HGNC:3067]	DUSP12	protein_coding	1	1851.27	0.034542	0.108103	0.319529	0.749325	0.835503
ENSG00000081760	acetoacetyl-CoA synthetase [Source:HGNC Symbol;Acc:HGNC:21298]	AACS	protein_coding	12	9082.54	-0.468004	0.0813564	-5.75252	8.79234e-09	8.19082e-08
ENSG00000081791	DAP3 binding cell death enhancer 1 [Source:HGNC Symbol;Acc:HGNC:28969]	DELE1	protein_coding	5	4355.57	0.341709	0.0799208	4.2756	1.90624e-05	9.56214e-05
ENSG00000081803	calcium dependent secretion activator 2 [Source:HGNC Symbol;Acc:HGNC:16018]	CADPS2	protein_coding	7	2884.49	-0.511835	0.115929	-4.41508	1.00974e-05	5.31066e-05
ENSG00000081870	heat shock protein family B (small) member 11 [Source:HGNC Symbol;Acc:HGNC:25019]	HSPB11	protein_coding	1	3202.6	-0.061221	0.0805093	-0.760422	0.447002	0.585732
ENSG00000081913	PH domain and leucine rich repeat protein phosphatase 1 [Source:HGNC Symbol;Acc:HGNC:20610]	PHLPP1	protein_coding	18	1443.03	-0.590447	0.115448	-5.11438	3.14778e-07	2.20775e-06
ENSG00000081923	ATPase phospholipid transporting 8B1 [Source:HGNC Symbol;Acc:HGNC:3706]	ATP8B1	protein_coding	18	8359.15	-0.130171	0.0975155	-1.33487	0.181918	0.297221
ENSG00000081985	interleukin 12 receptor subunit beta 2 [Source:HGNC Symbol;Acc:HGNC:5972]	IL12RB2	protein_coding	1	21.3896	0.142879	0.657165	0.217417	0.827883	0.888866
ENSG00000082014	SWI/SNF related, matrix associated, actin dependent regulator of chromatin, subfamily d, member 3 [Source:HGNC Symbol;Acc:HGNC:11108]	SMARCD3	protein_coding	7	123.856	0.359255	0.213633	1.68165	0.0926371	0.174282
ENSG00000082068	WD repeat domain 70 [Source:HGNC Symbol;Acc:HGNC:25495]	WDR70	protein_coding	5	1336.91	-0.196829	0.102502	-1.92026	0.0548254	0.113636
ENSG00000082126	membrane palmitoylated protein 4 [Source:HGNC Symbol;Acc:HGNC:13680]	MPP4	protein_coding	2	75.9659	1.24929	0.304255	4.10607	4.02453e-05	0.000190049
ENSG00000082146	STE20 related adaptor beta [Source:HGNC Symbol;Acc:HGNC:13205]	STRADB	protein_coding	2	77.6573	0.387389	0.285194	1.35834	0.174357	0.28789
ENSG00000082153	basic leucine zipper and W2 domains 1 [Source:HGNC Symbol;Acc:HGNC:18380]	BZW1	protein_coding	2	3662.19	-0.27368	0.0849741	-3.22074	0.0012786	0.00431806
ENSG00000082196	C1q and TNF related 3 [Source:HGNC Symbol;Acc:HGNC:14326]	C1QTNF3	protein_coding	5	78.1732	-0.497393	0.346754	-1.43442	0.151451	0.257707
ENSG00000082212	malic enzyme 2 [Source:HGNC Symbol;Acc:HGNC:6984]	ME2	protein_coding	18	1865.72	-0.69292	0.0972468	-7.12538	1.03797e-12	1.79599e-11
ENSG00000082213	chromosome 5 open reading frame 22 [Source:HGNC Symbol;Acc:HGNC:25639]	C5orf22	protein_coding	5	5632.88	-0.22578	0.0878699	-2.56948	0.0101853	0.0270556
ENSG00000082258	cyclin T2 [Source:HGNC Symbol;Acc:HGNC:1600]	CCNT2	protein_coding	2	7259.06	0.242498	0.074847	3.23992	0.00119565	0.00406714
ENSG00000082269	family with sequence similarity 135 member A [Source:HGNC Symbol;Acc:HGNC:21084]	FAM135A	protein_coding	6	3206.52	-0.546203	0.0912577	-5.98528	2.16017e-09	2.24195e-08
ENSG00000082397	erythrocyte membrane protein band 4.1 like 3 [Source:HGNC Symbol;Acc:HGNC:3380]	EPB41L3	protein_coding	18	543.058	-1.75584	0.220203	-7.97375	1.53926e-15	3.97828e-14
ENSG00000082438	cordon-bleu WH2 repeat protein like 1 [Source:HGNC Symbol;Acc:HGNC:23571]	COBLL1	protein_coding	2	2167.2	-0.185161	0.0886034	-2.08978	0.0366379	0.0812843
ENSG00000082458	discs large MAGUK scaffold protein 3 [Source:HGNC Symbol;Acc:HGNC:2902]	DLG3	protein_coding	X	7025.61	-0.245891	0.0822891	-2.98813	0.00280687	0.00872213
ENSG00000082497	SERTA domain containing 4 [Source:HGNC Symbol;Acc:HGNC:25236]	SERTAD4	protein_coding	1	771.651	-2.25658	0.621772	-3.62928	0.000284216	0.0011176
ENSG00000082512	TNF receptor associated factor 5 [Source:HGNC Symbol;Acc:HGNC:12035]	TRAF5	protein_coding	1	9593.97	-0.191132	0.177026	-1.07968	0.280285	0.413879
ENSG00000082515	mitochondrial ribosomal protein L22 [Source:HGNC Symbol;Acc:HGNC:14480]	MRPL22	protein_coding	5	1639.52	-0.383417	0.0957818	-4.00303	6.25375e-05	0.000284196
ENSG00000082516	gem nuclear organelle associated protein 5 [Source:HGNC Symbol;Acc:HGNC:20043]	GEMIN5	protein_coding	5	3721.42	-0.131133	0.0959962	-1.36602	0.171932	0.284636
ENSG00000082641	nuclear factor, erythroid 2 like 1 [Source:HGNC Symbol;Acc:HGNC:7781]	NFE2L1	protein_coding	17	12850.7	-0.173557	0.099091	-1.75149	0.0798609	0.154497
ENSG00000082701	glycogen synthase kinase 3 beta [Source:HGNC Symbol;Acc:HGNC:4617]	GSK3B	protein_coding	3	10424.9	-0.127385	0.0906076	-1.4059	0.159754	0.268454
ENSG00000082781	integrin subunit beta 5 [Source:HGNC Symbol;Acc:HGNC:6160]	ITGB5	protein_coding	3	5893.25	-0.0977498	0.0843149	-1.15934	0.246317	0.376119
ENSG00000082805	ELKS/RAB6-interacting/CAST family member 1 [Source:HGNC Symbol;Acc:HGNC:17072]	ERC1	protein_coding	12	1900.2	-0.481901	0.135485	-3.55685	0.000375328	0.00143388
ENSG00000082898	exportin 1 [Source:HGNC Symbol;Acc:HGNC:12825]	XPO1	protein_coding	2	29858.5	-0.515021	0.0882367	-5.83682	5.32068e-09	5.13036e-08
ENSG00000082996	ring finger protein 13 [Source:HGNC Symbol;Acc:HGNC:10057]	RNF13	protein_coding	3	1262.4	0.139164	0.107251	1.29756	0.194439	0.312986
ENSG00000083093	partner and localizer of BRCA2 [Source:HGNC Symbol;Acc:HGNC:26144]	PALB2	protein_coding	16	3239.91	-0.0819871	0.0817628	-1.00274	0.315984	0.45339
ENSG00000083097	DOP1 leucine zipper like protein A [Source:HGNC Symbol;Acc:HGNC:21194]	DOP1A	protein_coding	6	2527.83	0.142354	0.120204	1.18426	0.236308	0.364196
ENSG00000083099	LYR motif containing 2 [Source:HGNC Symbol;Acc:HGNC:25229]	LYRM2	protein_coding	6	1076.48	0.104169	0.119192	0.87396	0.38214	0.522559
ENSG00000083123	branched chain keto acid dehydrogenase E1 subunit beta [Source:HGNC Symbol;Acc:HGNC:987]	BCKDHB	protein_coding	6	2711.61	0.22641	0.0875792	2.5852	0.00973212	0.0260019
ENSG00000083168	lysine acetyltransferase 6A [Source:HGNC Symbol;Acc:HGNC:13013]	KAT6A	protein_coding	8	7840.11	-0.262659	0.116952	-2.24586	0.0247129	0.0581738
ENSG00000083223	terminal uridylyl transferase 7 [Source:HGNC Symbol;Acc:HGNC:25817]	TUT7	protein_coding	9	3618.1	0.156404	0.108891	1.43634	0.150905	0.257052
ENSG00000083290	unc-51 like autophagy activating kinase 2 [Source:HGNC Symbol;Acc:HGNC:13480]	ULK2	protein_coding	17	1681.75	-0.766415	0.1421	-5.3935	6.90988e-08	5.48199e-07
ENSG00000083307	grainyhead like transcription factor 2 [Source:HGNC Symbol;Acc:HGNC:2799]	GRHL2	protein_coding	8	3499.84	-0.373697	0.11445	-3.26514	0.00109411	0.00375629
ENSG00000083312	transportin 1 [Source:HGNC Symbol;Acc:HGNC:6401]	TNPO1	protein_coding	5	11585.9	-0.451802	0.0960708	-4.70281	2.56608e-06	1.52229e-05
ENSG00000083444	procollagen-lysine,2-oxoglutarate 5-dioxygenase 1 [Source:HGNC Symbol;Acc:HGNC:9081]	PLOD1	protein_coding	1	8992.56	-0.169073	0.0861729	-1.96202	0.0497601	0.104935
ENSG00000083454	purinergic receptor P2X 5 [Source:HGNC Symbol;Acc:HGNC:8536]	P2RX5	protein_coding	17	279.865	0.0553113	0.174488	0.316991	0.75125	0.836977
ENSG00000083457	integrin subunit alpha E [Source:HGNC Symbol;Acc:HGNC:6147]	ITGAE	protein_coding	17	1793.08	-0.383829	0.0878997	-4.36667	1.26155e-05	6.53002e-05
ENSG00000083520	DIS3 homolog, exosome endoribonuclease and 3'-5' exoribonuclease [Source:HGNC Symbol;Acc:HGNC:20604]	DIS3	protein_coding	13	8820.2	-0.434091	0.0854738	-5.07865	3.80131e-07	2.63257e-06
ENSG00000083535	progesterone immunomodulatory binding factor 1 [Source:HGNC Symbol;Acc:HGNC:23352]	PIBF1	protein_coding	13	2006.62	-0.272421	0.0941729	-2.89277	0.00381859	0.0114315
ENSG00000083544	tudor domain containing 3 [Source:HGNC Symbol;Acc:HGNC:20612]	TDRD3	protein_coding	13	900.647	-0.745675	0.146535	-5.08871	3.60501e-07	2.50276e-06
ENSG00000083635	nuclear FMR1 interacting protein 1 [Source:HGNC Symbol;Acc:HGNC:8057]	NUFIP1	protein_coding	13	113.884	-0.490449	0.217527	-2.25466	0.0241546	0.0570682
ENSG00000083642	PDS5 cohesin associated factor B [Source:HGNC Symbol;Acc:HGNC:20418]	PDS5B	protein_coding	13	3494.13	-0.936472	0.121503	-7.70737	1.28438e-14	2.88354e-13
ENSG00000083720	3-oxoacid CoA-transferase 1 [Source:HGNC Symbol;Acc:HGNC:8527]	OXCT1	protein_coding	5	2717.84	-0.446992	0.119314	-3.74635	0.000179425	0.000738482
ENSG00000083750	Ras related GTP binding B [Source:HGNC Symbol;Acc:HGNC:19901]	RRAGB	protein_coding	X	452.315	0.313156	0.137554	2.2766	0.02281	0.0543539
ENSG00000083799	CYLD lysine 63 deubiquitinase [Source:HGNC Symbol;Acc:HGNC:2584]	CYLD	protein_coding	16	2745.37	0.640263	0.149709	4.27672	1.89664e-05	9.52456e-05
ENSG00000083807	solute carrier family 27 member 5 [Source:HGNC Symbol;Acc:HGNC:10999]	SLC27A5	protein_coding	19	228.38	-0.234991	0.163184	-1.44004	0.149857	0.255863
ENSG00000083812	zinc finger protein 324 [Source:HGNC Symbol;Acc:HGNC:14096]	ZNF324	protein_coding	19	477.951	0.347853	0.119711	2.90578	0.00366339	0.0110239
ENSG00000083828	zinc finger protein 586 [Source:HGNC Symbol;Acc:HGNC:25949]	ZNF586	protein_coding	19	340.306	-0.200016	0.155562	-1.28576	0.198526	0.317954
ENSG00000083838	zinc finger protein 446 [Source:HGNC Symbol;Acc:HGNC:21036]	ZNF446	protein_coding	19	303.598	0.699985	0.149796	4.67294	2.96923e-06	1.73607e-05
ENSG00000083844	zinc finger protein 264 [Source:HGNC Symbol;Acc:HGNC:13057]	ZNF264	protein_coding	19	702.55	0.120274	0.153673	0.782662	0.433825	0.573293
ENSG00000083845	ribosomal protein S5 [Source:HGNC Symbol;Acc:HGNC:10426]	RPS5	protein_coding	19	3744.49	-0.32327	0.0912268	-3.54358	0.00039473	0.00149937
ENSG00000083857	FAT atypical cadherin 1 [Source:HGNC Symbol;Acc:HGNC:3595]	FAT1	protein_coding	4	76765.2	0.273547	0.402724	0.679241	0.496985	0.630572
ENSG00000083896	YTH domain containing 1 [Source:HGNC Symbol;Acc:HGNC:30626]	YTHDC1	protein_coding	4	8051.48	-0.0302335	0.0770304	-0.392488	0.694698	0.794048
ENSG00000083937	charged multivesicular body protein 2B [Source:HGNC Symbol;Acc:HGNC:24537]	CHMP2B	protein_coding	3	9794.02	-0.0798615	0.0917305	-0.870609	0.383967	0.524214
ENSG00000084070	small ArfGAP2 [Source:HGNC Symbol;Acc:HGNC:25082]	SMAP2	protein_coding	1	4825.2	-0.0361989	0.100976	-0.358491	0.719976	0.812973
ENSG00000084072	peptidylprolyl isomerase E [Source:HGNC Symbol;Acc:HGNC:9258]	PPIE	protein_coding	1	2467.67	-0.13878	0.0870401	-1.59444	0.110838	0.201039
ENSG00000084073	zinc metallopeptidase STE24 [Source:HGNC Symbol;Acc:HGNC:12877]	ZMPSTE24	protein_coding	1	8651.16	-0.0941632	0.0962856	-0.977957	0.328096	0.466202
ENSG00000084090	StAR related lipid transfer domain containing 7 [Source:HGNC Symbol;Acc:HGNC:18063]	STARD7	protein_coding	2	25914.6	-0.606243	0.0765341	-7.92122	2.35197e-15	5.90294e-14
ENSG00000084092	nitric oxide associated 1 [Source:HGNC Symbol;Acc:HGNC:28473]	NOA1	protein_coding	4	2413.17	-0.36745	0.0895292	-4.10425	4.05637e-05	0.000191352
ENSG00000084093	RE1 silencing transcription factor [Source:HGNC Symbol;Acc:HGNC:9966]	REST	protein_coding	4	4996.04	-0.00377527	0.119918	-0.0314822	0.974885	0.983798
ENSG00000084110	histidine ammonia-lyase [Source:HGNC Symbol;Acc:HGNC:4806]	HAL	protein_coding	12	151.35	0.70996	0.205022	3.46285	0.000534479	0.00197146
ENSG00000084112	slingshot protein phosphatase 1 [Source:HGNC Symbol;Acc:HGNC:30579]	SSH1	protein_coding	12	7526.24	-0.560409	0.0897441	-6.24453	4.25086e-10	4.9567e-09
ENSG00000084207	glutathione S-transferase pi 1 [Source:HGNC Symbol;Acc:HGNC:4638]	GSTP1	protein_coding	11	23135.2	0.403777	0.0820372	4.92187	8.57197e-07	5.56414e-06
ENSG00000084234	amyloid beta precursor like protein 2 [Source:HGNC Symbol;Acc:HGNC:598]	APLP2	protein_coding	11	74045.7	0.492088	0.0899197	5.47252	4.43669e-08	3.63621e-07
ENSG00000084444	family with sequence similarity 234 member B [Source:HGNC Symbol;Acc:HGNC:29288]	FAM234B	protein_coding	12	511.586	-0.64004	0.121459	-5.26959	1.36725e-07	1.02015e-06
ENSG00000084453	solute carrier organic anion transporter family member 1A2 [Source:HGNC Symbol;Acc:HGNC:10956]	SLCO1A2	protein_coding	12	9.79433	0.922891	0.723179	1.27616	0.201899	0.322031
ENSG00000084463	WW domain binding protein 11 [Source:HGNC Symbol;Acc:HGNC:16461]	WBP11	protein_coding	12	2695.97	-0.543568	0.0925883	-5.8708	4.33686e-09	4.24155e-08
ENSG00000084623	eukaryotic translation initiation factor 3 subunit I [Source:HGNC Symbol;Acc:HGNC:3272]	EIF3I	protein_coding	1	9256.16	-0.270831	0.0778888	-3.47715	0.000506775	0.00187781
ENSG00000084628	sodium/potassium transporting ATPase interacting 1 [Source:HGNC Symbol;Acc:HGNC:25743]	NKAIN1	protein_coding	1	9.31374	-0.497069	0.932746	-0.532909	0.594096	0.713998
ENSG00000084636	collagen type XVI alpha 1 chain [Source:HGNC Symbol;Acc:HGNC:2193]	COL16A1	protein_coding	1	408.001	1.74059	0.169543	10.2664	9.98689e-25	8.97746e-23
ENSG00000084652	taxilin alpha [Source:HGNC Symbol;Acc:HGNC:30685]	TXLNA	protein_coding	1	10170.5	0.135518	0.0787736	1.72035	0.0853697	0.162961
ENSG00000084676	nuclear receptor coactivator 1 [Source:HGNC Symbol;Acc:HGNC:7668]	NCOA1	protein_coding	2	3968.89	-0.269231	0.105152	-2.56039	0.0104556	0.0277005
ENSG00000084693	ATP/GTP binding protein like 5 [Source:HGNC Symbol;Acc:HGNC:26147]	AGBL5	protein_coding	2	1343.06	0.0651734	0.103924	0.627123	0.530579	0.65933
ENSG00000084710	EFR3 homolog B [Source:HGNC Symbol;Acc:HGNC:29155]	EFR3B	protein_coding	2	275.544	-0.980089	0.169652	-5.77706	7.60151e-09	7.14339e-08
ENSG00000084731	kinesin family member 3C [Source:HGNC Symbol;Acc:HGNC:6321]	KIF3C	protein_coding	2	2976.57	0.163963	0.0899682	1.82245	0.0683864	0.136356
ENSG00000084733	RAB10, member RAS oncogene family [Source:HGNC Symbol;Acc:HGNC:9759]	RAB10	protein_coding	2	34572.2	0.247223	0.0937494	2.63706	0.00836272	0.0228588
ENSG00000084734	glucokinase regulator [Source:HGNC Symbol;Acc:HGNC:4196]	GCKR	protein_coding	2	3.22419	3.03717	1.75578	1.72981	0.0836645
ENSG00000084754	hydroxyacyl-CoA dehydrogenase trifunctional multienzyme complex subunit alpha [Source:HGNC Symbol;Acc:HGNC:4801]	HADHA	protein_coding	2	3196.02	-0.0471547	0.0895918	-0.526328	0.59866	0.717877
ENSG00000084764	microtubule associated protein RP/EB family member 3 [Source:HGNC Symbol;Acc:HGNC:6892]	MAPRE3	protein_coding	2	1176.78	0.63149	0.110814	5.69863	1.20776e-08	1.10193e-07
ENSG00000084774	carbamoyl-phosphate synthetase 2, aspartate transcarbamylase, and dihydroorotase [Source:HGNC Symbol;Acc:HGNC:1424]	CAD	protein_coding	2	9916.85	-0.324611	0.092796	-3.49811	0.00046857	0.00174952
ENSG00000085063	CD59 molecule (CD59 blood group) [Source:HGNC Symbol;Acc:HGNC:1689]	CD59	protein_coding	11	15335.9	0.353138	0.111383	3.17047	0.0015219	0.00503205
ENSG00000085117	CD82 molecule [Source:HGNC Symbol;Acc:HGNC:6210]	CD82	protein_coding	11	7467.35	0.915021	0.11685	7.83075	4.84963e-15	1.14939e-13
ENSG00000085185	BCL6 corepressor like 1 [Source:HGNC Symbol;Acc:HGNC:25657]	BCORL1	protein_coding	X	1376.97	-0.0831943	0.12458	-0.667801	0.504261	0.636618
ENSG00000085224	ATRX chromatin remodeler [Source:HGNC Symbol;Acc:HGNC:886]	ATRX	protein_coding	X	6143.46	-0.000478018	0.104116	-0.00459122	0.996337	0.997752
ENSG00000085231	adenylate kinase 6 [Source:HGNC Symbol;Acc:HGNC:49151]	AK6	protein_coding	5	198.038	-0.500161	0.185317	-2.69895	0.00695579	0.0194237
ENSG00000085274	myoneurin [Source:HGNC Symbol;Acc:HGNC:14955]	MYNN	protein_coding	3	1432.74	-0.313977	0.0924846	-3.39491	0.000686519	0.00247206
ENSG00000085276	MDS1 and EVI1 complex locus [Source:HGNC Symbol;Acc:HGNC:3498]	MECOM	protein_coding	3	4392.16	0.266143	0.089997	2.95725	0.003104	0.00954034
ENSG00000085365	secretory carrier membrane protein 1 [Source:HGNC Symbol;Acc:HGNC:10563]	SCAMP1	protein_coding	5	4768.33	-0.0589161	0.0886219	-0.664803	0.506176	0.638322
ENSG00000085377	prolyl endopeptidase [Source:HGNC Symbol;Acc:HGNC:9358]	PREP	protein_coding	6	5734.88	0.0410242	0.0878834	0.466803	0.640641	0.752618
ENSG00000085382	HECT domain and ankyrin repeat containing E3 ubiquitin protein ligase 1 [Source:HGNC Symbol;Acc:HGNC:21033]	HACE1	protein_coding	6	1186.03	-0.402924	0.132303	-3.04548	0.00232312	0.00736306
ENSG00000085415	SEH1 like nucleoporin [Source:HGNC Symbol;Acc:HGNC:30379]	SEH1L	protein_coding	18	6975.84	-0.616744	0.0792725	-7.78006	7.2491e-15	1.67583e-13
ENSG00000085433	WD repeat domain 47 [Source:HGNC Symbol;Acc:HGNC:29141]	WDR47	protein_coding	1	702.196	0.083922	0.118792	0.706461	0.479901	0.616138
ENSG00000085449	WD repeat and FYVE domain containing 1 [Source:HGNC Symbol;Acc:HGNC:20451]	WDFY1	protein_coding	2	11550.6	-0.0170104	0.0786173	-0.21637	0.8287	0.889447
ENSG00000085465	oviductal glycoprotein 1 [Source:HGNC Symbol;Acc:HGNC:8524]	OVGP1	protein_coding	1	923.13	0.836687	0.109789	7.62085	2.52007e-14	5.50438e-13
ENSG00000085491	solute carrier family 25 member 24 [Source:HGNC Symbol;Acc:HGNC:20662]	SLC25A24	protein_coding	1	7132.36	-0.468857	0.077111	-6.08029	1.19965e-09	1.3007e-08
ENSG00000085511	mitogen-activated protein kinase kinase kinase 4 [Source:HGNC Symbol;Acc:HGNC:6856]	MAP3K4	protein_coding	6	3207.25	-0.759583	0.0976266	-7.78049	7.22453e-15	1.67187e-13
ENSG00000085514	paired immunoglobin like type 2 receptor alpha [Source:HGNC Symbol;Acc:HGNC:20396]	PILRA	protein_coding	7	50.0683	0.0546696	0.335296	0.163049	0.87048	0.918002
ENSG00000085552	immunoglobulin superfamily member 9 [Source:HGNC Symbol;Acc:HGNC:18132]	IGSF9	protein_coding	1	1307.71	-0.0664449	0.14216	-0.467395	0.640217	0.752355
ENSG00000085563	ATP binding cassette subfamily B member 1 [Source:HGNC Symbol;Acc:HGNC:40]	ABCB1	protein_coding	7	132.125	0.705812	0.350057	2.01628	0.0437712	0.0945714
ENSG00000085644	zinc finger protein 213 [Source:HGNC Symbol;Acc:HGNC:13005]	ZNF213	protein_coding	16	565.496	-0.100911	0.138282	-0.729754	0.465541	0.603505
ENSG00000085662	aldo-keto reductase family 1 member B [Source:HGNC Symbol;Acc:HGNC:381]	AKR1B1	protein_coding	7	6.86549	2.03756	0.996788	2.04413	0.0409408	0.0893691
ENSG00000085719	copine 3 [Source:HGNC Symbol;Acc:HGNC:2316]	CPNE3	protein_coding	8	13707.5	-0.323062	0.0904191	-3.57294	0.000352998	0.001358
ENSG00000085721	RRN3 homolog, RNA polymerase I transcription factor [Source:HGNC Symbol;Acc:HGNC:30346]	RRN3	protein_coding	16	5461.68	-0.202318	0.093464	-2.16466	0.0304135	0.0693291
ENSG00000085733	cortactin [Source:HGNC Symbol;Acc:HGNC:3338]	CTTN	protein_coding	11	16035.1	0.322175	0.0817177	3.94253	8.06251e-05	0.000357888
ENSG00000085741	Wnt family member 11 [Source:HGNC Symbol;Acc:HGNC:12776]	WNT11	protein_coding	11	9.62907	-1.24071	0.670673	-1.84995	0.0643213	0.129687
ENSG00000085760	mitochondrial translational initiation factor 2 [Source:HGNC Symbol;Acc:HGNC:7441]	MTIF2	protein_coding	2	5120.8	-0.371801	0.0765015	-4.86005	1.17356e-06	7.43586e-06
ENSG00000085788	DDHD domain containing 2 [Source:HGNC Symbol;Acc:HGNC:29106]	DDHD2	protein_coding	8	2478.93	-0.719554	0.113383	-6.34625	2.20622e-10	2.67628e-09
ENSG00000085831	tetratricopeptide repeat domain 39A [Source:HGNC Symbol;Acc:HGNC:18657]	TTC39A	protein_coding	1	502.832	0.395835	0.121494	3.25807	0.00112174	0.00384006
ENSG00000085832	epidermal growth factor receptor pathway substrate 15 [Source:HGNC Symbol;Acc:HGNC:3419]	EPS15	protein_coding	1	4458.64	-0.275956	0.0842889	-3.27393	0.00106064	0.00365585
ENSG00000085840	origin recognition complex subunit 1 [Source:HGNC Symbol;Acc:HGNC:8487]	ORC1	protein_coding	1	1724.45	-1.62247	0.190604	-8.51225	1.70593e-17	5.6939e-16
ENSG00000085871	microsomal glutathione S-transferase 2 [Source:HGNC Symbol;Acc:HGNC:7063]	MGST2	protein_coding	4	2983	-0.0947948	0.0786456	-1.20534	0.228071	0.35465
ENSG00000085872	calcium homeostasis endoplasmic reticulum protein [Source:HGNC Symbol;Acc:HGNC:16930]	CHERP	protein_coding	19	2784.75	-0.183038	0.079901	-2.29081	0.0219743	0.0526782
ENSG00000085978	autophagy related 16 like 1 [Source:HGNC Symbol;Acc:HGNC:21498]	ATG16L1	protein_coding	2	4344.56	-0.203884	0.0827916	-2.46261	0.0137929	0.0351847
ENSG00000085982	ubiquitin specific peptidase 40 [Source:HGNC Symbol;Acc:HGNC:20069]	USP40	protein_coding	2	5082.2	-0.090267	0.0742978	-1.21494	0.224391	0.350085
ENSG00000085998	protein O-linked mannose N-acetylglucosaminyltransferase 1 (beta 1,2-) [Source:HGNC Symbol;Acc:HGNC:19139]	POMGNT1	protein_coding	1	3563.32	-0.00306078	0.0851983	-0.0359253	0.971342	0.981826
ENSG00000085999	RAD54 like [Source:HGNC Symbol;Acc:HGNC:9826]	RAD54L	protein_coding	1	1108.4	-1.64359	0.205294	-8.00601	1.18493e-15	3.12698e-14
ENSG00000086015	microtubule associated serine/threonine kinase 2 [Source:HGNC Symbol;Acc:HGNC:19035]	MAST2	protein_coding	1	6452.28	0.152814	0.0824455	1.85352	0.0638081	0.128844
ENSG00000086061	DnaJ heat shock protein family (Hsp40) member A1 [Source:HGNC Symbol;Acc:HGNC:5229]	DNAJA1	protein_coding	9	6786.69	-0.198188	0.100403	-1.97392	0.0483908	0.102562
ENSG00000086062	beta-1,4-galactosyltransferase 1 [Source:HGNC Symbol;Acc:HGNC:924]	B4GALT1	protein_coding	9	6696.94	-0.00248764	0.129127	-0.0192651	0.98463	0.990071
ENSG00000086065	charged multivesicular body protein 5 [Source:HGNC Symbol;Acc:HGNC:26942]	CHMP5	protein_coding	9	1622.99	0.398898	0.112134	3.55735	0.000374619	0.00143142
ENSG00000086102	nuclear transcription factor, X-box binding 1 [Source:HGNC Symbol;Acc:HGNC:7803]	NFX1	protein_coding	9	3245.31	0.310783	0.0813279	3.82135	0.000132721	0.00056342
ENSG00000086159	aquaporin 6 [Source:HGNC Symbol;Acc:HGNC:639]	AQP6	protein_coding	12	53.2128	-0.686868	0.454	-1.51293	0.130298	0.229394
ENSG00000086189	DIMT1 rRNA methyltransferase and ribosome maturation factor [Source:HGNC Symbol;Acc:HGNC:30217]	DIMT1	protein_coding	5	3787.73	-0.584636	0.0864708	-6.76108	1.36964e-11	1.99632e-10
ENSG00000086200	importin 11 [Source:HGNC Symbol;Acc:HGNC:20628]	IPO11	protein_coding	5	2021.33	-0.645802	0.132395	-4.87783	1.07259e-06	6.84609e-06
ENSG00000086205	folate hydrolase 1 [Source:HGNC Symbol;Acc:HGNC:3788]	FOLH1	protein_coding	11	3.61352	0.54305	1.16053	0.467932	0.639833	0.7521
ENSG00000086232	eukaryotic translation initiation factor 2 alpha kinase 1 [Source:HGNC Symbol;Acc:HGNC:24921]	EIF2AK1	protein_coding	7	12703.3	-0.449587	0.0841356	-5.3436	9.11189e-08	7.04322e-07
ENSG00000086289	ependymin related 1 [Source:HGNC Symbol;Acc:HGNC:17572]	EPDR1	protein_coding	7	2947.8	0.129961	0.0796868	1.6309	0.102911	0.18941
ENSG00000086300	sorting nexin 10 [Source:HGNC Symbol;Acc:HGNC:14974]	SNX10	protein_coding	7	1273.32	-1.47694	0.151579	-9.74366	1.96358e-22	1.37165e-20
ENSG00000086475	selenophosphate synthetase 1 [Source:HGNC Symbol;Acc:HGNC:19685]	SEPHS1	protein_coding	10	343.734	-0.398956	0.137337	-2.90494	0.00367319	0.0110475
ENSG00000086504	mitochondrial ribosomal protein L28 [Source:HGNC Symbol;Acc:HGNC:14484]	MRPL28	protein_coding	16	2256.63	0.267097	0.102848	2.597	0.00940423	0.0252334
ENSG00000086506	hemoglobin subunit theta 1 [Source:HGNC Symbol;Acc:HGNC:4833]	HBQ1	protein_coding	16	7.44719	-1.99756	0.973757	-2.0514	0.0402281	0.0880152
ENSG00000086544	inositol-trisphosphate 3-kinase C [Source:HGNC Symbol;Acc:HGNC:14897]	ITPKC	protein_coding	19	3066.91	0.585042	0.0823667	7.10289	1.22178e-12	2.09635e-11
ENSG00000086548	CEA cell adhesion molecule 6 [Source:HGNC Symbol;Acc:HGNC:1818]	CEACAM6	protein_coding	19	3223	1.03101	0.443453	2.32496	0.0200743	0.0486141
ENSG00000086570	FAT atypical cadherin 2 [Source:HGNC Symbol;Acc:HGNC:3596]	FAT2	protein_coding	5	16.78	0.476678	0.585265	0.814466	0.415378	0.556444
ENSG00000086589	RNA binding motif protein 22 [Source:HGNC Symbol;Acc:HGNC:25503]	RBM22	protein_coding	5	4839.28	-0.111856	0.0766717	-1.45889	0.144595	0.249294
ENSG00000086598	transmembrane p24 trafficking protein 2 [Source:HGNC Symbol;Acc:HGNC:16996]	TMED2	protein_coding	12	34943.8	-0.63807	0.078008	-8.17955	2.84911e-16	8.19954e-15
ENSG00000086619	endoplasmic reticulum oxidoreductase 1 beta [Source:HGNC Symbol;Acc:HGNC:14355]	ERO1B	protein_coding	1	1065.21	-0.490532	0.096745	-5.07036	3.97057e-07	2.73969e-06
ENSG00000086666	zinc finger AN1-type containing 6 [Source:HGNC Symbol;Acc:HGNC:30164]	ZFAND6	protein_coding	15	1684.83	0.164359	0.114145	1.43991	0.149892	0.255903
ENSG00000086696	hydroxysteroid 17-beta dehydrogenase 2 [Source:HGNC Symbol;Acc:HGNC:5211]	HSD17B2	protein_coding	16	571.37	1.4161	0.167496	8.45452	2.80248e-17	9.07209e-16
ENSG00000086712	taxilin gamma [Source:HGNC Symbol;Acc:HGNC:18578]	TXLNG	protein_coding	X	3208.17	-0.501491	0.0814304	-6.15852	7.34273e-10	8.25481e-09
ENSG00000086717	protein phosphatase with EF-hand domain 1 [Source:HGNC Symbol;Acc:HGNC:9243]	PPEF1	protein_coding	X	2.83825	1.03073	1.40382	0.734236	0.462805
ENSG00000086730	linker for activation of T cells family member 2 [Source:HGNC Symbol;Acc:HGNC:12749]	LAT2	protein_coding	7	289.257	0.448359	0.170977	2.62234	0.0087329	0.0237227
ENSG00000086758	HECT, UBA and WWE domain containing E3 ubiquitin protein ligase 1 [Source:HGNC Symbol;Acc:HGNC:30892]	HUWE1	protein_coding	X	20318	-0.257036	0.169071	-1.52028	0.128439	0.226603
ENSG00000086827	zw10 kinetochore protein [Source:HGNC Symbol;Acc:HGNC:13194]	ZW10	protein_coding	11	2111.91	-0.898564	0.0969045	-9.27267	1.81547e-20	9.77624e-19
ENSG00000086848	ALG9 alpha-1,2-mannosyltransferase [Source:HGNC Symbol;Acc:HGNC:15672]	ALG9	protein_coding	11	823.815	-0.375833	0.109774	-3.42369	0.000617767	0.00224673
ENSG00000086967	myosin binding protein C2 [Source:HGNC Symbol;Acc:HGNC:7550]	MYBPC2	protein_coding	19	1.87417	-0.424318	1.57597	-0.269243	0.787743
ENSG00000087008	acyl-CoA oxidase 3, pristanoyl [Source:HGNC Symbol;Acc:HGNC:121]	ACOX3	protein_coding	4	687.322	0.27728	0.121827	2.27601	0.0228454	0.0544195
ENSG00000087053	myotubularin related protein 2 [Source:HGNC Symbol;Acc:HGNC:7450]	MTMR2	protein_coding	11	2795.33	-0.593118	0.106333	-5.57795	2.43372e-08	2.09188e-07
ENSG00000087074	protein phosphatase 1 regulatory subunit 15A [Source:HGNC Symbol;Acc:HGNC:14375]	PPP1R15A	protein_coding	19	30327.4	0.541484	0.076083	7.11702	1.10286e-12	1.90389e-11
ENSG00000087076	hydroxysteroid 17-beta dehydrogenase 14 [Source:HGNC Symbol;Acc:HGNC:23238]	HSD17B14	protein_coding	19	4.09752	-1.25999	1.03882	-1.21291	0.225163	0.351023
ENSG00000087077	thyroid hormone receptor interactor 6 [Source:HGNC Symbol;Acc:HGNC:12311]	TRIP6	protein_coding	7	1193.84	1.21483	0.125672	9.66666	4.17775e-22	2.78884e-20
ENSG00000087085	acetylcholinesterase (Cartwright blood group) [Source:HGNC Symbol;Acc:HGNC:108]	ACHE	protein_coding	7	7.42675	1.81219	0.943601	1.92051	0.0547936	0.113608
ENSG00000087086	ferritin light chain [Source:HGNC Symbol;Acc:HGNC:3999]	FTL	protein_coding	19	913.844	-0.450032	0.109932	-4.09374	4.2447e-05	0.000199445
ENSG00000087087	serrate, RNA effector molecule [Source:HGNC Symbol;Acc:HGNC:24101]	SRRT	protein_coding	7	8835.13	-0.33865	0.097742	-3.46473	0.000530761	0.00195871
ENSG00000087088	BCL2 associated X, apoptosis regulator [Source:HGNC Symbol;Acc:HGNC:959]	BAX	protein_coding	19	12072	0.697977	0.0774651	9.01022	2.05652e-19	9.43117e-18
ENSG00000087095	nemo like kinase [Source:HGNC Symbol;Acc:HGNC:29858]	NLK	protein_coding	17	1774.26	0.148865	0.0979091	1.52045	0.128399	0.226564
ENSG00000087111	phosphatidylinositol glycan anchor biosynthesis class S [Source:HGNC Symbol;Acc:HGNC:14937]	PIGS	protein_coding	17	2440.65	-0.039409	0.0876303	-0.449719	0.652913	0.76247
ENSG00000087128	transmembrane serine protease 11E [Source:HGNC Symbol;Acc:HGNC:24465]	TMPRSS11E	protein_coding	4	31.0464	0.811755	0.438474	1.85132	0.0641238	0.129389
ENSG00000087152	ataxin 7 like 3 [Source:HGNC Symbol;Acc:HGNC:25416]	ATXN7L3	protein_coding	17	4047.69	0.191887	0.095035	2.01912	0.0434745	0.0940294
ENSG00000087157	phosphatidylglycerophosphate synthase 1 [Source:HGNC Symbol;Acc:HGNC:30029]	PGS1	protein_coding	17	1109.71	0.135297	0.0979355	1.38149	0.167129	0.278606
ENSG00000087191	proteasome 26S subunit, ATPase 5 [Source:HGNC Symbol;Acc:HGNC:9552]	PSMC5	protein_coding	17	5105.8	-0.00218994	0.0818983	-0.0267398	0.978667	0.986141
ENSG00000087206	ubiquitin interaction motif containing 1 [Source:HGNC Symbol;Acc:HGNC:30298]	UIMC1	protein_coding	5	2584.33	-0.15455	0.087367	-1.76897	0.0768981	0.149819
ENSG00000087250	metallothionein 3 [Source:HGNC Symbol;Acc:HGNC:7408]	MT3	protein_coding	16	11.0578	-1.21647	0.715604	-1.69992	0.0891456	0.168656
ENSG00000087253	lysophosphatidylcholine acyltransferase 2 [Source:HGNC Symbol;Acc:HGNC:26032]	LPCAT2	protein_coding	16	1942.81	-1.0652	0.148844	-7.15644	8.27975e-13	1.45836e-11
ENSG00000087258	G protein subunit alpha o1 [Source:HGNC Symbol;Acc:HGNC:4389]	GNAO1	protein_coding	16	16.3924	-3.02033	0.575794	-5.24551	1.55852e-07	1.15106e-06
ENSG00000087263	2-oxoglutarate and iron dependent oxygenase domain containing 1 [Source:HGNC Symbol;Acc:HGNC:25585]	OGFOD1	protein_coding	16	1744.38	-0.502677	0.0929429	-5.40844	6.35745e-08	5.08844e-07
ENSG00000087266	SH3 domain binding protein 2 [Source:HGNC Symbol;Acc:HGNC:10825]	SH3BP2	protein_coding	4	2496.01	-0.0219923	0.107424	-0.204724	0.837788	0.895828
ENSG00000087269	NOP14 nucleolar protein [Source:HGNC Symbol;Acc:HGNC:16821]	NOP14	protein_coding	4	4459.41	-0.351896	0.078874	-4.4615	8.13898e-06	4.37526e-05
ENSG00000087274	adducin 1 [Source:HGNC Symbol;Acc:HGNC:243]	ADD1	protein_coding	4	11780.8	-0.0307561	0.0777218	-0.39572	0.692311	0.792442
ENSG00000087299	L-2-hydroxyglutarate dehydrogenase [Source:HGNC Symbol;Acc:HGNC:20499]	L2HGDH	protein_coding	14	3182.58	-0.632209	0.0863279	-7.32335	2.41856e-13	4.61675e-12
ENSG00000087301	thioredoxin domain containing 16 [Source:HGNC Symbol;Acc:HGNC:19965]	TXNDC16	protein_coding	14	997.172	-0.760858	0.11062	-6.87814	6.06391e-12	9.35201e-11
ENSG00000087302	RNA transcription, translation and transport factor [Source:HGNC Symbol;Acc:HGNC:23169]	RTRAF	protein_coding	14	3425.6	-0.187318	0.0772409	-2.42512	0.0153034	0.0385284
ENSG00000087303	nidogen 2 [Source:HGNC Symbol;Acc:HGNC:13389]	NID2	protein_coding	14	42.7511	0.047678	0.402214	0.118539	0.905641	0.940704
ENSG00000087338	germ cell-less 1, spermatogenesis associated [Source:HGNC Symbol;Acc:HGNC:23843]	GMCL1	protein_coding	2	2103.62	-0.432123	0.107422	-4.02265	5.75472e-05	0.000263268
ENSG00000087365	splicing factor 3b subunit 2 [Source:HGNC Symbol;Acc:HGNC:10769]	SF3B2	protein_coding	11	15258.6	-0.261991	0.0743019	-3.52604	0.00042183	0.00159
ENSG00000087448	kelch like family member 42 [Source:HGNC Symbol;Acc:HGNC:29252]	KLHL42	protein_coding	12	6442.29	-0.389134	0.0820407	-4.74318	2.10393e-06	1.26758e-05
ENSG00000087460	GNAS complex locus [Source:HGNC Symbol;Acc:HGNC:4392]	GNAS	protein_coding	20	18869.1	-0.196216	0.075065	-2.61394	0.0089504	0.0242231
ENSG00000087470	dynamin 1 like [Source:HGNC Symbol;Acc:HGNC:2973]	DNM1L	protein_coding	12	9754	-0.500119	0.0824651	-6.06462	1.32269e-09	1.42453e-08
ENSG00000087494	parathyroid hormone like hormone [Source:HGNC Symbol;Acc:HGNC:9607]	PTHLH	protein_coding	12	48.9734	-0.00389134	0.369573	-0.0105293	0.991599	0.99495
ENSG00000087495	phosphatase and actin regulator 3 [Source:HGNC Symbol;Acc:HGNC:15833]	PHACTR3	protein_coding	20	668.382	1.19626	0.116009	10.3117	6.23613e-25	5.7431e-23
ENSG00000087502	ERGIC and golgi 2 [Source:HGNC Symbol;Acc:HGNC:30208]	ERGIC2	protein_coding	12	3188.42	-0.521058	0.0885405	-5.88497	3.98136e-09	3.91763e-08
ENSG00000087510	transcription factor AP-2 gamma [Source:HGNC Symbol;Acc:HGNC:11744]	TFAP2C	protein_coding	20	811.937	0.323972	0.106392	3.04506	0.00232631	0.00736993
ENSG00000087586	aurora kinase A [Source:HGNC Symbol;Acc:HGNC:11393]	AURKA	protein_coding	20	816.654	-1.88828	0.211857	-8.91299	4.96756e-19	2.14308e-17
ENSG00000087589	Cas scaffold protein family member 4 [Source:HGNC Symbol;Acc:HGNC:15878]	CASS4	protein_coding	20	26.2505	-0.602388	0.533575	-1.12897	0.258912	0.390001
ENSG00000087842	pirin [Source:HGNC Symbol;Acc:HGNC:30048]	PIR	protein_coding	X	1566.19	-1.09703	0.137793	-7.9614	1.70099e-15	4.34647e-14
ENSG00000087884	adipogenesis associated Mth938 domain containing [Source:HGNC Symbol;Acc:HGNC:30205]	AAMDC	protein_coding	11	138.718	-0.0145549	0.196482	-0.0740777	0.940949	0.962229
ENSG00000087903	regulatory factor X2 [Source:HGNC Symbol;Acc:HGNC:9983]	RFX2	protein_coding	19	305.174	-0.764271	0.165451	-4.61932	3.84997e-06	2.19805e-05
ENSG00000087995	methyltransferase like 2A [Source:HGNC Symbol;Acc:HGNC:25755]	METTL2A	protein_coding	17	530.715	-0.698508	0.11526	-6.06029	1.35876e-09	1.45919e-08
ENSG00000088002	sulfotransferase family 2B member 1 [Source:HGNC Symbol;Acc:HGNC:11459]	SULT2B1	protein_coding	19	1537.59	0.0534403	0.0947899	0.563775	0.572907	0.695954
ENSG00000088035	ALG6 alpha-1,3-glucosyltransferase [Source:HGNC Symbol;Acc:HGNC:23157]	ALG6	protein_coding	1	1641.95	-0.515685	0.12731	-4.05062	5.10826e-05	0.000236184
ENSG00000088038	CCR4-NOT transcription complex subunit 3 [Source:HGNC Symbol;Acc:HGNC:7879]	CNOT3	protein_coding	19	2370.68	-0.343557	0.0847528	-4.05363	5.04285e-05	0.000233447
ENSG00000088053	glycoprotein VI platelet [Source:HGNC Symbol;Acc:HGNC:14388]	GP6	protein_coding	19	13.8276	-0.267033	0.568448	-0.469759	0.638527	0.751152
ENSG00000088179	protein tyrosine phosphatase non-receptor type 4 [Source:HGNC Symbol;Acc:HGNC:9656]	PTPN4	protein_coding	2	4616.8	-0.163512	0.0854877	-1.9127	0.0557869	0.115329
ENSG00000088205	DEAD-box helicase 18 [Source:HGNC Symbol;Acc:HGNC:2741]	DDX18	protein_coding	2	4685.47	-0.453024	0.0838805	-5.40083	6.63346e-08	5.28312e-07
ENSG00000088247	KH-type splicing regulatory protein [Source:HGNC Symbol;Acc:HGNC:6316]	KHSRP	protein_coding	19	10800.1	-0.573811	0.0866855	-6.61945	3.60529e-11	4.90629e-10
ENSG00000088256	G protein subunit alpha 11 [Source:HGNC Symbol;Acc:HGNC:4379]	GNA11	protein_coding	19	3125.41	-0.130046	0.0960294	-1.35423	0.175664	0.289476
ENSG00000088280	ArfGAP with SH3 domain, ankyrin repeat and PH domain 3 [Source:HGNC Symbol;Acc:HGNC:14987]	ASAP3	protein_coding	1	209.518	0.7326	0.177615	4.12466	3.71289e-05	0.000176515
ENSG00000088298	ER degradation enhancing alpha-mannosidase like protein 2 [Source:HGNC Symbol;Acc:HGNC:15877]	EDEM2	protein_coding	20	1396.29	-0.23677	0.089083	-2.65786	0.00786383	0.0216354
ENSG00000088305	DNA methyltransferase 3 beta [Source:HGNC Symbol;Acc:HGNC:2979]	DNMT3B	protein_coding	20	226.31	-0.836837	0.238292	-3.51182	0.000445055	0.00167168
ENSG00000088325	TPX2 microtubule nucleation factor [Source:HGNC Symbol;Acc:HGNC:1249]	TPX2	protein_coding	20	5881.99	-1.8798	0.395282	-4.75559	1.97867e-06	1.19884e-05
ENSG00000088340	fer-1 like family member 4 (pseudogene) [Source:HGNC Symbol;Acc:HGNC:15801]	FER1L4	transcribed_unitary_pseudogene	20	1514.05	0.399402	0.32648	1.22336	0.221194	0.346318
ENSG00000088356	p53 and DNA damage regulated 1 [Source:HGNC Symbol;Acc:HGNC:16119]	PDRG1	protein_coding	20	1634.06	-0.112296	0.0997021	-1.12631	0.260032	0.391147
ENSG00000088367	erythrocyte membrane protein band 4.1 like 1 [Source:HGNC Symbol;Acc:HGNC:3378]	EPB41L1	protein_coding	20	1958.2	0.292518	0.115002	2.54359	0.010972	0.0288398
ENSG00000088386	solute carrier family 15 member 1 [Source:HGNC Symbol;Acc:HGNC:10920]	SLC15A1	protein_coding	13	791.644	0.997018	0.14061	7.09065	1.33482e-12	2.27646e-11
ENSG00000088387	dedicator of cytokinesis 9 [Source:HGNC Symbol;Acc:HGNC:14132]	DOCK9	protein_coding	13	7477.76	-0.0428963	0.114424	-0.37489	0.707742	0.804392
ENSG00000088448	ankyrin repeat domain 10 [Source:HGNC Symbol;Acc:HGNC:20265]	ANKRD10	protein_coding	13	7911.31	-0.181719	0.0895491	-2.02926	0.0424314	0.0920381
ENSG00000088451	TDP-glucose 4,6-dehydratase [Source:HGNC Symbol;Acc:HGNC:20324]	TGDS	protein_coding	13	1514.84	-0.529769	0.099655	-5.31603	1.06056e-07	8.07877e-07
ENSG00000088538	dedicator of cytokinesis 3 [Source:HGNC Symbol;Acc:HGNC:2989]	DOCK3	protein_coding	3	109.571	1.29342	0.260091	4.97296	6.59398e-07	4.36305e-06
ENSG00000088543	chromosome 3 open reading frame 18 [Source:HGNC Symbol;Acc:HGNC:24837]	C3orf18	protein_coding	3	223.118	0.911415	0.171008	5.32968	9.83863e-08	7.55065e-07
ENSG00000088682	coenzyme Q9 [Source:HGNC Symbol;Acc:HGNC:25302]	COQ9	protein_coding	16	2323.17	0.337187	0.0852836	3.95371	7.69488e-05	0.000342918
ENSG00000088726	transmembrane protein 40 [Source:HGNC Symbol;Acc:HGNC:25620]	TMEM40	protein_coding	3	8.78668	2.88543	1.01991	2.8291	0.00466785	0.0136284
ENSG00000088727	kinesin family member 9 [Source:HGNC Symbol;Acc:HGNC:16666]	KIF9	protein_coding	3	397.763	-0.121299	0.139911	-0.866968	0.38596	0.526474
ENSG00000088756	Rho GTPase activating protein 28 [Source:HGNC Symbol;Acc:HGNC:25509]	ARHGAP28	protein_coding	18	17.8648	-2.19443	0.620488	-3.53662	0.000405286	0.00153508
ENSG00000088766	cardiolipin synthase 1 [Source:HGNC Symbol;Acc:HGNC:16148]	CRLS1	protein_coding	20	5417.05	-0.0672249	0.081353	-0.826336	0.408613	0.549994
ENSG00000088808	protein phosphatase 1 regulatory subunit 13B [Source:HGNC Symbol;Acc:HGNC:14950]	PPP1R13B	protein_coding	14	2166.24	-0.305348	0.0916197	-3.33278	0.000859829	0.0030228
ENSG00000088812	attractin [Source:HGNC Symbol;Acc:HGNC:885]	ATRN	protein_coding	20	5965.88	0.0285311	0.102451	0.278485	0.78064	0.858217
ENSG00000088826	spermine oxidase [Source:HGNC Symbol;Acc:HGNC:15862]	SMOX	protein_coding	20	1757.22	0.233388	0.0963684	2.42183	0.0154424	0.0388132
ENSG00000088832	FKBP prolyl isomerase 1A [Source:HGNC Symbol;Acc:HGNC:3711]	FKBP1A	protein_coding	20	445.519	0.132266	0.129861	1.01851	0.308433	0.445303
ENSG00000088833	NSFL1 cofactor [Source:HGNC Symbol;Acc:HGNC:15912]	NSFL1C	protein_coding	20	2151.88	0.089855	0.0908925	0.988585	0.322866	0.460947
ENSG00000088836	solute carrier family 4 member 11 [Source:HGNC Symbol;Acc:HGNC:16438]	SLC4A11	protein_coding	20	7680.5	1.78403	0.125186	14.251	4.42015e-46	2.84948e-43
ENSG00000088854	chromosome 20 open reading frame 194 [Source:HGNC Symbol;Acc:HGNC:17721]	C20orf194	protein_coding	20	863.316	0.182828	0.108713	1.68175	0.0926177	0.174264
ENSG00000088876	zinc finger protein 343 [Source:HGNC Symbol;Acc:HGNC:16017]	ZNF343	protein_coding	20	679.688	0.458221	0.117908	3.88626	0.0001018	0.000442127
ENSG00000088881	EBF family member 4 [Source:HGNC Symbol;Acc:HGNC:29278]	EBF4	protein_coding	20	142.711	0.903613	0.22164	4.07694	4.56315e-05	0.00021343
ENSG00000088888	mitochondrial antiviral signaling protein [Source:HGNC Symbol;Acc:HGNC:29233]	MAVS	protein_coding	20	7728.95	0.375016	0.101754	3.6855	0.000228255	0.000916553
ENSG00000088899	leucine zipper tumor suppressor family member 3 [Source:HGNC Symbol;Acc:HGNC:30139]	LZTS3	protein_coding	20	3081.75	0.967491	0.103699	9.32977	1.061e-20	5.81053e-19
ENSG00000088930	5'-3' exoribonuclease 2 [Source:HGNC Symbol;Acc:HGNC:12836]	XRN2	protein_coding	20	9433.72	-0.40911	0.0789313	-5.18311	2.18213e-07	1.57101e-06
ENSG00000088970	kizuna centrosomal protein [Source:HGNC Symbol;Acc:HGNC:15865]	KIZ	protein_coding	20	797.005	-0.259826	0.107578	-2.41523	0.0157251	0.0394229
ENSG00000088986	dynein light chain LC8-type 1 [Source:HGNC Symbol;Acc:HGNC:15476]	DYNLL1	protein_coding	12	1844.91	-0.286749	0.102625	-2.79414	0.00520387	0.0149898
ENSG00000088992	tescalcin [Source:HGNC Symbol;Acc:HGNC:26065]	TESC	protein_coding	12	5953.6	-0.525518	0.104335	-5.03682	4.73326e-07	3.21579e-06
ENSG00000089006	sorting nexin 5 [Source:HGNC Symbol;Acc:HGNC:14969]	SNX5	protein_coding	20	2396.95	-0.456097	0.156278	-2.91851	0.0035171	0.0106362
ENSG00000089009	ribosomal protein L6 [Source:HGNC Symbol;Acc:HGNC:10362]	RPL6	protein_coding	12	1732.75	0.220301	0.159108	1.3846	0.166173	0.277238
ENSG00000089022	MAPK activated protein kinase 5 [Source:HGNC Symbol;Acc:HGNC:6889]	MAPKAPK5	protein_coding	12	4985.16	-0.269055	0.0762226	-3.52986	0.000415773	0.00156953
ENSG00000089041	purinergic receptor P2X 7 [Source:HGNC Symbol;Acc:HGNC:8537]	P2RX7	protein_coding	12	7.62825	-0.818939	0.799364	-1.02449	0.305604	0.442038
ENSG00000089048	ESF1 nucleolar pre-rRNA processing protein homolog [Source:HGNC Symbol;Acc:HGNC:15898]	ESF1	protein_coding	20	2146.14	-0.43216	0.0901241	-4.79516	1.62542e-06	1.00533e-05
ENSG00000089050	RB binding protein 9, serine hydrolase [Source:HGNC Symbol;Acc:HGNC:9892]	RBBP9	protein_coding	20	1501.66	-0.184648	0.103344	-1.78672	0.0739823	0.145242
ENSG00000089053	anaphase promoting complex subunit 5 [Source:HGNC Symbol;Acc:HGNC:15713]	ANAPC5	protein_coding	12	15458.2	-0.299634	0.08472	-3.53675	0.000405079	0.00153461
ENSG00000089057	solute carrier family 23 member 2 [Source:HGNC Symbol;Acc:HGNC:10973]	SLC23A2	protein_coding	20	5161.87	-0.111451	0.0890818	-1.25111	0.210896	0.333177
ENSG00000089060	solute carrier family 8 member B1 [Source:HGNC Symbol;Acc:HGNC:26175]	SLC8B1	protein_coding	12	2104.93	0.370865	0.103682	3.57695	0.00034763	0.00134078
ENSG00000089063	transmembrane protein 230 [Source:HGNC Symbol;Acc:HGNC:15876]	TMEM230	protein_coding	20	313.472	0.129912	0.153323	0.84731	0.396822	0.538103
ENSG00000089091	double zinc ribbon and ankyrin repeat domains 1 [Source:HGNC Symbol;Acc:HGNC:15858]	DZANK1	protein_coding	20	173.901	0.600637	0.196713	3.05337	0.00226288	0.0071922
ENSG00000089094	lysine demethylase 2B [Source:HGNC Symbol;Acc:HGNC:13610]	KDM2B	protein_coding	12	2882.82	-0.557059	0.0906459	-6.14544	7.97445e-10	8.92497e-09
ENSG00000089101	cilia and flagella associated protein 61 [Source:HGNC Symbol;Acc:HGNC:15872]	CFAP61	protein_coding	20	9.29793	1.39097	0.771303	1.8034	0.0713254	0.141069
ENSG00000089123	taspase 1 [Source:HGNC Symbol;Acc:HGNC:15859]	TASP1	protein_coding	20	940.48	-0.0854495	0.115681	-0.738662	0.460112	0.598358
ENSG00000089127	2'-5'-oligoadenylate synthetase 1 [Source:HGNC Symbol;Acc:HGNC:8086]	OAS1	protein_coding	12	4568.15	0.252096	0.0929296	2.71277	0.00667242	0.0187228
ENSG00000089154	GCN1 activator of EIF2AK4 [Source:HGNC Symbol;Acc:HGNC:4199]	GCN1	protein_coding	12	13534.9	-0.139482	0.0955197	-1.46024	0.144223	0.248785
ENSG00000089157	ribosomal protein lateral stalk subunit P0 [Source:HGNC Symbol;Acc:HGNC:10371]	RPLP0	protein_coding	12	3631.45	-0.351238	0.122299	-2.87196	0.00407934	0.0121205
ENSG00000089159	paxillin [Source:HGNC Symbol;Acc:HGNC:9718]	PXN	protein_coding	12	18842.3	0.217717	0.093578	2.32659	0.0199872	0.0484292
ENSG00000089163	sirtuin 4 [Source:HGNC Symbol;Acc:HGNC:14932]	SIRT4	protein_coding	12	85.1821	1.21346	0.330261	3.67425	0.000238553	0.000953154
ENSG00000089177	kinesin family member 16B [Source:HGNC Symbol;Acc:HGNC:15869]	KIF16B	protein_coding	20	2239.7	-0.30701	0.100851	-3.0442	0.00233303	0.00738914
ENSG00000089195	tRNA methyltransferase 6 [Source:HGNC Symbol;Acc:HGNC:20900]	TRMT6	protein_coding	20	2880.86	-0.252081	0.0891744	-2.82683	0.00470114	0.0137132
ENSG00000089220	phosphatidylethanolamine binding protein 1 [Source:HGNC Symbol;Acc:HGNC:8630]	PEBP1	protein_coding	12	1903.23	-0.173094	0.0956957	-1.80879	0.0704835	0.139722
ENSG00000089234	BRCA1 associated protein [Source:HGNC Symbol;Acc:HGNC:1099]	BRAP	protein_coding	12	3497.63	-0.10538	0.104687	-1.00662	0.314115	0.451426
ENSG00000089248	endoplasmic reticulum protein 29 [Source:HGNC Symbol;Acc:HGNC:13799]	ERP29	protein_coding	12	7908.69	-0.654863	0.0836545	-7.82818	4.94974e-15	1.16821e-13
ENSG00000089280	FUS RNA binding protein [Source:HGNC Symbol;Acc:HGNC:4010]	FUS	protein_coding	16	28879.9	-0.550387	0.119369	-4.61079	4.01135e-06	2.28246e-05
ENSG00000089289	immunoglobulin binding protein 1 [Source:HGNC Symbol;Acc:HGNC:5461]	IGBP1	protein_coding	X	987.988	-0.157565	0.105117	-1.49895	0.133887	0.234607
ENSG00000089327	FXYD domain containing ion transport regulator 5 [Source:HGNC Symbol;Acc:HGNC:4029]	FXYD5	protein_coding	19	2744.85	0.196492	0.0909143	2.16129	0.0306728	0.0698637
ENSG00000089335	zinc finger protein 302 [Source:HGNC Symbol;Acc:HGNC:13848]	ZNF302	protein_coding	19	441.599	0.244647	0.159316	1.53561	0.124633	0.221173
ENSG00000089351	GRAM domain containing 1A [Source:HGNC Symbol;Acc:HGNC:29305]	GRAMD1A	protein_coding	19	1518.21	0.110971	0.0907799	1.22242	0.221549	0.346635
ENSG00000089356	FXYD domain containing ion transport regulator 3 [Source:HGNC Symbol;Acc:HGNC:4027]	FXYD3	protein_coding	19	5846.5	1.26414	0.147896	8.54744	1.25847e-17	4.28278e-16
ENSG00000089472	hephaestin [Source:HGNC Symbol;Acc:HGNC:4866]	HEPH	protein_coding	X	25.3612	0.0148592	0.517604	0.0287076	0.977098	0.985264
ENSG00000089486	cell death inducing p53 target 1 [Source:HGNC Symbol;Acc:HGNC:13234]	CDIP1	protein_coding	16	1764.92	0.805251	0.105165	7.65701	1.90316e-14	4.19756e-13
ENSG00000089505	CKLF like MARVEL transmembrane domain containing 1 [Source:HGNC Symbol;Acc:HGNC:19172]	CMTM1	protein_coding	16	99.5049	-0.229896	0.248364	-0.925642	0.354632	0.494718
ENSG00000089597	glucosidase II alpha subunit [Source:HGNC Symbol;Acc:HGNC:4138]	GANAB	protein_coding	11	19810.6	-0.234482	0.0778614	-3.01154	0.0025993	0.00814556
ENSG00000089639	GEM interacting protein [Source:HGNC Symbol;Acc:HGNC:24852]	GMIP	protein_coding	19	952.693	0.471607	0.139219	3.38751	0.000705291	0.00253279
ENSG00000089682	RNA binding motif protein 41 [Source:HGNC Symbol;Acc:HGNC:25617]	RBM41	protein_coding	X	1920.91	-0.0371629	0.0944121	-0.393624	0.693858	0.793529
ENSG00000089685	baculoviral IAP repeat containing 5 [Source:HGNC Symbol;Acc:HGNC:593]	BIRC5	protein_coding	17	4605.33	-2.40017	0.463039	-5.18353	2.17729e-07	1.56802e-06
ENSG00000089692	lymphocyte activating 3 [Source:HGNC Symbol;Acc:HGNC:6476]	LAG3	protein_coding	12	61.9798	-1.80258	0.37474	-4.81021	1.50768e-06	9.38941e-06
ENSG00000089693	myeloid leukemia factor 2 [Source:HGNC Symbol;Acc:HGNC:7126]	MLF2	protein_coding	12	11299.9	0.179391	0.0849027	2.1129	0.0346096	0.0774622
ENSG00000089723	OTU deubiquitinase, ubiquitin aldehyde binding 2 [Source:HGNC Symbol;Acc:HGNC:20351]	OTUB2	protein_coding	14	1809.47	1.08513	0.152127	7.13304	9.81781e-13	1.70925e-11
ENSG00000089737	DEAD-box helicase 24 [Source:HGNC Symbol;Acc:HGNC:13266]	DDX24	protein_coding	14	10861.6	-0.122435	0.0788352	-1.55306	0.12041	0.214818
ENSG00000089775	zinc finger and BTB domain containing 25 [Source:HGNC Symbol;Acc:HGNC:13112]	ZBTB25	protein_coding	14	995.355	0.372893	0.108433	3.43893	0.000584019	0.00213293
ENSG00000089818	NECAP endocytosis associated 1 [Source:HGNC Symbol;Acc:HGNC:24539]	NECAP1	protein_coding	12	875.239	0.0657982	0.113482	0.579811	0.562042	0.686964
ENSG00000089820	Rho GTPase activating protein 4 [Source:HGNC Symbol;Acc:HGNC:674]	ARHGAP4	protein_coding	X	1320.27	0.411163	0.140424	2.92801	0.00341137	0.0103748
ENSG00000089847	ankyrin repeat domain 24 [Source:HGNC Symbol;Acc:HGNC:29424]	ANKRD24	protein_coding	19	63.6016	1.29888	0.328563	3.95323	7.71048e-05	0.000343546
ENSG00000089876	DEAH-box helicase 32 (putative) [Source:HGNC Symbol;Acc:HGNC:16717]	DHX32	protein_coding	10	5409.55	0.223151	0.10286	2.16946	0.0300481	0.068607
ENSG00000089902	REST corepressor 1 [Source:HGNC Symbol;Acc:HGNC:17441]	RCOR1	protein_coding	14	6705.47	-0.365972	0.0968442	-3.77897	0.000157476	0.000655197
ENSG00000089916	G-patch domain containing 2 like [Source:HGNC Symbol;Acc:HGNC:20210]	GPATCH2L	protein_coding	14	4950.56	0.107743	0.0824185	1.30727	0.19112	0.3089
ENSG00000090006	latent transforming growth factor beta binding protein 4 [Source:HGNC Symbol;Acc:HGNC:6717]	LTBP4	protein_coding	19	3775.53	0.470571	0.130227	3.61348	0.000302117	0.00117997
ENSG00000090013	biliverdin reductase B [Source:HGNC Symbol;Acc:HGNC:1063]	BLVRB	protein_coding	19	1446.22	-0.12225	0.103007	-1.18682	0.2353	0.363004
ENSG00000090020	solute carrier family 9 member A1 [Source:HGNC Symbol;Acc:HGNC:11071]	SLC9A1	protein_coding	1	2844.5	0.10166	0.108862	0.933841	0.350386	0.489884
ENSG00000090054	serine palmitoyltransferase long chain base subunit 1 [Source:HGNC Symbol;Acc:HGNC:11277]	SPTLC1	protein_coding	9	6768.2	-0.220082	0.0807178	-2.72655	0.00639995	0.018039
ENSG00000090060	poly(A) polymerase alpha [Source:HGNC Symbol;Acc:HGNC:14981]	PAPOLA	protein_coding	14	14124.9	-0.493953	0.0820512	-6.02006	1.74347e-09	1.83994e-08
ENSG00000090061	cyclin K [Source:HGNC Symbol;Acc:HGNC:1596]	CCNK	protein_coding	14	1627.32	0.479757	0.0993112	4.83085	1.35954e-06	8.53279e-06
ENSG00000090097	poly(rC) binding protein 4 [Source:HGNC Symbol;Acc:HGNC:8652]	PCBP4	protein_coding	3	827.586	0.713599	0.118811	6.00618	1.89943e-09	1.99334e-08
ENSG00000090238	yippee like 3 [Source:HGNC Symbol;Acc:HGNC:18327]	YPEL3	protein_coding	16	1296.16	1.68152	0.148507	11.3228	1.01159e-29	1.65395e-27
ENSG00000090263	mitochondrial ribosomal protein S33 [Source:HGNC Symbol;Acc:HGNC:16634]	MRPS33	protein_coding	7	2222.7	0.127314	0.0974279	1.30675	0.191299	0.309056
ENSG00000090266	NADH:ubiquinone oxidoreductase subunit B2 [Source:HGNC Symbol;Acc:HGNC:7697]	NDUFB2	protein_coding	7	2299.46	0.186628	0.0892657	2.09071	0.0365543	0.0811307
ENSG00000090273	nuclear distribution C, dynein complex regulator [Source:HGNC Symbol;Acc:HGNC:8045]	NUDC	protein_coding	1	1715.64	-0.177469	0.0909621	-1.95102	0.051055	0.107208
ENSG00000090316	macrophage erythroblast attacher [Source:HGNC Symbol;Acc:HGNC:13731]	MAEA	protein_coding	4	6713.96	0.0127564	0.0821032	0.15537	0.87653	0.922226
ENSG00000090339	intercellular adhesion molecule 1 [Source:HGNC Symbol;Acc:HGNC:5344]	ICAM1	protein_coding	19	209.689	1.4245	0.212246	6.71156	1.92559e-11	2.72396e-10
ENSG00000090372	striatin 4 [Source:HGNC Symbol;Acc:HGNC:15721]	STRN4	protein_coding	19	4960.46	0.00418839	0.0833677	0.05024	0.959931	0.974048
ENSG00000090376	interleukin 1 receptor associated kinase 3 [Source:HGNC Symbol;Acc:HGNC:17020]	IRAK3	protein_coding	12	45.3112	-1.27782	0.361058	-3.53908	0.000401517	0.00152259
ENSG00000090382	lysozyme [Source:HGNC Symbol;Acc:HGNC:6740]	LYZ	protein_coding	12	236692	-0.219729	0.10823	-2.03021	0.042335	0.0918445
ENSG00000090432	mitochondrial E3 ubiquitin protein ligase 1 [Source:HGNC Symbol;Acc:HGNC:25762]	MUL1	protein_coding	1	3054.81	0.508335	0.107739	4.71818	2.37959e-06	1.42039e-05
ENSG00000090447	transcription factor AP-4 [Source:HGNC Symbol;Acc:HGNC:11745]	TFAP4	protein_coding	16	1216.84	-0.638232	0.10912	-5.8489	4.94821e-09	4.78553e-08
ENSG00000090470	programmed cell death 7 [Source:HGNC Symbol;Acc:HGNC:8767]	PDCD7	protein_coding	15	2001.37	-0.356518	0.0918579	-3.88119	0.000103946	0.000450594
ENSG00000090487	SPG21 abhydrolase domain containing, maspardin [Source:HGNC Symbol;Acc:HGNC:20373]	SPG21	protein_coding	15	7374.7	-0.284422	0.0784516	-3.62544	0.000288467	0.00113254
ENSG00000090520	DnaJ heat shock protein family (Hsp40) member B11 [Source:HGNC Symbol;Acc:HGNC:14889]	DNAJB11	protein_coding	3	3895.48	-0.678148	0.111025	-6.10808	1.00835e-09	1.10443e-08
ENSG00000090530	prolyl 3-hydroxylase 2 [Source:HGNC Symbol;Acc:HGNC:19317]	P3H2	protein_coding	3	247.711	0.280691	0.172815	1.62423	0.104327	0.19144
ENSG00000090539	chordin [Source:HGNC Symbol;Acc:HGNC:1949]	CHRD	protein_coding	3	5.04038	-0.215156	0.9969	-0.215825	0.829124	0.889725
ENSG00000090565	RAB11 family interacting protein 3 [Source:HGNC Symbol;Acc:HGNC:17224]	RAB11FIP3	protein_coding	16	2588.09	0.0634193	0.0832263	0.76201	0.446054	0.584625
ENSG00000090581	N-acetylglucosamine-1-phosphate transferase subunit gamma [Source:HGNC Symbol;Acc:HGNC:23026]	GNPTG	protein_coding	16	1469.25	0.833421	0.117186	7.11197	1.144e-12	1.97039e-11
ENSG00000090612	zinc finger protein 268 [Source:HGNC Symbol;Acc:HGNC:13061]	ZNF268	protein_coding	12	2587.56	0.148806	0.0931773	1.59702	0.110261	0.200308
ENSG00000090615	golgin A3 [Source:HGNC Symbol;Acc:HGNC:4426]	GOLGA3	protein_coding	12	4741.37	-0.0117655	0.118069	-0.0996497	0.920622	0.949651
ENSG00000090621	poly(A) binding protein cytoplasmic 4 [Source:HGNC Symbol;Acc:HGNC:8557]	PABPC4	protein_coding	1	8003.89	-0.564502	0.0898686	-6.28142	3.35501e-10	3.95709e-09
ENSG00000090674	mucolipin 1 [Source:HGNC Symbol;Acc:HGNC:13356]	MCOLN1	protein_coding	19	477.877	0.310694	0.141958	2.18864	0.0286231	0.0657259
ENSG00000090686	ubiquitin specific peptidase 48 [Source:HGNC Symbol;Acc:HGNC:18533]	USP48	protein_coding	1	6264.36	-0.381645	0.0994575	-3.83727	0.000124409	0.000531437
ENSG00000090776	ephrin B1 [Source:HGNC Symbol;Acc:HGNC:3226]	EFNB1	protein_coding	X	9694.07	0.793658	0.121221	6.54717	5.86359e-11	7.72331e-10
ENSG00000090857	pyruvate dehydrogenase phosphatase regulatory subunit [Source:HGNC Symbol;Acc:HGNC:30264]	PDPR	protein_coding	16	3060.8	-0.194859	0.0834328	-2.33552	0.0195161	0.0474609
ENSG00000090861	alanyl-tRNA synthetase 1 [Source:HGNC Symbol;Acc:HGNC:20]	AARS1	protein_coding	16	7824.34	-0.600953	0.0797777	-7.53284	4.96475e-14	1.04301e-12
ENSG00000090863	golgi glycoprotein 1 [Source:HGNC Symbol;Acc:HGNC:4316]	GLG1	protein_coding	16	16673.2	0.165117	0.117231	1.40847	0.158991	0.26739
ENSG00000090889	kinesin family member 4A [Source:HGNC Symbol;Acc:HGNC:13339]	KIF4A	protein_coding	X	403.645	-1.95734	0.246925	-7.92686	2.24762e-15	5.64734e-14
ENSG00000090905	trinucleotide repeat containing adaptor 6A [Source:HGNC Symbol;Acc:HGNC:11969]	TNRC6A	protein_coding	16	4644.09	-0.187665	0.0794068	-2.36333	0.0181114	0.0445053
ENSG00000090924	pleckstrin homology and RhoGEF domain containing G2 [Source:HGNC Symbol;Acc:HGNC:29515]	PLEKHG2	protein_coding	19	771.863	0.282279	0.115823	2.43717	0.0148027	0.0374222
ENSG00000090971	N-acetyltransferase 14 (putative) [Source:HGNC Symbol;Acc:HGNC:28918]	NAT14	protein_coding	19	513.641	0.733929	0.145439	5.04629	4.50482e-07	3.07541e-06
ENSG00000090975	phosphatidylinositol transfer protein membrane associated 2 [Source:HGNC Symbol;Acc:HGNC:21044]	PITPNM2	protein_coding	12	1294.01	0.00228209	0.103409	0.0220686	0.982393	0.988483
ENSG00000090989	exocyst complex component 1 [Source:HGNC Symbol;Acc:HGNC:30380]	EXOC1	protein_coding	4	4059.42	0.206143	0.086036	2.39601	0.0165747	0.0412503
ENSG00000091009	RNA binding motif protein 27 [Source:HGNC Symbol;Acc:HGNC:29243]	RBM27	protein_coding	5	3063.09	-0.623705	0.0949805	-6.56667	5.1453e-11	6.85059e-10
ENSG00000091010	POU class 4 homeobox 3 [Source:HGNC Symbol;Acc:HGNC:9220]	POU4F3	protein_coding	5	1.77237	0.922197	1.8154	0.507987	0.611463
ENSG00000091039	oxysterol binding protein like 8 [Source:HGNC Symbol;Acc:HGNC:16396]	OSBPL8	protein_coding	12	15333.2	-0.383691	0.0923082	-4.15663	3.2297e-05	0.000155244
ENSG00000091073	deltex E3 ubiquitin ligase 2 [Source:HGNC Symbol;Acc:HGNC:15973]	DTX2	protein_coding	7	1172.38	0.208427	0.0950171	2.19357	0.0282663	0.0650324
ENSG00000091106	NLR family CARD domain containing 4 [Source:HGNC Symbol;Acc:HGNC:16412]	NLRC4	protein_coding	2	74.0834	0.116986	0.261701	0.447024	0.654858	0.76391
ENSG00000091127	pseudouridine synthase 7 [Source:HGNC Symbol;Acc:HGNC:26033]	PUS7	protein_coding	7	4410.38	0.0214885	0.0817916	0.262723	0.792764	0.866122
ENSG00000091128	laminin subunit beta 4 [Source:HGNC Symbol;Acc:HGNC:6491]	LAMB4	protein_coding	7	11.2231	1.34214	0.735832	1.82397	0.0681562	0.135933
ENSG00000091129	neuronal cell adhesion molecule [Source:HGNC Symbol;Acc:HGNC:7994]	NRCAM	protein_coding	7	30.433	-0.214698	0.397419	-0.54023	0.589039	0.70981
ENSG00000091136	laminin subunit beta 1 [Source:HGNC Symbol;Acc:HGNC:6486]	LAMB1	protein_coding	7	11554.4	-0.312539	0.097146	-3.21721	0.00129442	0.00436235
ENSG00000091137	solute carrier family 26 member 4 [Source:HGNC Symbol;Acc:HGNC:8818]	SLC26A4	protein_coding	7	108.153	0.358064	0.253563	1.41213	0.157911	0.26595
ENSG00000091138	solute carrier family 26 member 3 [Source:HGNC Symbol;Acc:HGNC:3018]	SLC26A3	protein_coding	7	5.04601	0.0225628	0.965463	0.02337	0.981355	0.987835
ENSG00000091140	dihydrolipoamide dehydrogenase [Source:HGNC Symbol;Acc:HGNC:2898]	DLD	protein_coding	7	9214.57	-0.0776399	0.0791279	-0.981195	0.326496	0.464778
ENSG00000091157	WD repeat domain 7 [Source:HGNC Symbol;Acc:HGNC:13490]	WDR7	protein_coding	18	1683.29	-0.0585374	0.115062	-0.508748	0.610929	0.728677
ENSG00000091164	thioredoxin like 1 [Source:HGNC Symbol;Acc:HGNC:12436]	TXNL1	protein_coding	18	5582.66	-0.373612	0.0782384	-4.7753	1.79443e-06	1.09961e-05
ENSG00000091262	ATP binding cassette subfamily C member 6 [Source:HGNC Symbol;Acc:HGNC:57]	ABCC6	protein_coding	16	372.796	1.02257	0.136442	7.49455	6.65287e-14	1.37588e-12
ENSG00000091317	CKLF like MARVEL transmembrane domain containing 6 [Source:HGNC Symbol;Acc:HGNC:19177]	CMTM6	protein_coding	3	38104.3	-0.069699	0.075781	-0.919742	0.357708	0.497808
ENSG00000091409	integrin subunit alpha 6 [Source:HGNC Symbol;Acc:HGNC:6142]	ITGA6	protein_coding	2	127882	-0.401235	0.0929505	-4.31665	1.58413e-05	8.07564e-05
ENSG00000091428	Rap guanine nucleotide exchange factor 4 [Source:HGNC Symbol;Acc:HGNC:16626]	RAPGEF4	protein_coding	2	32.8524	-0.757236	0.369094	-2.05161	0.0402078	0.0879931
ENSG00000091436	mitogen-activated protein kinase kinase kinase 20 [Source:HGNC Symbol;Acc:HGNC:17797]	MAP3K20	protein_coding	2	9915.12	-1.30718	0.140389	-9.31117	1.26437e-20	6.8742e-19
ENSG00000091482	small muscle protein X-linked [Source:HGNC Symbol;Acc:HGNC:11122]	SMPX	protein_coding	X	2.20561	4.00654	2.04047	1.96354	0.0495838
ENSG00000091483	fumarate hydratase [Source:HGNC Symbol;Acc:HGNC:3700]	FH	protein_coding	1	4581.87	-0.5319	0.0946185	-5.62152	1.89281e-08	1.66826e-07
ENSG00000091490	SEL1L family member 3 [Source:HGNC Symbol;Acc:HGNC:29108]	SEL1L3	protein_coding	4	16648.9	-0.323808	0.074711	-4.33415	1.46327e-05	7.5002e-05
ENSG00000091513	transferrin [Source:HGNC Symbol;Acc:HGNC:11740]	TF	protein_coding	3	9.96243	0.813054	0.744238	1.09247	0.274629	0.407536
ENSG00000091527	CDV3 homolog [Source:HGNC Symbol;Acc:HGNC:26928]	CDV3	protein_coding	3	10965.7	-0.484185	0.0828272	-5.84572	5.0438e-09	4.8738e-08
ENSG00000091536	myosin XVA [Source:HGNC Symbol;Acc:HGNC:7594]	MYO15A	protein_coding	17	52.9926	1.42273	0.399843	3.55822	0.000373377	0.00142764
ENSG00000091542	alkB homolog 5, RNA demethylase [Source:HGNC Symbol;Acc:HGNC:25996]	ALKBH5	protein_coding	17	5366.45	-0.104506	0.0899495	-1.16184	0.245302	0.374882
ENSG00000091583	apolipoprotein H [Source:HGNC Symbol;Acc:HGNC:616]	APOH	protein_coding	17	5.15391	-0.596586	0.939946	-0.634703	0.525622	0.654721
ENSG00000091592	NLR family pyrin domain containing 1 [Source:HGNC Symbol;Acc:HGNC:14374]	NLRP1	protein_coding	17	662.667	1.59095	0.161926	9.82512	8.77696e-23	6.37416e-21
ENSG00000091622	PITPNM family member 3 [Source:HGNC Symbol;Acc:HGNC:21043]	PITPNM3	protein_coding	17	1503.7	-1.13537	0.185971	-6.10508	1.0275e-09	1.12323e-08
ENSG00000091640	sperm associated antigen 7 [Source:HGNC Symbol;Acc:HGNC:11216]	SPAG7	protein_coding	17	2585.86	0.122715	0.0827554	1.48286	0.138111	0.24019
ENSG00000091651	origin recognition complex subunit 6 [Source:HGNC Symbol;Acc:HGNC:17151]	ORC6	protein_coding	16	1637.11	-1.49584	0.32135	-4.65485	3.24216e-06	1.87668e-05
ENSG00000091656	zinc finger homeobox 4 [Source:HGNC Symbol;Acc:HGNC:30939]	ZFHX4	protein_coding	8	3.33132	-1.03296	1.27068	-0.812914	0.416267	0.557138
ENSG00000091732	zinc finger C3HC-type containing 1 [Source:HGNC Symbol;Acc:HGNC:29913]	ZC3HC1	protein_coding	7	740.538	-0.371373	0.108947	-3.40875	0.000652624	0.00236018
ENSG00000091831	estrogen receptor 1 [Source:HGNC Symbol;Acc:HGNC:3467]	ESR1	protein_coding	6	2.78006	0.483632	1.35294	0.357468	0.720741
ENSG00000091844	regulator of G protein signaling 17 [Source:HGNC Symbol;Acc:HGNC:14088]	RGS17	protein_coding	6	220.249	0.620964	0.219292	2.83167	0.00463055	0.0135353
ENSG00000091879	angiopoietin 2 [Source:HGNC Symbol;Acc:HGNC:485]	ANGPT2	protein_coding	8	22.9758	-0.913072	0.43858	-2.08188	0.0373532	0.0826032
ENSG00000091947	transmembrane protein 101 [Source:HGNC Symbol;Acc:HGNC:28653]	TMEM101	protein_coding	17	1136.67	-0.098463	0.0966471	-1.01879	0.308303	0.445171
ENSG00000091972	CD200 molecule [Source:HGNC Symbol;Acc:HGNC:7203]	CD200	protein_coding	3	8.42484	1.20156	0.886574	1.35529	0.175326	0.289151
ENSG00000091986	coiled-coil domain containing 80 [Source:HGNC Symbol;Acc:HGNC:30649]	CCDC80	protein_coding	3	19.7562	-0.153531	0.543887	-0.282285	0.777725	0.856199
ENSG00000092009	chymase 1 [Source:HGNC Symbol;Acc:HGNC:2097]	CMA1	protein_coding	14	2.99709	2.94031	1.80825	1.62605	0.103939
ENSG00000092010	proteasome activator subunit 1 [Source:HGNC Symbol;Acc:HGNC:9568]	PSME1	protein_coding	14	4286.31	-0.161683	0.0880796	-1.83565	0.06641	0.132967
ENSG00000092020	protein phosphatase 2 regulatory subunit B''gamma [Source:HGNC Symbol;Acc:HGNC:17485]	PPP2R3C	protein_coding	14	562.263	-0.267307	0.12189	-2.19301	0.028307	0.065106
ENSG00000092036	HAUS augmin like complex subunit 4 [Source:HGNC Symbol;Acc:HGNC:20163]	HAUS4	protein_coding	14	458.824	-0.882325	0.128147	-6.88524	5.76916e-12	8.94022e-11
ENSG00000092051	junctophilin 4 [Source:HGNC Symbol;Acc:HGNC:20156]	JPH4	protein_coding	14	9.46026	1.90422	0.876362	2.17287	0.02979	0.0680661
ENSG00000092054	myosin heavy chain 7 [Source:HGNC Symbol;Acc:HGNC:7577]	MYH7	protein_coding	14	2.21313	4.01003	1.89072	2.1209	0.03393
ENSG00000092068	solute carrier family 7 member 8 [Source:HGNC Symbol;Acc:HGNC:11066]	SLC7A8	protein_coding	14	2558.13	-0.602714	0.184597	-3.26502	0.00109455	0.00375724
ENSG00000092094	O-sialoglycoprotein endopeptidase [Source:HGNC Symbol;Acc:HGNC:18028]	OSGEP	protein_coding	14	1310.73	-0.380824	0.132259	-2.87939	0.00398441	0.0118749
ENSG00000092096	solute carrier family 22 member 17 [Source:HGNC Symbol;Acc:HGNC:23095]	SLC22A17	protein_coding	14	8.07162	1.1523	1.10786	1.04012	0.298284	0.434149
ENSG00000092098	ring finger protein 31 [Source:HGNC Symbol;Acc:HGNC:16031]	RNF31	protein_coding	14	721.191	0.441739	0.148739	2.9699	0.00297897	0.00920369
ENSG00000092108	sec1 family domain containing 1 [Source:HGNC Symbol;Acc:HGNC:20726]	SCFD1	protein_coding	14	2973.72	0.0536103	0.0920657	0.582304	0.560362	0.685726
ENSG00000092140	G2/M-phase specific E3 ubiquitin protein ligase [Source:HGNC Symbol;Acc:HGNC:20338]	G2E3	protein_coding	14	1219.29	-0.858521	0.114178	-7.51917	5.51269e-14	1.15276e-12
ENSG00000092148	HECT domain E3 ubiquitin protein ligase 1 [Source:HGNC Symbol;Acc:HGNC:20157]	HECTD1	protein_coding	14	15689.8	-0.385687	0.120603	-3.19798	0.00138396	0.00462679
ENSG00000092199	heterogeneous nuclear ribonucleoprotein C [Source:HGNC Symbol;Acc:HGNC:5035]	HNRNPC	protein_coding	14	4027.98	-0.460755	0.100226	-4.59718	4.28254e-06	2.42391e-05
ENSG00000092200	RPGR interacting protein 1 [Source:HGNC Symbol;Acc:HGNC:13436]	RPGRIP1	protein_coding	14	75.4647	-0.515337	0.291117	-1.77021	0.0766925	0.149559
ENSG00000092201	SPT16 homolog, facilitates chromatin remodeling subunit [Source:HGNC Symbol;Acc:HGNC:11465]	SUPT16H	protein_coding	14	2979.81	-0.748451	0.0914508	-8.18419	2.74137e-16	7.89957e-15
ENSG00000092203	TOX high mobility group box family member 4 [Source:HGNC Symbol;Acc:HGNC:20161]	TOX4	protein_coding	14	1276.7	0.268878	0.103543	2.59676	0.00941068	0.0252477
ENSG00000092208	gem nuclear organelle associated protein 2 [Source:HGNC Symbol;Acc:HGNC:10884]	GEMIN2	protein_coding	14	382.414	-0.883715	0.128653	-6.86897	6.46659e-12	9.94585e-11
ENSG00000092295	transglutaminase 1 [Source:HGNC Symbol;Acc:HGNC:11777]	TGM1	protein_coding	14	269.27	0.837321	0.164285	5.09676	3.45523e-07	2.40544e-06
ENSG00000092330	TERF1 interacting nuclear factor 2 [Source:HGNC Symbol;Acc:HGNC:11824]	TINF2	protein_coding	14	2597.75	0.239754	0.0929714	2.57879	0.00991467	0.0264364
ENSG00000092421	semaphorin 6A [Source:HGNC Symbol;Acc:HGNC:10738]	SEMA6A	protein_coding	5	32.3245	0.939425	0.442377	2.12358	0.0337049	0.0757302
ENSG00000092439	transient receptor potential cation channel subfamily M member 7 [Source:HGNC Symbol;Acc:HGNC:17994]	TRPM7	protein_coding	15	8343.01	-0.452551	0.0730446	-6.19554	5.80844e-10	6.61898e-09
ENSG00000092445	TYRO3 protein tyrosine kinase [Source:HGNC Symbol;Acc:HGNC:12446]	TYRO3	protein_coding	15	162.434	-0.828501	0.197941	-4.18558	2.84433e-05	0.000138339
ENSG00000092470	WD repeat domain 76 [Source:HGNC Symbol;Acc:HGNC:25773]	WDR76	protein_coding	15	1326.3	-1.91676	0.179147	-10.6994	1.02449e-26	1.11669e-24
ENSG00000092529	calpain 3 [Source:HGNC Symbol;Acc:HGNC:1480]	CAPN3	protein_coding	15	31.8029	1.23967	0.452703	2.73838	0.00617427	0.0174596
ENSG00000092531	synaptosome associated protein 23 [Source:HGNC Symbol;Acc:HGNC:11131]	SNAP23	protein_coding	15	2584.49	0.431057	0.0931233	4.62889	3.67635e-06	2.10638e-05
ENSG00000092607	T-box transcription factor 15 [Source:HGNC Symbol;Acc:HGNC:11594]	TBX15	protein_coding	1	28.9539	1.85548	0.494199	3.75451	0.000173679	0.000716142
ENSG00000092621	phosphoglycerate dehydrogenase [Source:HGNC Symbol;Acc:HGNC:8923]	PHGDH	protein_coding	1	1466.87	-1.81902	0.202489	-8.98331	2.62749e-19	1.17861e-17
ENSG00000092758	collagen type IX alpha 3 chain [Source:HGNC Symbol;Acc:HGNC:2219]	COL9A3	protein_coding	20	328.446	-0.781098	0.244307	-3.1972	0.00138767	0.00463509
ENSG00000092820	ezrin [Source:HGNC Symbol;Acc:HGNC:12691]	EZR	protein_coding	6	29187.6	-0.0709024	0.0892948	-0.794026	0.42718	0.567022
ENSG00000092841	myosin light chain 6 [Source:HGNC Symbol;Acc:HGNC:7587]	MYL6	protein_coding	12	12371	0.35703	0.0864864	4.12817	3.65666e-05	0.000174025
ENSG00000092847	argonaute RISC component 1 [Source:HGNC Symbol;Acc:HGNC:3262]	AGO1	protein_coding	1	5762.95	-0.287502	0.0799882	-3.5943	0.000325263	0.00126206
ENSG00000092850	tektin 2 [Source:HGNC Symbol;Acc:HGNC:11725]	TEKT2	protein_coding	1	3.24134	-0.0492041	1.21821	-0.0403903	0.967782
ENSG00000092853	claspin [Source:HGNC Symbol;Acc:HGNC:19715]	CLSPN	protein_coding	1	1825.47	-1.72779	0.177033	-9.75969	1.67661e-22	1.17848e-20
ENSG00000092871	ring finger and FYVE like domain containing E3 ubiquitin protein ligase [Source:HGNC Symbol;Acc:HGNC:24821]	RFFL	protein_coding	17	983.605	-0.603079	0.108936	-5.5361	3.09285e-08	2.60875e-07
ENSG00000092929	unc-13 homolog D [Source:HGNC Symbol;Acc:HGNC:23147]	UNC13D	protein_coding	17	1703.09	1.35325	0.123679	10.9417	7.2844e-28	9.33852e-26
ENSG00000092931	major facilitator superfamily domain containing 11 [Source:HGNC Symbol;Acc:HGNC:25458]	MFSD11	protein_coding	17	876.661	-0.122866	0.122065	-1.00656	0.314146	0.451432
ENSG00000092964	dihydropyrimidinase like 2 [Source:HGNC Symbol;Acc:HGNC:3014]	DPYSL2	protein_coding	8	45647.2	0.403711	0.0849669	4.75139	2.02028e-06	1.22208e-05
ENSG00000092969	transforming growth factor beta 2 [Source:HGNC Symbol;Acc:HGNC:11768]	TGFB2	protein_coding	1	18.5689	1.38858	0.582015	2.38581	0.0170414	0.042244
ENSG00000092978	G-patch domain containing 2 [Source:HGNC Symbol;Acc:HGNC:25499]	GPATCH2	protein_coding	1	1883.39	-0.159948	0.098435	-1.62491	0.104182	0.191234
ENSG00000093000	nucleoporin 50 [Source:HGNC Symbol;Acc:HGNC:8065]	NUP50	protein_coding	22	721.511	-0.614897	0.115335	-5.33142	9.74462e-08	7.49124e-07
ENSG00000093009	cell division cycle 45 [Source:HGNC Symbol;Acc:HGNC:1739]	CDC45	protein_coding	22	1468.24	-1.50701	0.393999	-3.82491	0.000130821	0.000555983
ENSG00000093010	catechol-O-methyltransferase [Source:HGNC Symbol;Acc:HGNC:2228]	COMT	protein_coding	22	8144.17	0.194475	0.074748	2.60174	0.00927523	0.0249674
ENSG00000093072	adenosine deaminase 2 [Source:HGNC Symbol;Acc:HGNC:1839]	ADA2	protein_coding	22	3.08388	1.20279	1.30743	0.919969	0.357589
ENSG00000093100	novel transcript	AC016026.1	lncRNA	22	3.00204	2.90023	1.82538	1.58884	0.112097
ENSG00000093144	ethylmalonyl-CoA decarboxylase 1 [Source:HGNC Symbol;Acc:HGNC:21489]	ECHDC1	protein_coding	6	9255.86	-0.294959	0.0860453	-3.42794	0.000608172	0.00221543
ENSG00000093167	LRR binding FLII interacting protein 2 [Source:HGNC Symbol;Acc:HGNC:6703]	LRRFIP2	protein_coding	3	2342.61	-0.439732	0.085066	-5.1693	2.34971e-07	1.6852e-06
ENSG00000093183	SEC22 homolog C, vesicle trafficking protein [Source:HGNC Symbol;Acc:HGNC:16828]	SEC22C	protein_coding	3	3415.67	-0.53907	0.0962072	-5.60322	2.1041e-08	1.83018e-07
ENSG00000093217	xylulokinase [Source:HGNC Symbol;Acc:HGNC:12839]	XYLB	protein_coding	3	754.634	-0.557991	0.109299	-5.1052	3.30441e-07	2.30899e-06
ENSG00000094631	histone deacetylase 6 [Source:HGNC Symbol;Acc:HGNC:14064]	HDAC6	protein_coding	X	2218.99	0.113137	0.113727	0.994817	0.319825	0.457563
ENSG00000094755	gamma-aminobutyric acid type A receptor subunit pi [Source:HGNC Symbol;Acc:HGNC:4089]	GABRP	protein_coding	5	552.103	1.99934	0.13669	14.6268	1.8936e-48	1.78022e-45
ENSG00000094804	cell division cycle 6 [Source:HGNC Symbol;Acc:HGNC:1744]	CDC6	protein_coding	17	4726.45	-1.63526	0.174633	-9.36394	7.68177e-21	4.34395e-19
ENSG00000094841	uracil phosphoribosyltransferase homolog [Source:HGNC Symbol;Acc:HGNC:28334]	UPRT	protein_coding	X	827.813	-0.0346003	0.109716	-0.315362	0.752487	0.838077
ENSG00000094880	cell division cycle 23 [Source:HGNC Symbol;Acc:HGNC:1724]	CDC23	protein_coding	5	3364.52	-0.384333	0.116228	-3.30673	0.000943918	0.00328768
ENSG00000094914	aladin WD repeat nucleoporin [Source:HGNC Symbol;Acc:HGNC:13666]	AAAS	protein_coding	12	2080.67	-0.34911	0.128023	-2.72693	0.00639275	0.0180232
ENSG00000094916	chromobox 5 [Source:HGNC Symbol;Acc:HGNC:1555]	CBX5	protein_coding	12	27631.9	-0.987452	0.111857	-8.82784	1.06713e-18	4.31501e-17
ENSG00000094975	SUN domain containing ossification factor [Source:HGNC Symbol;Acc:HGNC:1240]	SUCO	protein_coding	1	8678.28	-0.0230967	0.104819	-0.220349	0.825599	0.887639
ENSG00000095002	mutS homolog 2 [Source:HGNC Symbol;Acc:HGNC:7325]	MSH2	protein_coding	2	6999.46	-0.935876	0.135942	-6.88437	5.80442e-12	8.98868e-11
ENSG00000095015	mitogen-activated protein kinase kinase kinase 1 [Source:HGNC Symbol;Acc:HGNC:6848]	MAP3K1	protein_coding	5	2627.04	0.111672	0.0894633	1.24825	0.21194	0.334664
ENSG00000095059	deoxyhypusine synthase [Source:HGNC Symbol;Acc:HGNC:2869]	DHPS	protein_coding	19	1549.34	-0.321308	0.10791	-2.97756	0.00290551	0.00899643
ENSG00000095066	hook microtubule tethering protein 2 [Source:HGNC Symbol;Acc:HGNC:19885]	HOOK2	protein_coding	19	3188.52	0.172858	0.147063	1.1754	0.239834	0.368247
ENSG00000095139	archain 1 [Source:HGNC Symbol;Acc:HGNC:649]	ARCN1	protein_coding	11	14275.1	-0.135941	0.0888919	-1.52928	0.126195	0.22334
ENSG00000095203	erythrocyte membrane protein band 4.1 like 4B [Source:HGNC Symbol;Acc:HGNC:19818]	EPB41L4B	protein_coding	9	4492.97	-0.252713	0.0967642	-2.61164	0.00901089	0.0243634
ENSG00000095209	transmembrane protein 38B [Source:HGNC Symbol;Acc:HGNC:25535]	TMEM38B	protein_coding	9	4150.01	-0.502873	0.0809005	-6.21595	5.10145e-10	5.86667e-09
ENSG00000095261	proteasome 26S subunit, non-ATPase 5 [Source:HGNC Symbol;Acc:HGNC:9563]	PSMD5	protein_coding	9	2445.86	-0.398681	0.0868419	-4.59089	4.41361e-06	2.49335e-05
ENSG00000095303	prostaglandin-endoperoxide synthase 1 [Source:HGNC Symbol;Acc:HGNC:9604]	PTGS1	protein_coding	9	56.7926	1.25271	0.373867	3.35067	0.00080617	0.00285283
ENSG00000095319	nucleoporin 188 [Source:HGNC Symbol;Acc:HGNC:17859]	NUP188	protein_coding	9	5956.29	-0.716529	0.0944271	-7.58818	3.24442e-14	6.96517e-13
ENSG00000095321	carnitine O-acetyltransferase [Source:HGNC Symbol;Acc:HGNC:2342]	CRAT	protein_coding	9	1610.02	0.316249	0.123151	2.56797	0.0102296	0.0271638
ENSG00000095370	SH2 domain containing 3C [Source:HGNC Symbol;Acc:HGNC:16884]	SH2D3C	protein_coding	9	6.13738	0.87658	0.960549	0.912583	0.361462	0.50194
ENSG00000095380	N-acetylneuraminate synthase [Source:HGNC Symbol;Acc:HGNC:19237]	NANS	protein_coding	9	3078.56	-0.397931	0.080156	-4.96446	6.88931e-07	4.54513e-06
ENSG00000095383	TBC1 domain family member 2 [Source:HGNC Symbol;Acc:HGNC:18026]	TBC1D2	protein_coding	9	2188.63	0.773306	0.12927	5.98212	2.20249e-09	2.28167e-08
ENSG00000095397	whirlin [Source:HGNC Symbol;Acc:HGNC:16361]	WHRN	protein_coding	9	587.7	1.25164	0.132147	9.47157	2.75663e-21	1.65861e-19
ENSG00000095464	phosphodiesterase 6C [Source:HGNC Symbol;Acc:HGNC:8787]	PDE6C	protein_coding	10	7.42069	1.80053	0.935983	1.92368	0.0543946	0.112918
ENSG00000095485	CWF19 like cell cycle control factor 1 [Source:HGNC Symbol;Acc:HGNC:25613]	CWF19L1	protein_coding	10	1431.19	-0.547374	0.103632	-5.28189	1.2786e-07	9.60358e-07
ENSG00000095539	semaphorin 4G [Source:HGNC Symbol;Acc:HGNC:10735]	SEMA4G	protein_coding	10	9032.38	0.96381	0.0818627	11.7735	5.34679e-32	1.06404e-29
ENSG00000095564	B-TFIID TATA-box binding protein associated factor 1 [Source:HGNC Symbol;Acc:HGNC:17307]	BTAF1	protein_coding	10	5031.94	0.104283	0.088508	1.17823	0.238703	0.366909
ENSG00000095574	IKAROS family zinc finger 5 [Source:HGNC Symbol;Acc:HGNC:14283]	IKZF5	protein_coding	10	1840.66	-0.0206281	0.0934174	-0.220817	0.825235	0.887481
ENSG00000095585	B cell linker [Source:HGNC Symbol;Acc:HGNC:14211]	BLNK	protein_coding	10	363.756	1.41811	0.159026	8.91745	4.77166e-19	2.07443e-17
ENSG00000095587	tolloid like 2 [Source:HGNC Symbol;Acc:HGNC:11844]	TLL2	protein_coding	10	46.4895	-0.162512	0.318304	-0.510556	0.609662	0.727589
ENSG00000095596	cytochrome P450 family 26 subfamily A member 1 [Source:HGNC Symbol;Acc:HGNC:2603]	CYP26A1	protein_coding	10	3.46313	-1.46255	1.32443	-1.10429	0.269467	0.401664
ENSG00000095627	tudor domain containing 1 [Source:HGNC Symbol;Acc:HGNC:11712]	TDRD1	protein_coding	10	4.16227	3.40802	1.69796	2.00713	0.0447361	0.0962323
ENSG00000095637	sorbin and SH3 domain containing 1 [Source:HGNC Symbol;Acc:HGNC:14565]	SORBS1	protein_coding	10	4061.14	-0.26687	0.119922	-2.22537	0.0260566	0.0606974
ENSG00000095739	BMP and activin membrane bound inhibitor [Source:HGNC Symbol;Acc:HGNC:30251]	BAMBI	protein_coding	10	5287.49	0.760126	0.0812418	9.35634	8.25453e-21	4.63301e-19
ENSG00000095752	interleukin 11 [Source:HGNC Symbol;Acc:HGNC:5966]	IL11	protein_coding	19	67.4723	-0.550388	0.319365	-1.72338	0.0848195	0.162084
ENSG00000095787	WW domain containing adaptor with coiled-coil [Source:HGNC Symbol;Acc:HGNC:17327]	WAC	protein_coding	10	12674	-0.409687	0.0739747	-5.5382	3.05595e-08	2.58245e-07
ENSG00000095794	cAMP responsive element modulator [Source:HGNC Symbol;Acc:HGNC:2352]	CREM	protein_coding	10	854.241	0.038515	0.120672	0.319172	0.749596	0.835712
ENSG00000095906	nucleotide binding protein 2 [Source:HGNC Symbol;Acc:HGNC:8042]	NUBP2	protein_coding	16	1627.45	-0.0366635	0.104379	-0.351254	0.725398	0.817213
ENSG00000095932	small integral membrane protein 24 [Source:HGNC Symbol;Acc:HGNC:37244]	SMIM24	protein_coding	19	329.954	-0.651269	0.181011	-3.59795	0.000320734	0.00124642
ENSG00000095951	HIVEP zinc finger 1 [Source:HGNC Symbol;Acc:HGNC:4920]	HIVEP1	protein_coding	6	1616.87	-0.675231	0.131358	-5.14038	2.74186e-07	1.94298e-06
ENSG00000096060	FKBP prolyl isomerase 5 [Source:HGNC Symbol;Acc:HGNC:3721]	FKBP5	protein_coding	6	3691.57	-1.51442	0.159483	-9.49584	2.18438e-21	1.32847e-19
ENSG00000096063	SRSF protein kinase 1 [Source:HGNC Symbol;Acc:HGNC:11305]	SRPK1	protein_coding	6	12766.8	-0.53102	0.081383	-6.52496	6.80211e-11	8.87145e-10
ENSG00000096070	bromodomain and PHD finger containing 3 [Source:HGNC Symbol;Acc:HGNC:14256]	BRPF3	protein_coding	6	3850.05	-0.0815149	0.0920967	-0.885101	0.376102	0.516651
ENSG00000096080	mitochondrial ribosomal protein S18A [Source:HGNC Symbol;Acc:HGNC:14515]	MRPS18A	protein_coding	6	586.725	-0.17232	0.122384	-1.40803	0.159121	0.267549
ENSG00000096088	progastricsin [Source:HGNC Symbol;Acc:HGNC:8890]	PGC	protein_coding	6	41.6434	1.24023	0.388229	3.19459	0.00140031	0.00466764
ENSG00000096092	transmembrane protein 14A [Source:HGNC Symbol;Acc:HGNC:21076]	TMEM14A	protein_coding	6	2982.48	-0.81147	0.114931	-7.06047	1.65935e-12	2.78571e-11
ENSG00000096093	EF-hand domain containing 1 [Source:HGNC Symbol;Acc:HGNC:16406]	EFHC1	protein_coding	6	1077.95	0.824425	0.117412	7.02164	2.19272e-12	3.60075e-11
ENSG00000096384	heat shock protein 90 alpha family class B member 1 [Source:HGNC Symbol;Acc:HGNC:5258]	HSP90AB1	protein_coding	6	8749.52	-0.286903	0.0801625	-3.57901	0.000344896	0.00133137
ENSG00000096401	cell division cycle 5 like [Source:HGNC Symbol;Acc:HGNC:1743]	CDC5L	protein_coding	6	5020.35	-0.446077	0.0906855	-4.91894	8.70136e-07	5.64001e-06
ENSG00000096433	inositol 1,4,5-trisphosphate receptor type 3 [Source:HGNC Symbol;Acc:HGNC:6182]	ITPR3	protein_coding	6	10743.4	-0.351955	0.0824575	-4.26832	1.96948e-05	9.85527e-05
ENSG00000096654	zinc finger protein 184 [Source:HGNC Symbol;Acc:HGNC:12975]	ZNF184	protein_coding	6	1284.33	-0.891434	0.104659	-8.51751	1.63023e-17	5.46551e-16
ENSG00000096696	desmoplakin [Source:HGNC Symbol;Acc:HGNC:3052]	DSP	protein_coding	6	48739.6	0.510239	0.131475	3.88089	0.000104074	0.000450975
ENSG00000096717	sirtuin 1 [Source:HGNC Symbol;Acc:HGNC:14929]	SIRT1	protein_coding	10	3712.89	-0.534944	0.0978929	-5.46458	4.64001e-08	3.78088e-07
ENSG00000096746	heterogeneous nuclear ribonucleoprotein H3 [Source:HGNC Symbol;Acc:HGNC:5043]	HNRNPH3	protein_coding	10	12224.3	-0.75791	0.113554	-6.67443	2.48201e-11	3.4633e-10
ENSG00000096872	intraflagellar transport 74 [Source:HGNC Symbol;Acc:HGNC:21424]	IFT74	protein_coding	9	1420.85	0.072561	0.0926149	0.78347	0.433351	0.572968
ENSG00000096968	Janus kinase 2 [Source:HGNC Symbol;Acc:HGNC:6192]	JAK2	protein_coding	9	886.329	0.0429453	0.116864	0.367481	0.71326	0.808266
ENSG00000097007	ABL proto-oncogene 1, non-receptor tyrosine kinase [Source:HGNC Symbol;Acc:HGNC:76]	ABL1	protein_coding	9	4973.51	-0.182267	0.0907702	-2.00801	0.0446426	0.096074
ENSG00000097021	acyl-CoA thioesterase 7 [Source:HGNC Symbol;Acc:HGNC:24157]	ACOT7	protein_coding	1	2303.55	0.0125521	0.0888414	0.141287	0.887643	0.928451
ENSG00000097033	SH3 domain containing GRB2 like, endophilin B1 [Source:HGNC Symbol;Acc:HGNC:10833]	SH3GLB1	protein_coding	1	9693.13	0.112222	0.106183	1.05687	0.290569	0.425528
ENSG00000097046	cell division cycle 7 [Source:HGNC Symbol;Acc:HGNC:1745]	CDC7	protein_coding	1	2052.36	-0.959307	0.15518	-6.18191	6.33315e-10	7.17344e-09
ENSG00000097096	synapse defective Rho GTPase homolog 2 [Source:HGNC Symbol;Acc:HGNC:25841]	SYDE2	protein_coding	1	917.476	-0.54523	0.126814	-4.29944	1.71231e-05	8.67612e-05
ENSG00000099139	proprotein convertase subtilisin/kexin type 5 [Source:HGNC Symbol;Acc:HGNC:8747]	PCSK5	protein_coding	9	859.651	-0.128446	0.11909	-1.07857	0.28078	0.414447
ENSG00000099194	stearoyl-CoA desaturase [Source:HGNC Symbol;Acc:HGNC:10571]	SCD	protein_coding	10	9416.74	-1.50947	0.163051	-9.25765	2.08985e-20	1.10429e-18
ENSG00000099203	transmembrane p24 trafficking protein 1 [Source:HGNC Symbol;Acc:HGNC:17291]	TMED1	protein_coding	19	552.871	-0.169557	0.137277	-1.23515	0.216775	0.340772
ENSG00000099204	actin binding LIM protein 1 [Source:HGNC Symbol;Acc:HGNC:78]	ABLIM1	protein_coding	10	27017.6	-0.542346	0.109632	-4.94696	7.5382e-07	4.95007e-06
ENSG00000099219	endoplasmic reticulum metallopeptidase 1 [Source:HGNC Symbol;Acc:HGNC:23703]	ERMP1	protein_coding	9	6109.17	-0.035648	0.0963731	-0.369896	0.71146	0.806928
ENSG00000099246	RAB18, member RAS oncogene family [Source:HGNC Symbol;Acc:HGNC:14244]	RAB18	protein_coding	10	7880.08	0.124037	0.0775991	1.59843	0.109947	0.199866
ENSG00000099250	neuropilin 1 [Source:HGNC Symbol;Acc:HGNC:8004]	NRP1	protein_coding	10	2008.03	1.21249	0.189281	6.40577	1.49617e-10	1.86072e-09
ENSG00000099251	hydroxysteroid 17-beta dehydrogenase 7 pseudogene 2 [Source:HGNC Symbol;Acc:HGNC:28120]	HSD17B7P2	transcribed_unprocessed_pseudogene	10	97.3543	0.250457	0.231644	1.08122	0.279601	0.413031
ENSG00000099256	phosphoribosyl transferase domain containing 1 [Source:HGNC Symbol;Acc:HGNC:23333]	PRTFDC1	protein_coding	10	870.956	-0.677887	0.173144	-3.91516	9.03436e-05	0.000397508
ENSG00000099282	tetraspanin 15 [Source:HGNC Symbol;Acc:HGNC:23298]	TSPAN15	protein_coding	10	6563.41	-0.252956	0.0822929	-3.07385	0.00211314	0.00677255
ENSG00000099284	macroH2A.2 histone [Source:HGNC Symbol;Acc:HGNC:14453]	MACROH2A2	protein_coding	10	1755.78	-0.376521	0.101412	-3.71278	0.000204995	0.000832488
ENSG00000099290	WASH complex subunit 2A [Source:HGNC Symbol;Acc:HGNC:23416]	WASHC2A	protein_coding	10	585.111	0.183443	0.115421	1.58934	0.111984	0.20272
ENSG00000099308	microtubule associated serine/threonine kinase 3 [Source:HGNC Symbol;Acc:HGNC:19036]	MAST3	protein_coding	19	1878.49	0.852802	0.149209	5.71548	1.09393e-08	1.00643e-07
ENSG00000099326	myeloid zinc finger 1 [Source:HGNC Symbol;Acc:HGNC:13108]	MZF1	protein_coding	19	1176.4	1.36787	0.157885	8.66375	4.5651e-18	1.67211e-16
ENSG00000099330	occludin/ELL domain containing 1 [Source:HGNC Symbol;Acc:HGNC:26221]	OCEL1	protein_coding	19	353.062	0.291397	0.133329	2.18555	0.0288487	0.06617
ENSG00000099331	myosin IXB [Source:HGNC Symbol;Acc:HGNC:7609]	MYO9B	protein_coding	19	4170.9	-0.332224	0.0795417	-4.17673	2.9573e-05	0.00014325
ENSG00000099337	potassium two pore domain channel subfamily K member 6 [Source:HGNC Symbol;Acc:HGNC:6281]	KCNK6	protein_coding	19	1243.77	0.616608	0.121015	5.09529	3.482e-07	2.42184e-06
ENSG00000099338	cation channel sperm associated auxiliary subunit gamma [Source:HGNC Symbol;Acc:HGNC:25243]	CATSPERG	protein_coding	19	61.8744	0.638597	0.306981	2.08025	0.0375025	0.0828685
ENSG00000099341	proteasome 26S subunit, non-ATPase 8 [Source:HGNC Symbol;Acc:HGNC:9566]	PSMD8	protein_coding	19	4280.89	-0.120315	0.0940505	-1.27926	0.200807	0.320654
ENSG00000099364	F-box and leucine rich repeat protein 19 [Source:HGNC Symbol;Acc:HGNC:25300]	FBXL19	protein_coding	16	1442.29	0.470896	0.11256	4.18351	2.87038e-05	0.000139458
ENSG00000099365	syntaxin 1B [Source:HGNC Symbol;Acc:HGNC:18539]	STX1B	protein_coding	16	6.76731	0.411668	0.842565	0.488588	0.625133	0.739947
ENSG00000099377	hydroxy-delta-5-steroid dehydrogenase, 3 beta- and steroid delta-isomerase 7 [Source:HGNC Symbol;Acc:HGNC:18324]	HSD3B7	protein_coding	16	228.319	0.793908	0.168396	4.71454	2.42257e-06	1.44351e-05
ENSG00000099381	SET domain containing 1A, histone lysine methyltransferase [Source:HGNC Symbol;Acc:HGNC:29010]	SETD1A	protein_coding	16	4050.33	0.0547008	0.0923197	0.592515	0.553505	0.67966
ENSG00000099385	BAF chromatin remodeling complex subunit BCL7C [Source:HGNC Symbol;Acc:HGNC:1006]	BCL7C	protein_coding	16	973.901	-0.722453	0.0984922	-7.33513	2.21505e-13	4.23544e-12
ENSG00000099617	ephrin A2 [Source:HGNC Symbol;Acc:HGNC:3222]	EFNA2	protein_coding	19	7.7231	-3.17389	0.905388	-3.50556	0.000455655	0.00170762
ENSG00000099622	cold inducible RNA binding protein [Source:HGNC Symbol;Acc:HGNC:1982]	CIRBP	protein_coding	19	8469.79	0.305945	0.0970788	3.15152	0.00162425	0.00534148
ENSG00000099624	ATP synthase F1 subunit delta [Source:HGNC Symbol;Acc:HGNC:837]	ATP5F1D	protein_coding	19	1755.59	0.0180173	0.107614	0.167426	0.867035	0.915645
ENSG00000099625	CACN subunit beta associated regulatory protein [Source:HGNC Symbol;Acc:HGNC:28617]	CBARP	protein_coding	19	136.763	1.07997	0.324588	3.32721	0.000877201	0.00307716
ENSG00000099725	protein kinase Y-linked (pseudogene) [Source:HGNC Symbol;Acc:HGNC:9444]	PRKY	protein_coding	Y	920.464	0.734808	0.131807	5.57487	2.47719e-08	2.12682e-07
ENSG00000099769	insulin like growth factor binding protein acid labile subunit [Source:HGNC Symbol;Acc:HGNC:5468]	IGFALS	protein_coding	16	9.01769	2.13374	0.976452	2.1852	0.0288743	0.0662017
ENSG00000099783	heterogeneous nuclear ribonucleoprotein M [Source:HGNC Symbol;Acc:HGNC:5046]	HNRNPM	protein_coding	19	16103.7	-0.613781	0.0975014	-6.2951	3.072e-10	3.64233e-09
ENSG00000099785	membrane associated ring-CH-type finger 2 [Source:HGNC Symbol;Acc:HGNC:28038]	MARCHF2	protein_coding	19	732.183	0.765248	0.134857	5.67453	1.39072e-08	1.25365e-07
ENSG00000099795	NADH:ubiquinone oxidoreductase subunit B7 [Source:HGNC Symbol;Acc:HGNC:7702]	NDUFB7	protein_coding	19	2246.23	0.195824	0.112658	1.73821	0.0821738	0.157929
ENSG00000099797	trans-2,3-enoyl-CoA reductase [Source:HGNC Symbol;Acc:HGNC:4551]	TECR	protein_coding	19	1519.87	-0.245179	0.126494	-1.93826	0.0525914	0.109852
ENSG00000099800	translocase of inner mitochondrial membrane 13 [Source:HGNC Symbol;Acc:HGNC:11816]	TIMM13	protein_coding	19	2802.08	-0.112383	0.0846999	-1.32684	0.184561	0.300517
ENSG00000099804	cell division cycle 34 [Source:HGNC Symbol;Acc:HGNC:1734]	CDC34	protein_coding	19	2624.36	0.083507	0.12125	0.68872	0.490999	0.625546
ENSG00000099810	methylthioadenosine phosphorylase [Source:HGNC Symbol;Acc:HGNC:7413]	MTAP	protein_coding	9	26.8642	0.184823	0.446468	0.413967	0.678898	0.78274
ENSG00000099812	mitotic spindle positioning [Source:HGNC Symbol;Acc:HGNC:27000]	MISP	protein_coding	19	22437.8	0.31474	0.0772738	4.07305	4.64017e-05	0.000216583
ENSG00000099814	centrosomal protein 170B [Source:HGNC Symbol;Acc:HGNC:20362]	CEP170B	protein_coding	14	12812.6	0.513434	0.106989	4.79894	1.59505e-06	9.87897e-06
ENSG00000099817	RNA polymerase II subunit E [Source:HGNC Symbol;Acc:HGNC:9192]	POLR2E	protein_coding	19	5106.14	-0.0954531	0.0804295	-1.18679	0.23531	0.363004
ENSG00000099821	RNA polymerase mitochondrial [Source:HGNC Symbol;Acc:HGNC:9200]	POLRMT	protein_coding	19	181.402	0.53945	0.237266	2.27361	0.0229894	0.0547105
ENSG00000099822	hyperpolarization activated cyclic nucleotide gated potassium and sodium channel 2 [Source:HGNC Symbol;Acc:HGNC:4846]	HCN2	protein_coding	19	13.3882	-0.0872698	0.602996	-0.144727	0.884926	0.926954
ENSG00000099834	cadherin related family member 5 [Source:HGNC Symbol;Acc:HGNC:7521]	CDHR5	protein_coding	11	268.41	1.8051	0.188186	9.59212	8.62955e-22	5.48475e-20
ENSG00000099840	IZUMO family member 4 [Source:HGNC Symbol;Acc:HGNC:26950]	IZUMO4	protein_coding	19	79.656	2.28419	0.324554	7.03793	1.95121e-12	3.22765e-11
ENSG00000099849	Ras association domain family member 7 [Source:HGNC Symbol;Acc:HGNC:1166]	RASSF7	protein_coding	11	4728.73	0.709395	0.10746	6.60148	4.07071e-11	5.5037e-10
ENSG00000099860	growth arrest and DNA damage inducible beta [Source:HGNC Symbol;Acc:HGNC:4096]	GADD45B	protein_coding	19	1825.59	0.0458311	0.0843757	0.543179	0.587006	0.70808
ENSG00000099864	paralemmin [Source:HGNC Symbol;Acc:HGNC:8594]	PALM	protein_coding	19	1.694	-7.59114e-06	1.56129	-4.8621e-06	0.999996
ENSG00000099866	mucosal vascular addressin cell adhesion molecule 1 [Source:HGNC Symbol;Acc:HGNC:6765]	MADCAM1	protein_coding	19	7.09852	1.42167	0.896995	1.58492	0.112984	0.204122
ENSG00000099875	MAPK interacting serine/threonine kinase 2 [Source:HGNC Symbol;Acc:HGNC:7111]	MKNK2	protein_coding	19	7710.21	0.467887	0.0900119	5.19805	2.01386e-07	1.45917e-06
ENSG00000099889	ARVCF delta catenin family member [Source:HGNC Symbol;Acc:HGNC:728]	ARVCF	protein_coding	22	1962.73	1.34288	0.123786	10.8484	2.02922e-27	2.46158e-25
ENSG00000099899	tRNA methyltransferase 2 homolog A [Source:HGNC Symbol;Acc:HGNC:24974]	TRMT2A	protein_coding	22	1662.65	0.253326	0.11419	2.21847	0.0265226	0.061662
ENSG00000099901	RAN binding protein 1 [Source:HGNC Symbol;Acc:HGNC:9847]	RANBP1	protein_coding	22	508.088	-0.717241	0.148644	-4.82524	1.39835e-06	8.75203e-06
ENSG00000099904	zinc finger DHHC-type palmitoyltransferase 8 [Source:HGNC Symbol;Acc:HGNC:18474]	ZDHHC8	protein_coding	22	2747.84	1.40141	0.126655	11.0648	1.85955e-28	2.57406e-26
ENSG00000099910	kelch like family member 22 [Source:HGNC Symbol;Acc:HGNC:25888]	KLHL22	protein_coding	22	1053.18	0.339805	0.100834	3.36996	0.000751803	0.00268019
ENSG00000099917	mediator complex subunit 15 [Source:HGNC Symbol;Acc:HGNC:14248]	MED15	protein_coding	22	3219.87	0.269627	0.0792582	3.40188	0.000669229	0.00241597
ENSG00000099937	serpin family D member 1 [Source:HGNC Symbol;Acc:HGNC:4838]	SERPIND1	protein_coding	22	46.8072	0.982078	0.388941	2.525	0.0115697	0.0301859
ENSG00000099940	synaptosome associated protein 29 [Source:HGNC Symbol;Acc:HGNC:11133]	SNAP29	protein_coding	22	3067.55	0.223084	0.122896	1.81523	0.069489	0.138127
ENSG00000099942	CRK like proto-oncogene, adaptor protein [Source:HGNC Symbol;Acc:HGNC:2363]	CRKL	protein_coding	22	10967.8	-0.390723	0.0756196	-5.16696	2.37935e-07	1.70484e-06
ENSG00000099949	leucine zipper like transcription regulator 1 [Source:HGNC Symbol;Acc:HGNC:6742]	LZTR1	protein_coding	22	2432.53	0.619917	0.124178	4.99217	5.97038e-07	3.98432e-06
ENSG00000099953	matrix metallopeptidase 11 [Source:HGNC Symbol;Acc:HGNC:7157]	MMP11	protein_coding	22	101.001	-0.222501	0.234469	-0.948957	0.342642	0.481895
ENSG00000099954	CECR2 histone acetyl-lysine reader [Source:HGNC Symbol;Acc:HGNC:1840]	CECR2	protein_coding	22	9.17456	-0.470793	0.875428	-0.537786	0.590725	0.711071
ENSG00000099956	SWI/SNF related, matrix associated, actin dependent regulator of chromatin, subfamily b, member 1 [Source:HGNC Symbol;Acc:HGNC:11103]	SMARCB1	protein_coding	22	6764.9	-0.396619	0.0825421	-4.80505	1.54713e-06	9.6059e-06
ENSG00000099957	purinergic receptor P2X 6 [Source:HGNC Symbol;Acc:HGNC:8538]	P2RX6	protein_coding	22	5.68981	0.0252026	0.965162	0.0261123	0.979168	0.986469
ENSG00000099958	derlin 3 [Source:HGNC Symbol;Acc:HGNC:14236]	DERL3	protein_coding	22	49.5487	-1.05141	0.428839	-2.45177	0.0142157	0.0361488
ENSG00000099960	solute carrier family 7 member 4 [Source:HGNC Symbol;Acc:HGNC:11062]	SLC7A4	protein_coding	22	30.8161	0.248033	0.445516	0.556732	0.57771	0.699934
ENSG00000099968	BCL2 like 13 [Source:HGNC Symbol;Acc:HGNC:17164]	BCL2L13	protein_coding	22	2734.93	-0.126035	0.0897785	-1.40385	0.160364	0.269198
ENSG00000099974	D-dopachrome tautomerase like [Source:HGNC Symbol;Acc:HGNC:33446]	DDTL	protein_coding	22	20.582	0.242755	0.480274	0.50545	0.613243	0.730395
ENSG00000099985	oncostatin M [Source:HGNC Symbol;Acc:HGNC:8506]	OSM	protein_coding	22	2.99834	0.144282	1.19694	0.120543	0.904053
ENSG00000099991	calcineurin binding protein 1 [Source:HGNC Symbol;Acc:HGNC:24187]	CABIN1	protein_coding	22	5458.15	-0.131361	0.08326	-1.57772	0.11463	0.2064
ENSG00000099992	TBC1 domain family member 10A [Source:HGNC Symbol;Acc:HGNC:23609]	TBC1D10A	protein_coding	22	509.589	0.884906	0.147403	6.0033	1.93351e-09	2.02346e-08
ENSG00000099994	sushi domain containing 2 [Source:HGNC Symbol;Acc:HGNC:30667]	SUSD2	protein_coding	22	38.9772	0.2055	0.387591	0.530199	0.595974	0.715585
ENSG00000099995	splicing factor 3a subunit 1 [Source:HGNC Symbol;Acc:HGNC:10765]	SF3A1	protein_coding	22	9632.44	0.0851785	0.0815156	1.04494	0.296053	0.43171
ENSG00000099999	ring finger protein 215 [Source:HGNC Symbol;Acc:HGNC:33434]	RNF215	protein_coding	22	1053.84	0.957764	0.126304	7.58298	3.37703e-14	7.22921e-13
ENSG00000100003	SEC14 like lipid binding 2 [Source:HGNC Symbol;Acc:HGNC:10699]	SEC14L2	protein_coding	22	691.777	0.247621	0.110157	2.2479	0.0245827	0.057946
ENSG00000100014	sperm antigen with calponin homology and coiled-coil domains 1 like [Source:HGNC Symbol;Acc:HGNC:29022]	SPECC1L	protein_coding	22	1895.5	-0.28549	0.105277	-2.7118	0.00669188	0.0187718
ENSG00000100023	peptidylprolyl isomerase like 2 [Source:HGNC Symbol;Acc:HGNC:9261]	PPIL2	protein_coding	22	2451.07	0.0624266	0.101787	0.613306	0.539674	0.667727
ENSG00000100027	yippee like 1 [Source:HGNC Symbol;Acc:HGNC:12845]	YPEL1	protein_coding	22	48.2488	0.116028	0.313569	0.370024	0.711365	0.806901
ENSG00000100028	small nuclear ribonucleoprotein D3 polypeptide [Source:HGNC Symbol;Acc:HGNC:11160]	SNRPD3	protein_coding	22	7480.98	-0.215836	0.083242	-2.59287	0.00951776	0.0255016
ENSG00000100029	pescadillo ribosomal biogenesis factor 1 [Source:HGNC Symbol;Acc:HGNC:8848]	PES1	protein_coding	22	4432.88	-0.209847	0.0800184	-2.62249	0.00872896	0.0237148
ENSG00000100030	mitogen-activated protein kinase 1 [Source:HGNC Symbol;Acc:HGNC:6871]	MAPK1	protein_coding	22	14724.1	-0.336577	0.0861323	-3.90767	9.31889e-05	0.000408742
ENSG00000100031	gamma-glutamyltransferase 1 [Source:HGNC Symbol;Acc:HGNC:4250]	GGT1	protein_coding	22	181.01	1.48227	0.209345	7.08048	1.43655e-12	2.4334e-11
ENSG00000100034	protein phosphatase, Mg2+/Mn2+ dependent 1F [Source:HGNC Symbol;Acc:HGNC:19388]	PPM1F	protein_coding	22	2419.23	0.370146	0.113258	3.26818	0.00108243	0.0037213
ENSG00000100036	solute carrier family 35 member E4 [Source:HGNC Symbol;Acc:HGNC:17058]	SLC35E4	protein_coding	22	286.64	0.592978	0.183415	3.23298	0.00122504	0.00415634
ENSG00000100038	DNA topoisomerase III beta [Source:HGNC Symbol;Acc:HGNC:11993]	TOP3B	protein_coding	22	48.051	0.0506493	0.316131	0.160216	0.872711	0.91947
ENSG00000100053	crystallin beta B3 [Source:HGNC Symbol;Acc:HGNC:2400]	CRYBB3	protein_coding	22	10.1888	-0.195713	0.66093	-0.296117	0.767141	0.848647
ENSG00000100055	cytohesin 4 [Source:HGNC Symbol;Acc:HGNC:9505]	CYTH4	protein_coding	22	21.8831	1.04342	0.522255	1.99791	0.045726	0.0979509
ENSG00000100056	ess-2 splicing factor homolog [Source:HGNC Symbol;Acc:HGNC:16817]	ESS2	protein_coding	22	817.651	0.0343709	0.120411	0.285447	0.775302	0.854324
ENSG00000100058	crystallin beta B2 pseudogene 1 [Source:HGNC Symbol;Acc:HGNC:2399]	CRYBB2P1	transcribed_unprocessed_pseudogene	22	378.273	0.325733	0.136887	2.37958	0.0173322	0.0428378
ENSG00000100060	MFNG O-fucosylpeptide 3-beta-N-acetylglucosaminyltransferase [Source:HGNC Symbol;Acc:HGNC:7038]	MFNG	protein_coding	22	197.295	-0.077807	0.19365	-0.401791	0.687838	0.789043
ENSG00000100065	caspase recruitment domain family member 10 [Source:HGNC Symbol;Acc:HGNC:16422]	CARD10	protein_coding	22	3484.88	0.338619	0.0999874	3.38662	0.0007076	0.00253865
ENSG00000100068	LDL receptor related protein 5 like [Source:HGNC Symbol;Acc:HGNC:25323]	LRP5L	protein_coding	22	418.716	0.39984	0.147922	2.70304	0.00687075	0.0192124
ENSG00000100075	solute carrier family 25 member 1 [Source:HGNC Symbol;Acc:HGNC:10979]	SLC25A1	protein_coding	22	3128.79	-0.525756	0.103664	-5.07173	3.94214e-07	2.72341e-06
ENSG00000100077	G protein-coupled receptor kinase 3 [Source:HGNC Symbol;Acc:HGNC:290]	GRK3	protein_coding	22	585.169	-0.365372	0.116083	-3.14751	0.00164667	0.00540811
ENSG00000100078	phospholipase A2 group III [Source:HGNC Symbol;Acc:HGNC:17934]	PLA2G3	protein_coding	22	1212.08	-2.09072	0.55042	-3.79841	0.000145626	0.000610931
ENSG00000100079	galectin 2 [Source:HGNC Symbol;Acc:HGNC:6562]	LGALS2	protein_coding	22	18.249	0.255927	0.562992	0.454583	0.649409	0.759912
ENSG00000100083	golgi associated, gamma adaptin ear containing, ARF binding protein 1 [Source:HGNC Symbol;Acc:HGNC:17842]	GGA1	protein_coding	22	3137.47	0.216159	0.122814	1.76004	0.0784007	0.15226
ENSG00000100084	histone cell cycle regulator [Source:HGNC Symbol;Acc:HGNC:4916]	HIRA	protein_coding	22	1803.69	-0.549751	0.0920524	-5.97216	2.34137e-09	2.40676e-08
ENSG00000100092	SH3 domain binding protein 1 [Source:HGNC Symbol;Acc:HGNC:10824]	SH3BP1	protein_coding	22	829.044	-1.01405	0.142285	-7.12688	1.02671e-12	1.77923e-11
ENSG00000100097	galectin 1 [Source:HGNC Symbol;Acc:HGNC:6561]	LGALS1	protein_coding	22	2130.38	-0.773529	0.142715	-5.4201	5.95668e-08	4.78294e-07
ENSG00000100099	HPS4 biogenesis of lysosomal organelles complex 3 subunit 2 [Source:HGNC Symbol;Acc:HGNC:15844]	HPS4	protein_coding	22	2898.78	-0.2881	0.0826953	-3.48388	0.000494203	0.0018337
ENSG00000100100	phosphoinositide-3-kinase interacting protein 1 [Source:HGNC Symbol;Acc:HGNC:24942]	PIK3IP1	protein_coding	22	2028.37	2.22475	0.161892	13.7422	5.67192e-43	2.66616e-40
ENSG00000100104	SRR1 domain containing [Source:HGNC Symbol;Acc:HGNC:33910]	SRRD	protein_coding	22	762.574	-0.300882	0.112899	-2.66506	0.00769751	0.0212503
ENSG00000100105	POZ/BTB and AT hook containing zinc finger 1 [Source:HGNC Symbol;Acc:HGNC:13071]	PATZ1	protein_coding	22	2673.19	-0.178334	0.0911596	-1.95628	0.0504322	0.106128
ENSG00000100106	TRIO and F-actin binding protein [Source:HGNC Symbol;Acc:HGNC:17009]	TRIOBP	protein_coding	22	2878.9	0.0468599	0.0812401	0.576808	0.564069	0.688658
ENSG00000100109	tuftelin interacting protein 11 [Source:HGNC Symbol;Acc:HGNC:17165]	TFIP11	protein_coding	22	2079.89	0.181453	0.0967136	1.87618	0.0606299	0.123588
ENSG00000100116	glycine C-acetyltransferase [Source:HGNC Symbol;Acc:HGNC:4188]	GCAT	protein_coding	22	610.501	-0.288131	0.123055	-2.34147	0.0192079	0.0468021
ENSG00000100124	ankyrin repeat domain 54 [Source:HGNC Symbol;Acc:HGNC:25185]	ANKRD54	protein_coding	22	983.109	0.13748	0.115176	1.19365	0.232615	0.360053
ENSG00000100129	eukaryotic translation initiation factor 3 subunit L [Source:HGNC Symbol;Acc:HGNC:18138]	EIF3L	protein_coding	22	4365.28	-0.928149	0.112074	-8.28159	1.21537e-16	3.63691e-15
ENSG00000100138	small nuclear ribonucleoprotein 13 [Source:HGNC Symbol;Acc:HGNC:7819]	SNU13	protein_coding	22	7720.49	0.155808	0.093145	1.67275	0.094377	0.176863
ENSG00000100139	MICAL like 1 [Source:HGNC Symbol;Acc:HGNC:29804]	MICALL1	protein_coding	22	5414.64	1.13639	0.105581	10.7632	5.13724e-27	5.79557e-25
ENSG00000100142	RNA polymerase II subunit F [Source:HGNC Symbol;Acc:HGNC:9193]	POLR2F	protein_coding	22	1.79421	0.977485	1.86325	0.524612	0.599853
ENSG00000100147	coiled-coil domain containing 134 [Source:HGNC Symbol;Acc:HGNC:26185]	CCDC134	protein_coding	22	384.074	-0.17846	0.155112	-1.15053	0.249927	0.380147
ENSG00000100150	DEP domain containing 5, GATOR1 subcomplex subunit [Source:HGNC Symbol;Acc:HGNC:18423]	DEPDC5	protein_coding	22	1111.56	-0.347598	0.102908	-3.37774	0.00073084	0.00261446
ENSG00000100151	protein interacting with PRKCA 1 [Source:HGNC Symbol;Acc:HGNC:9394]	PICK1	protein_coding	22	2159.22	0.476967	0.0976751	4.8832	1.0438e-06	6.68123e-06
ENSG00000100154	tetratricopeptide repeat domain 28 [Source:HGNC Symbol;Acc:HGNC:29179]	TTC28	protein_coding	22	7.0228	1.70808	0.997606	1.71218	0.0868635	0.165187
ENSG00000100156	solute carrier family 16 member 8 [Source:HGNC Symbol;Acc:HGNC:16270]	SLC16A8	protein_coding	22	59.3001	1.24026	0.336011	3.69111	0.000223275	0.000898474
ENSG00000100162	centromere protein M [Source:HGNC Symbol;Acc:HGNC:18352]	CENPM	protein_coding	22	638.973	-1.27345	0.193151	-6.59302	4.30976e-11	5.8089e-10
ENSG00000100167	septin 3 [Source:HGNC Symbol;Acc:HGNC:10750]	SEPTIN3	protein_coding	22	193.155	-0.119078	0.195775	-0.608237	0.543031	0.670739
ENSG00000100170	solute carrier family 5 member 1 [Source:HGNC Symbol;Acc:HGNC:11036]	SLC5A1	protein_coding	22	1847.49	-1.04989	0.145935	-7.19423	6.28164e-13	1.13205e-11
ENSG00000100196	KDEL endoplasmic reticulum protein retention receptor 3 [Source:HGNC Symbol;Acc:HGNC:6306]	KDELR3	protein_coding	22	1288.26	-0.664949	0.0945622	-7.03187	2.03786e-12	3.36114e-11
ENSG00000100197	cytochrome P450 family 2 subfamily D member 6 [Source:HGNC Symbol;Acc:HGNC:2625]	CYP2D6	protein_coding	22	17.0905	0.342148	0.525703	0.650838	0.515151	0.646209
ENSG00000100201	DEAD-box helicase 17 [Source:HGNC Symbol;Acc:HGNC:2740]	DDX17	protein_coding	22	36761.6	0.775596	0.077468	10.0118	1.35231e-23	1.09363e-21
ENSG00000100206	DNA meiotic recombinase 1 [Source:HGNC Symbol;Acc:HGNC:2927]	DMC1	protein_coding	22	146.169	-1.49316	0.25308	-5.89993	3.63655e-09	3.61301e-08
ENSG00000100207	transcription factor 20 [Source:HGNC Symbol;Acc:HGNC:11631]	TCF20	protein_coding	22	10883.2	-0.446602	0.088252	-5.06053	4.18086e-07	2.87337e-06
ENSG00000100209	HscB mitochondrial iron-sulfur cluster cochaperone [Source:HGNC Symbol;Acc:HGNC:28913]	HSCB	protein_coding	22	344.369	0.0633766	0.146643	0.432182	0.665609	0.772697
ENSG00000100211	chibby family member 1, beta catenin antagonist [Source:HGNC Symbol;Acc:HGNC:1307]	CBY1	protein_coding	22	812.495	-0.154216	0.107687	-1.43208	0.152121	0.25852
ENSG00000100216	translocase of outer mitochondrial membrane 22 [Source:HGNC Symbol;Acc:HGNC:18002]	TOMM22	protein_coding	22	3026.15	-0.420898	0.0959482	-4.38672	1.15073e-05	5.99492e-05
ENSG00000100218	radial spoke head 14 homolog [Source:HGNC Symbol;Acc:HGNC:13437]	RSPH14	protein_coding	22	10.0993	0.157611	0.732033	0.215306	0.829529	0.889998
ENSG00000100219	X-box binding protein 1 [Source:HGNC Symbol;Acc:HGNC:12801]	XBP1	protein_coding	22	4946.49	-1.38872	0.146432	-9.48375	2.45303e-21	1.47989e-19
ENSG00000100220	RNA 2',3'-cyclic phosphate and 5'-OH ligase [Source:HGNC Symbol;Acc:HGNC:26935]	RTCB	protein_coding	22	7406.72	0.0631356	0.0952337	0.662954	0.50736	0.639421
ENSG00000100221	Josephin domain containing 1 [Source:HGNC Symbol;Acc:HGNC:28953]	JOSD1	protein_coding	22	6604.76	-0.147214	0.0840176	-1.75218	0.0797434	0.15431
ENSG00000100225	F-box protein 7 [Source:HGNC Symbol;Acc:HGNC:13586]	FBXO7	protein_coding	22	6464.61	-0.18726	0.0734856	-2.54826	0.0108262	0.0285125
ENSG00000100226	GTP binding protein 1 [Source:HGNC Symbol;Acc:HGNC:4669]	GTPBP1	protein_coding	22	2614.9	0.0680842	0.0825939	0.824324	0.409756	0.551301
ENSG00000100227	DNA polymerase delta interacting protein 3 [Source:HGNC Symbol;Acc:HGNC:23782]	POLDIP3	protein_coding	22	5169.42	-0.165859	0.0759939	-2.18253	0.0290701	0.0666033
ENSG00000100228	RAB36, member RAS oncogene family [Source:HGNC Symbol;Acc:HGNC:9775]	RAB36	protein_coding	22	861.798	0.620321	0.108324	5.72652	1.0251e-08	9.46374e-08
ENSG00000100234	TIMP metallopeptidase inhibitor 3 [Source:HGNC Symbol;Acc:HGNC:11822]	TIMP3	protein_coding	22	356.026	0.838324	0.153005	5.47907	4.27578e-08	3.51968e-07
ENSG00000100239	protein phosphatase 6 regulatory subunit 2 [Source:HGNC Symbol;Acc:HGNC:19253]	PPP6R2	protein_coding	22	3041.6	0.328428	0.0947648	3.46571	0.000528829	0.00195222
ENSG00000100241	SET binding factor 1 [Source:HGNC Symbol;Acc:HGNC:10542]	SBF1	protein_coding	22	6374.48	0.17919	0.0833904	2.1488	0.0316499	0.0717201
ENSG00000100242	Sad1 and UNC84 domain containing 2 [Source:HGNC Symbol;Acc:HGNC:14210]	SUN2	protein_coding	22	2383.53	-0.320625	0.0852655	-3.76031	0.000169702	0.000700767
ENSG00000100243	cytochrome b5 reductase 3 [Source:HGNC Symbol;Acc:HGNC:2873]	CYB5R3	protein_coding	22	6808.13	0.139859	0.0784307	1.78321	0.0745514	0.146117
ENSG00000100246	dynein axonemal light chain 4 [Source:HGNC Symbol;Acc:HGNC:2955]	DNAL4	protein_coding	22	907.202	0.228375	0.118405	1.92877	0.0537594	0.111805
ENSG00000100249	chromosome 22 open reading frame 31 [Source:HGNC Symbol;Acc:HGNC:26931]	C22orf31	protein_coding	22	3.90348	-3.04297	1.15956	-2.62424	0.00868435	0.0236107
ENSG00000100253	myo-inositol oxygenase [Source:HGNC Symbol;Acc:HGNC:14522]	MIOX	protein_coding	22	3.3217	1.98769	1.43253	1.38753	0.165279	0.276012
ENSG00000100258	lipase maturation factor 2 [Source:HGNC Symbol;Acc:HGNC:25096]	LMF2	protein_coding	22	1616.4	0.624229	0.117982	5.29088	1.21728e-07	9.18887e-07
ENSG00000100263	rhomboid domain containing 3 [Source:HGNC Symbol;Acc:HGNC:1308]	RHBDD3	protein_coding	22	938.469	0.219209	0.108859	2.0137	0.0440409	0.0950359
ENSG00000100266	protein kinase C and casein kinase substrate in neurons 2 [Source:HGNC Symbol;Acc:HGNC:8571]	PACSIN2	protein_coding	22	6645.66	0.016619	0.0889543	0.186826	0.851797	0.905579
ENSG00000100271	tubulin tyrosine ligase like 1 [Source:HGNC Symbol;Acc:HGNC:1312]	TTLL1	protein_coding	22	143.68	0.403562	0.202358	1.9943	0.0461196	0.0986534
ENSG00000100276	RAS like family 10 member A [Source:HGNC Symbol;Acc:HGNC:16954]	RASL10A	protein_coding	22	11.8955	2.91008	0.926303	3.14161	0.00168021	0.00551428
ENSG00000100280	adaptor related protein complex 1 subunit beta 1 [Source:HGNC Symbol;Acc:HGNC:554]	AP1B1	protein_coding	22	7099.46	0.0749406	0.0855937	0.875539	0.381281	0.521637
ENSG00000100281	HMG-box containing 4 [Source:HGNC Symbol;Acc:HGNC:5003]	HMGXB4	protein_coding	22	3777.6	-0.676611	0.0970577	-6.97122	3.14196e-12	5.0457e-11
ENSG00000100284	target of myb1 membrane trafficking protein [Source:HGNC Symbol;Acc:HGNC:11982]	TOM1	protein_coding	22	1589.13	0.811769	0.108331	7.49344	6.7093e-14	1.38375e-12
ENSG00000100288	choline kinase beta [Source:HGNC Symbol;Acc:HGNC:1938]	CHKB	protein_coding	22	81.5391	0.567392	0.269899	2.10224	0.0355325	0.0791823
ENSG00000100290	BCL2 interacting killer [Source:HGNC Symbol;Acc:HGNC:1051]	BIK	protein_coding	22	2921.29	0.309557	0.0814221	3.80188	0.000143605	0.000602933
ENSG00000100292	heme oxygenase 1 [Source:HGNC Symbol;Acc:HGNC:5013]	HMOX1	protein_coding	22	710.601	0.679778	0.119935	5.66789	1.44565e-08	1.29953e-07
ENSG00000100294	malonyl-CoA-acyl carrier protein transacylase [Source:HGNC Symbol;Acc:HGNC:29622]	MCAT	protein_coding	22	1401.17	0.0230237	0.0902542	0.255098	0.798647	0.869591
ENSG00000100296	THO complex 5 [Source:HGNC Symbol;Acc:HGNC:19074]	THOC5	protein_coding	22	1448.61	-0.173878	0.107842	-1.61233	0.10689	0.195315
ENSG00000100297	minichromosome maintenance complex component 5 [Source:HGNC Symbol;Acc:HGNC:6948]	MCM5	protein_coding	22	4054.5	-1.28706	0.175178	-7.34715	2.02478e-13	3.88809e-12
ENSG00000100298	apolipoprotein B mRNA editing enzyme catalytic subunit 3H [Source:HGNC Symbol;Acc:HGNC:24100]	APOBEC3H	protein_coding	22	157.921	1.68565	0.220962	7.62865	2.37222e-14	5.2016e-13
ENSG00000100299	arylsulfatase A [Source:HGNC Symbol;Acc:HGNC:713]	ARSA	protein_coding	22	1388.44	1.5952	0.119785	13.3172	1.83916e-40	7.28018e-38
[truncated: 22,988 more rows]

## Sheet: IC20-treated PDO5
Supplementary Table S2. Differentially expressed genes between IC20 or IC30 and control PDO5; IC30 and control PDO66; and treated-PDO5/PDO6 analyzed together removing the bath effect.
id	description	external_gene_name	gene_biotype	chromosome_name	baseMean	log2FoldChange	lfcSE	stat	pvalue	padj
ENSG00000000003	tetraspanin 6 [Source:HGNC Symbol;Acc:HGNC:11858]	TSPAN6	protein_coding	X	3342.06	0.290216	0.0798188	3.63593	0.000276977	0.00107933
ENSG00000000419	dolichyl-phosphate mannosyltransferase subunit 1, catalytic [Source:HGNC Symbol;Acc:HGNC:3005]	DPM1	protein_coding	20	2504.34	-0.333425	0.0903948	-3.68854	0.000225542	0.000894042
ENSG00000000457	SCY1 like pseudokinase 3 [Source:HGNC Symbol;Acc:HGNC:19285]	SCYL3	protein_coding	1	1043.66	0.00443068	0.118117	0.037511	0.970078	0.982404
ENSG00000000460	chromosome 1 open reading frame 112 [Source:HGNC Symbol;Acc:HGNC:25565]	C1orf112	protein_coding	1	763.329	-0.755674	0.124083	-6.09007	1.12864e-09	1.03012e-08
ENSG00000000971	complement factor H [Source:HGNC Symbol;Acc:HGNC:4883]	CFH	protein_coding	1	21.9782	1.63266	0.662511	2.46436	0.0137259	0.0354875
ENSG00000001036	alpha-L-fucosidase 2 [Source:HGNC Symbol;Acc:HGNC:4008]	FUCA2	protein_coding	6	10000.2	0.139102	0.0704637	1.97409	0.0483718	0.104787
ENSG00000001084	glutamate-cysteine ligase catalytic subunit [Source:HGNC Symbol;Acc:HGNC:4311]	GCLC	protein_coding	6	18419.1	-0.346886	0.0636189	-5.45255	4.96515e-08	3.63788e-07
ENSG00000001167	nuclear transcription factor Y subunit alpha [Source:HGNC Symbol;Acc:HGNC:7804]	NFYA	protein_coding	6	3599.84	-0.154325	0.0775659	-1.98959	0.0466358	0.101548
ENSG00000001460	sperm tail PG-rich repeat containing 1 [Source:HGNC Symbol;Acc:HGNC:28070]	STPG1	protein_coding	1	885.542	0.261443	0.117758	2.22018	0.0264066	0.0626553
ENSG00000001461	NIPA like domain containing 3 [Source:HGNC Symbol;Acc:HGNC:25233]	NIPAL3	protein_coding	1	4382.76	0.446536	0.0882095	5.06223	4.14388e-07	2.63718e-06
ENSG00000001497	LAS1 like ribosome biogenesis factor [Source:HGNC Symbol;Acc:HGNC:25726]	LAS1L	protein_coding	X	2735.9	-0.43193	0.0853485	-5.06078	4.17553e-07	2.65399e-06
ENSG00000001561	ectonucleotide pyrophosphatase/phosphodiesterase 4 [Source:HGNC Symbol;Acc:HGNC:3359]	ENPP4	protein_coding	6	3128.47	-0.141108	0.0902571	-1.5634	0.117958	0.216396
ENSG00000001617	semaphorin 3F [Source:HGNC Symbol;Acc:HGNC:10728]	SEMA3F	protein_coding	3	368.496	0.515068	0.175299	2.93822	0.00330098	0.0100853
ENSG00000001626	CF transmembrane conductance regulator [Source:HGNC Symbol;Acc:HGNC:1884]	CFTR	protein_coding	7	290.483	0.432803	0.191929	2.25501	0.0241325	0.0579592
ENSG00000001629	ankyrin repeat and IBR domain containing 1 [Source:HGNC Symbol;Acc:HGNC:22215]	ANKIB1	protein_coding	7	5737.73	-0.144121	0.0828635	-1.73926	0.0819887	0.16163
ENSG00000001630	cytochrome P450 family 51 subfamily A member 1 [Source:HGNC Symbol;Acc:HGNC:2649]	CYP51A1	protein_coding	7	291.697	-0.327859	0.190423	-1.72174	0.0851166	0.166371
ENSG00000001631	KRIT1 ankyrin repeat containing [Source:HGNC Symbol;Acc:HGNC:1573]	KRIT1	protein_coding	7	1996.67	-0.635373	0.0890402	-7.1358	9.62227e-13	1.27817e-11
ENSG00000002016	RAD52 homolog, DNA repair protein [Source:HGNC Symbol;Acc:HGNC:9824]	RAD52	protein_coding	12	549.903	-0.0106592	0.145371	-0.0733239	0.941548	0.964084
ENSG00000002079	myosin heavy chain 16 pseudogene [Source:HGNC Symbol;Acc:HGNC:31038]	MYH16	transcribed_unitary_pseudogene	7	141.189	1.6001	0.269283	5.94206	2.81458e-09	2.44438e-08
ENSG00000002330	BCL2 associated agonist of cell death [Source:HGNC Symbol;Acc:HGNC:936]	BAD	protein_coding	11	576.664	0.283567	0.136014	2.08483	0.0370846	0.0835083
ENSG00000002549	leucine aminopeptidase 3 [Source:HGNC Symbol;Acc:HGNC:18449]	LAP3	protein_coding	4	1429.82	-0.101134	0.0985315	-1.02641	0.304697	0.451327
ENSG00000002586	CD99 molecule (Xg blood group) [Source:HGNC Symbol;Acc:HGNC:7082]	CD99	protein_coding	X	5093.25	-0.221788	0.0728889	-3.04282	0.00234374	0.007424
ENSG00000002587	heparan sulfate-glucosamine 3-sulfotransferase 1 [Source:HGNC Symbol;Acc:HGNC:5194]	HS3ST1	protein_coding	4	444.026	0.0507837	0.151513	0.335176	0.737492	0.831465
ENSG00000002726	amine oxidase copper containing 1 [Source:HGNC Symbol;Acc:HGNC:80]	AOC1	protein_coding	7	1730.67	0.814105	0.100154	8.12855	4.34445e-16	7.77621e-15
ENSG00000002745	Wnt family member 16 [Source:HGNC Symbol;Acc:HGNC:16267]	WNT16	protein_coding	7	88.3588	0.466076	0.337618	1.38048	0.167438	0.286455
ENSG00000002746	HECT, C2 and WW domain containing E3 ubiquitin protein ligase 1 [Source:HGNC Symbol;Acc:HGNC:22195]	HECW1	protein_coding	7	2.97954	-1.459	1.87693	-0.777332	0.436963
ENSG00000002822	mitotic arrest deficient 1 like 1 [Source:HGNC Symbol;Acc:HGNC:6762]	MAD1L1	protein_coding	7	1059.71	-0.0573553	0.116223	-0.493493	0.621665	0.742739
ENSG00000002834	LIM and SH3 protein 1 [Source:HGNC Symbol;Acc:HGNC:6513]	LASP1	protein_coding	17	24480.8	0.0735106	0.0671378	1.09492	0.273552	0.416343
ENSG00000002919	sorting nexin 11 [Source:HGNC Symbol;Acc:HGNC:14975]	SNX11	protein_coding	17	1650.48	-0.178471	0.094377	-1.89104	0.0586188	0.123032
ENSG00000002933	transmembrane protein 176A [Source:HGNC Symbol;Acc:HGNC:24930]	TMEM176A	protein_coding	7	203.951	0.183333	0.215132	0.852189	0.394109	0.54378
ENSG00000003056	mannose-6-phosphate receptor, cation dependent [Source:HGNC Symbol;Acc:HGNC:6752]	M6PR	protein_coding	12	5300.23	-0.273336	0.0760744	-3.59301	0.000326877	0.0012547
ENSG00000003096	kelch like family member 13 [Source:HGNC Symbol;Acc:HGNC:22931]	KLHL13	protein_coding	X	8.16149	-1.15081	1.03412	-1.11284	0.265779	0.407732
ENSG00000003137	cytochrome P450 family 26 subfamily B member 1 [Source:HGNC Symbol;Acc:HGNC:20581]	CYP26B1	protein_coding	2	19.8859	-0.423998	0.723197	-0.586283	0.557686	0.692078
ENSG00000003147	islet cell autoantigen 1 [Source:HGNC Symbol;Acc:HGNC:5343]	ICA1	protein_coding	7	2542.87	-0.0397755	0.0840053	-0.473487	0.635865	0.754983
ENSG00000003249	dysbindin domain containing 1 [Source:HGNC Symbol;Acc:HGNC:28455]	DBNDD1	protein_coding	16	786.957	0.280913	0.121118	2.31933	0.020377	0.0501841
ENSG00000003393	alsin Rho guanine nucleotide exchange factor ALS2 [Source:HGNC Symbol;Acc:HGNC:443]	ALS2	protein_coding	2	7620.15	0.153495	0.074129	2.07065	0.0383919	0.0860503
ENSG00000003400	caspase 10 [Source:HGNC Symbol;Acc:HGNC:1500]	CASP10	protein_coding	2	1361.51	-0.0536882	0.110913	-0.484058	0.628345	0.748424
ENSG00000003402	CASP8 and FADD like apoptosis regulator [Source:HGNC Symbol;Acc:HGNC:1876]	CFLAR	protein_coding	2	6704.55	0.468269	0.0722827	6.4783	9.276e-11	9.79569e-10
ENSG00000003436	tissue factor pathway inhibitor [Source:HGNC Symbol;Acc:HGNC:11760]	TFPI	protein_coding	2	7039.94	0.178619	0.0811768	2.20037	0.0277809	0.0653873
ENSG00000003509	NADH:ubiquinone oxidoreductase complex assembly factor 7 [Source:HGNC Symbol;Acc:HGNC:28816]	NDUFAF7	protein_coding	2	958.276	0.0297125	0.123655	0.240284	0.81011	0.881571
ENSG00000003756	RNA binding motif protein 5 [Source:HGNC Symbol;Acc:HGNC:9902]	RBM5	protein_coding	3	3562.65	0.394131	0.0856825	4.5999	4.22685e-06	2.30131e-05
ENSG00000003987	myotubularin related protein 7 [Source:HGNC Symbol;Acc:HGNC:7454]	MTMR7	protein_coding	8	76.8343	0.207445	0.343358	0.604164	0.545735	0.68243
ENSG00000003989	solute carrier family 7 member 2 [Source:HGNC Symbol;Acc:HGNC:11060]	SLC7A2	protein_coding	8	2111.75	-0.430313	0.0965918	-4.45496	8.39084e-06	4.34435e-05
ENSG00000004059	ADP ribosylation factor 5 [Source:HGNC Symbol;Acc:HGNC:658]	ARF5	protein_coding	7	3447.14	-0.145555	0.0840943	-1.73085	0.0834785	0.163897
ENSG00000004139	sterile alpha and TIR motif containing 1 [Source:HGNC Symbol;Acc:HGNC:17074]	SARM1	protein_coding	17	177.94	0.608843	0.245324	2.48179	0.0130723	0.0339885
ENSG00000004142	DNA polymerase delta interacting protein 2 [Source:HGNC Symbol;Acc:HGNC:23781]	POLDIP2	protein_coding	17	5954.31	-0.0009703	0.0723525	-0.0134107	0.9893	0.993176
ENSG00000004399	plexin D1 [Source:HGNC Symbol;Acc:HGNC:9107]	PLXND1	protein_coding	3	737.369	-1.4966	0.136931	-10.9296	8.3217e-28	3.11395e-26
ENSG00000004455	adenylate kinase 2 [Source:HGNC Symbol;Acc:HGNC:362]	AK2	protein_coding	1	2519.95	0.039903	0.084679	0.471226	0.637479	0.756157
ENSG00000004468	CD38 molecule [Source:HGNC Symbol;Acc:HGNC:1667]	CD38	protein_coding	4	3.02658	0.313647	1.65983	0.188963	0.850122
ENSG00000004478	FKBP prolyl isomerase 4 [Source:HGNC Symbol;Acc:HGNC:3720]	FKBP4	protein_coding	12	3624.7	-0.420949	0.0849961	-4.95256	7.32425e-07	4.50812e-06
ENSG00000004487	lysine demethylase 1A [Source:HGNC Symbol;Acc:HGNC:29079]	KDM1A	protein_coding	1	8954.91	-0.500051	0.0707339	-7.06947	1.55525e-12	2.02603e-11
ENSG00000004534	RNA binding motif protein 6 [Source:HGNC Symbol;Acc:HGNC:9903]	RBM6	protein_coding	3	6146.62	-0.147453	0.0710982	-2.07393	0.0380856	0.0854583
ENSG00000004660	calcium/calmodulin dependent protein kinase kinase 1 [Source:HGNC Symbol;Acc:HGNC:1469]	CAMKK1	protein_coding	17	1213.18	-0.491813	0.114477	-4.29617	1.73778e-05	8.50982e-05
ENSG00000004700	RecQ like helicase [Source:HGNC Symbol;Acc:HGNC:9948]	RECQL	protein_coding	12	3730.48	-0.659549	0.0833154	-7.91629	2.44696e-15	4.13492e-14
ENSG00000004766	VPS50 subunit of EARP/GARPII complex [Source:HGNC Symbol;Acc:HGNC:25956]	VPS50	protein_coding	7	1533.44	0.249544	0.0994418	2.50945	0.0120919	0.0317658
ENSG00000004777	Rho GTPase activating protein 33 [Source:HGNC Symbol;Acc:HGNC:23085]	ARHGAP33	protein_coding	19	186.21	-0.137193	0.286119	-0.479495	0.631586	0.751401
ENSG00000004779	NADH:ubiquinone oxidoreductase subunit AB1 [Source:HGNC Symbol;Acc:HGNC:7694]	NDUFAB1	protein_coding	16	4988.87	-0.417521	0.0743398	-5.61639	1.94986e-08	1.50718e-07
ENSG00000004799	pyruvate dehydrogenase kinase 4 [Source:HGNC Symbol;Acc:HGNC:8812]	PDK4	protein_coding	7	917.171	-0.020348	0.114228	-0.178135	0.858617	0.912017
ENSG00000004838	zinc finger MYND-type containing 10 [Source:HGNC Symbol;Acc:HGNC:19412]	ZMYND10	protein_coding	3	23.3354	-0.20668	0.631928	-0.327063	0.743621	0.835855
ENSG00000004864	solute carrier family 25 member 13 [Source:HGNC Symbol;Acc:HGNC:10983]	SLC25A13	protein_coding	7	2484.73	-0.573898	0.0851891	-6.73676	1.61959e-11	1.86927e-10
ENSG00000004866	suppression of tumorigenicity 7 [Source:HGNC Symbol;Acc:HGNC:11351]	ST7	protein_coding	7	1817.93	-0.211841	0.0933057	-2.2704	0.0231833	0.0559588
ENSG00000004897	cell division cycle 27 [Source:HGNC Symbol;Acc:HGNC:1728]	CDC27	protein_coding	17	5791.48	-0.529644	0.0817884	-6.47579	9.43189e-11	9.94994e-10
ENSG00000004948	calcitonin receptor [Source:HGNC Symbol;Acc:HGNC:1440]	CALCR	protein_coding	7	12.2507	-0.297767	0.900019	-0.330845	0.740761	0.83399
ENSG00000004961	holocytochrome c synthase [Source:HGNC Symbol;Acc:HGNC:4837]	HCCS	protein_coding	X	2272.65	0.0317956	0.0859046	0.370127	0.711288	0.810955
ENSG00000004975	dishevelled segment polarity protein 2 [Source:HGNC Symbol;Acc:HGNC:3086]	DVL2	protein_coding	17	2455.36	-0.194245	0.0841381	-2.30865	0.0209631	0.0513899
ENSG00000005001	serine protease 22 [Source:HGNC Symbol;Acc:HGNC:14368]	PRSS22	protein_coding	16	3709.54	1.14401	0.108847	10.5103	7.74736e-26	2.66278e-24
ENSG00000005007	UPF1 RNA helicase and ATPase [Source:HGNC Symbol;Acc:HGNC:9962]	UPF1	protein_coding	19	7486.01	-0.190546	0.0701938	-2.71457	0.00663627	0.0187763
ENSG00000005020	src kinase associated phosphoprotein 2 [Source:HGNC Symbol;Acc:HGNC:15687]	SKAP2	protein_coding	7	3783.13	-0.345678	0.0817172	-4.23018	2.33504e-05	0.000111303
ENSG00000005022	solute carrier family 25 member 5 [Source:HGNC Symbol;Acc:HGNC:10991]	SLC25A5	protein_coding	X	1702.59	-0.639258	0.10114	-6.32054	2.60648e-10	2.59163e-09
ENSG00000005059	mitochondrial calcium uniporter dominant negative subunit beta [Source:HGNC Symbol;Acc:HGNC:26076]	MCUB	protein_coding	4	989.864	-1.0471	0.11498	-9.10678	8.48657e-20	2.00938e-18
ENSG00000005073	homeobox A11 [Source:HGNC Symbol;Acc:HGNC:5101]	HOXA11	protein_coding	7	262.394	-0.0651041	0.195254	-0.333433	0.738807	0.832517
ENSG00000005075	RNA polymerase II subunit J [Source:HGNC Symbol;Acc:HGNC:9197]	POLR2J	protein_coding	7	757.296	-0.0626945	0.122337	-0.512473	0.60832	0.731792
ENSG00000005100	DEAH-box helicase 33 [Source:HGNC Symbol;Acc:HGNC:16718]	DHX33	protein_coding	17	4713.63	-0.408146	0.0774335	-5.27091	1.35746e-07	9.35023e-07
ENSG00000005108	thrombospondin type 1 domain containing 7A [Source:HGNC Symbol;Acc:HGNC:22207]	THSD7A	protein_coding	7	8.12512	3.18379	1.26217	2.52246	0.0116536	0.0307742
ENSG00000005156	DNA ligase 3 [Source:HGNC Symbol;Acc:HGNC:6600]	LIG3	protein_coding	17	1800.32	-0.764493	0.0978603	-7.81209	5.62492e-15	9.22032e-14
ENSG00000005175	RNA polymerase II associated protein 3 [Source:HGNC Symbol;Acc:HGNC:26151]	RPAP3	protein_coding	12	6407.95	-0.334368	0.0748435	-4.46756	7.91183e-06	4.11741e-05
ENSG00000005187	acyl-CoA synthetase medium chain family member 3 [Source:HGNC Symbol;Acc:HGNC:10522]	ACSM3	protein_coding	16	1885.09	-0.312776	0.0948623	-3.29715	0.000976702	0.0033851
ENSG00000005189	RNA exonuclease 5 [Source:HGNC Symbol;Acc:HGNC:24661]	REXO5	protein_coding	16	268.827	-0.369721	0.188699	-1.95931	0.0500761	0.10786
ENSG00000005194	cytokine induced apoptosis inhibitor 1 [Source:HGNC Symbol;Acc:HGNC:28050]	CIAPIN1	protein_coding	16	457.164	0.412365	0.15048	2.74032	0.00613787	0.0175328
ENSG00000005206	signal peptide peptidase like 2B [Source:HGNC Symbol;Acc:HGNC:30627]	SPPL2B	protein_coding	19	2059.71	1.22609	0.228205	5.37276	7.75395e-08	5.52127e-07
ENSG00000005238	family with sequence similarity 214 member B [Source:HGNC Symbol;Acc:HGNC:25666]	FAM214B	protein_coding	9	878.5	0.653757	0.116634	5.6052	2.08011e-08	1.60357e-07
ENSG00000005243	COPI coat complex subunit zeta 2 [Source:HGNC Symbol;Acc:HGNC:19356]	COPZ2	protein_coding	17	37.5582	0.812081	0.48749	1.66584	0.0957451	0.182442
ENSG00000005249	protein kinase cAMP-dependent type II regulatory subunit beta [Source:HGNC Symbol;Acc:HGNC:9392]	PRKAR2B	protein_coding	7	152.198	-0.529997	0.249669	-2.1228	0.0337707	0.077188
ENSG00000005302	MSL complex subunit 3 [Source:HGNC Symbol;Acc:HGNC:7370]	MSL3	protein_coding	X	1179.56	0.104512	0.104234	1.00267	0.31602	0.464092
ENSG00000005339	CREB binding protein [Source:HGNC Symbol;Acc:HGNC:2348]	CREBBP	protein_coding	16	6568.79	-0.433011	0.0922764	-4.69254	2.69831e-06	1.51273e-05
ENSG00000005379	TSPO associated protein 1 [Source:HGNC Symbol;Acc:HGNC:16831]	TSPOAP1	protein_coding	17	1455.33	0.579202	0.127038	4.5593	5.13253e-06	2.75239e-05
ENSG00000005381	myeloperoxidase [Source:HGNC Symbol;Acc:HGNC:7218]	MPO	protein_coding	17	69.7824	0.284082	0.369179	0.769498	0.441598	0.589651
ENSG00000005421	paraoxonase 1 [Source:HGNC Symbol;Acc:HGNC:9204]	PON1	protein_coding	7	102.446	0.255287	0.306632	0.832551	0.405098	0.554697
ENSG00000005436	GC-rich sequence DNA-binding factor 2 [Source:HGNC Symbol;Acc:HGNC:1317]	GCFC2	protein_coding	2	3885.44	-0.258895	0.0776758	-3.33302	0.000859086	0.00301201
ENSG00000005448	WD repeat domain 54 [Source:HGNC Symbol;Acc:HGNC:25770]	WDR54	protein_coding	2	884.727	0.885991	0.130999	6.76337	1.34822e-11	1.57039e-10
ENSG00000005469	carnitine O-octanoyltransferase [Source:HGNC Symbol;Acc:HGNC:2366]	CROT	protein_coding	7	1652.74	0.627618	0.0943566	6.65156	2.90011e-11	3.24543e-10
ENSG00000005471	ATP binding cassette subfamily B member 4 [Source:HGNC Symbol;Acc:HGNC:45]	ABCB4	protein_coding	7	4.81042	0.310953	1.39556	0.222816	0.823678
ENSG00000005483	lysine methyltransferase 2E [Source:HGNC Symbol;Acc:HGNC:18541]	KMT2E	protein_coding	7	4439.05	-0.142264	0.0752315	-1.89101	0.0586231	0.123032
ENSG00000005486	rhomboid domain containing 2 [Source:HGNC Symbol;Acc:HGNC:23082]	RHBDD2	protein_coding	7	4453.78	0.555507	0.0768267	7.23065	4.80704e-13	6.61548e-12
ENSG00000005513	SRY-box transcription factor 8 [Source:HGNC Symbol;Acc:HGNC:11203]	SOX8	protein_coding	16	1213.27	-0.388332	0.103199	-3.76296	0.000167916	0.000683002
ENSG00000005700	inhibitor of Bruton tyrosine kinase [Source:HGNC Symbol;Acc:HGNC:17853]	IBTK	protein_coding	6	7510.7	-0.562227	0.081347	-6.91147	4.79657e-12	5.93169e-11
ENSG00000005801	zinc finger protein 195 [Source:HGNC Symbol;Acc:HGNC:12986]	ZNF195	protein_coding	11	2713.61	0.240409	0.0875605	2.74564	0.00603938	0.0173076
ENSG00000005810	MYC binding protein 2 [Source:HGNC Symbol;Acc:HGNC:23386]	MYCBP2	protein_coding	13	4947.92	-0.773964	0.215003	-3.59978	0.000318486	0.00122528
ENSG00000005812	F-box and leucine rich repeat protein 3 [Source:HGNC Symbol;Acc:HGNC:13599]	FBXL3	protein_coding	13	4164.19	-0.311091	0.0829085	-3.75222	0.000175277	0.000710942
ENSG00000005844	integrin subunit alpha L [Source:HGNC Symbol;Acc:HGNC:6148]	ITGAL	protein_coding	16	14.5456	1.14273	0.813661	1.40443	0.160191	0.276486
ENSG00000005882	pyruvate dehydrogenase kinase 2 [Source:HGNC Symbol;Acc:HGNC:8810]	PDK2	protein_coding	17	651.788	0.331603	0.130999	2.53134	0.0113627	0.0300886
ENSG00000005884	integrin subunit alpha 3 [Source:HGNC Symbol;Acc:HGNC:6139]	ITGA3	protein_coding	17	14720.1	0.988229	0.0706165	13.9943	1.68869e-44	1.39534e-42
ENSG00000005889	zinc finger protein X-linked [Source:HGNC Symbol;Acc:HGNC:12869]	ZFX	protein_coding	X	2768.38	-0.337223	0.0866493	-3.89181	9.94989e-05	0.000425128
ENSG00000005893	lysosomal associated membrane protein 2 [Source:HGNC Symbol;Acc:HGNC:6501]	LAMP2	protein_coding	X	10950.4	-0.0936605	0.0765589	-1.22338	0.221187	0.355148
ENSG00000005961	integrin subunit alpha 2b [Source:HGNC Symbol;Acc:HGNC:6138]	ITGA2B	protein_coding	17	9.52204	0.812017	1.02727	0.790458	0.42926	0.577674
ENSG00000005981	ankyrin repeat and SOCS box containing 4 [Source:HGNC Symbol;Acc:HGNC:16009]	ASB4	protein_coding	7	1241.11	-0.92043	0.107852	-8.53417	1.41169e-17	2.80179e-16
ENSG00000006007	glycerophosphodiester phosphodiesterase 1 [Source:HGNC Symbol;Acc:HGNC:29644]	GDE1	protein_coding	16	11118.7	0.196743	0.0743636	2.64569	0.00815237	0.0224815
ENSG00000006015	required for excision 1-B domain containing [Source:HGNC Symbol;Acc:HGNC:26098]	REX1BD	protein_coding	19	576.589	0.355133	0.157056	2.26119	0.0237473	0.0571155
ENSG00000006016	cytokine receptor like factor 1 [Source:HGNC Symbol;Acc:HGNC:2364]	CRLF1	protein_coding	19	37.611	-0.0154681	0.526843	-0.0293599	0.976578	0.98647
ENSG00000006025	oxysterol binding protein like 7 [Source:HGNC Symbol;Acc:HGNC:16387]	OSBPL7	protein_coding	17	809.876	1.46116	0.142236	10.2727	9.35035e-25	2.99982e-23
ENSG00000006042	transmembrane protein 98 [Source:HGNC Symbol;Acc:HGNC:24529]	TMEM98	protein_coding	17	453.213	-0.821158	0.153506	-5.34935	8.82729e-08	6.22864e-07
ENSG00000006047	Y-box binding protein 2 [Source:HGNC Symbol;Acc:HGNC:17948]	YBX2	protein_coding	17	1452.95	0.0170359	0.128072	0.133018	0.894179	0.934073
ENSG00000006062	mitogen-activated protein kinase kinase kinase 14 [Source:HGNC Symbol;Acc:HGNC:6853]	MAP3K14	protein_coding	17	1170.9	0.158687	0.106722	1.48691	0.137038	0.244422
ENSG00000006118	transmembrane protein 132A [Source:HGNC Symbol;Acc:HGNC:31092]	TMEM132A	protein_coding	11	2470.71	0.466258	0.086271	5.40458	6.49613e-08	4.68499e-07
ENSG00000006125	adaptor related protein complex 2 subunit beta 1 [Source:HGNC Symbol;Acc:HGNC:563]	AP2B1	protein_coding	17	15731.7	-0.513009	0.0781707	-6.56268	5.28501e-11	5.74287e-10
ENSG00000006194	zinc finger protein 263 [Source:HGNC Symbol;Acc:HGNC:13056]	ZNF263	protein_coding	16	3186.79	-0.310067	0.0812686	-3.81533	0.000135998	0.000562438
ENSG00000006210	C-X3-C motif chemokine ligand 1 [Source:HGNC Symbol;Acc:HGNC:10647]	CX3CL1	protein_coding	16	1645.32	0.0639522	0.0991729	0.644856	0.519021	0.658847
ENSG00000006282	spermatogenesis associated 20 [Source:HGNC Symbol;Acc:HGNC:26125]	SPATA20	protein_coding	17	4615.35	1.06194	0.0806836	13.1618	1.45523e-39	9.95261e-38
ENSG00000006283	calcium voltage-gated channel subunit alpha1 G [Source:HGNC Symbol;Acc:HGNC:1394]	CACNA1G	protein_coding	17	14.8015	0.601315	0.773142	0.777755	0.436714	0.584904
ENSG00000006327	TNF receptor superfamily member 12A [Source:HGNC Symbol;Acc:HGNC:18152]	TNFRSF12A	protein_coding	16	8413.6	0.280654	0.0696681	4.02845	5.61462e-05	0.000251577
ENSG00000006377	distal-less homeobox 6 [Source:HGNC Symbol;Acc:HGNC:2919]	DLX6	protein_coding	7	2.62326	-0.693749	1.81965	-0.381254	0.703014
ENSG00000006432	mitogen-activated protein kinase kinase kinase 9 [Source:HGNC Symbol;Acc:HGNC:6861]	MAP3K9	protein_coding	14	4173.65	-0.0892237	0.0821595	-1.08598	0.277487	0.421193
ENSG00000006451	RAS like proto-oncogene A [Source:HGNC Symbol;Acc:HGNC:9839]	RALA	protein_coding	7	3129.57	-0.00593809	0.0825932	-0.0718956	0.942685	0.964896
ENSG00000006453	BAR/IMD domain containing adaptor protein 2 like 1 [Source:HGNC Symbol;Acc:HGNC:21649]	BAIAP2L1	protein_coding	7	5800.09	0.296712	0.0712479	4.16451	3.12023e-05	0.000145577
ENSG00000006459	lysine demethylase 7A [Source:HGNC Symbol;Acc:HGNC:22224]	KDM7A	protein_coding	7	1508.39	-0.00335701	0.0999034	-0.0336025	0.973194	0.984065
ENSG00000006468	ETS variant transcription factor 1 [Source:HGNC Symbol;Acc:HGNC:3490]	ETV1	protein_coding	7	1741.59	-0.160961	0.108059	-1.48957	0.136338	0.243454
ENSG00000006530	acylglycerol kinase [Source:HGNC Symbol;Acc:HGNC:21869]	AGK	protein_coding	7	1584.14	-0.230447	0.0948227	-2.4303	0.0150864	0.0385034
ENSG00000006534	aldehyde dehydrogenase 3 family member B1 [Source:HGNC Symbol;Acc:HGNC:410]	ALDH3B1	protein_coding	11	1271.86	1.0418	0.108833	9.57244	1.04415e-21	2.76312e-20
ENSG00000006555	tetratricopeptide repeat domain 22 [Source:HGNC Symbol;Acc:HGNC:26067]	TTC22	protein_coding	1	1140.19	0.444737	0.106419	4.17911	2.92655e-05	0.000137205
ENSG00000006576	putative homeodomain transcription factor 2 [Source:HGNC Symbol;Acc:HGNC:13411]	PHTF2	protein_coding	7	2851.9	-1.1909	0.0827974	-14.3833	6.58464e-47	5.95087e-45
ENSG00000006607	FERM, ARH/RhoGEF and pleckstrin domain protein 2 [Source:HGNC Symbol;Acc:HGNC:16460]	FARP2	protein_coding	2	6782.8	-0.377051	0.0786716	-4.79272	1.64536e-06	9.58524e-06
ENSG00000006611	USH1 protein network component harmonin [Source:HGNC Symbol;Acc:HGNC:12597]	USH1C	protein_coding	11	8038.35	0.390676	0.0703472	5.55355	2.79933e-08	2.12007e-07
ENSG00000006625	gamma-glutamylcyclotransferase [Source:HGNC Symbol;Acc:HGNC:21705]	GGCT	protein_coding	7	2009.07	-0.485701	0.10138	-4.79088	1.66049e-06	9.66503e-06
ENSG00000006634	DBF4 zinc finger [Source:HGNC Symbol;Acc:HGNC:17364]	DBF4	protein_coding	7	441.543	-0.963185	0.16293	-5.91164	3.38724e-09	2.90736e-08
ENSG00000006652	interferon related developmental regulator 1 [Source:HGNC Symbol;Acc:HGNC:5456]	IFRD1	protein_coding	7	4160.01	1.00431	0.0832108	12.0694	1.53196e-33	7.60125e-32
ENSG00000006695	cytochrome c oxidase assembly factor heme A:farnesyltransferase COX10 [Source:HGNC Symbol;Acc:HGNC:2260]	COX10	protein_coding	17	1459.1	-0.277315	0.0984816	-2.81591	0.00486389	0.0142599
ENSG00000006704	GTF2I repeat domain containing 1 [Source:HGNC Symbol;Acc:HGNC:4661]	GTF2IRD1	protein_coding	7	2705.52	-0.256204	0.0829744	-3.08774	0.00201684	0.00649419
ENSG00000006712	PAF1 homolog, Paf1/RNA polymerase II complex component [Source:HGNC Symbol;Acc:HGNC:25459]	PAF1	protein_coding	19	2563.97	-0.202171	0.083717	-2.41494	0.015738	0.0399498
ENSG00000006715	VPS41 subunit of HOPS complex [Source:HGNC Symbol;Acc:HGNC:12713]	VPS41	protein_coding	7	4895.05	0.0736345	0.0831102	0.885987	0.375625	0.526311
ENSG00000006740	Rho GTPase activating protein 44 [Source:HGNC Symbol;Acc:HGNC:29096]	ARHGAP44	protein_coding	17	594.847	-0.493313	0.155351	-3.17548	0.0014959	0.00497665
ENSG00000006744	elaC ribonuclease Z 2 [Source:HGNC Symbol;Acc:HGNC:14198]	ELAC2	protein_coding	17	4755.52	-0.332441	0.0764913	-4.34613	1.38562e-05	6.90897e-05
ENSG00000006747	scinderin [Source:HGNC Symbol;Acc:HGNC:21695]	SCIN	protein_coding	7	794.323	0.861204	0.121464	7.09018	1.33941e-12	1.75615e-11
ENSG00000006756	arylsulfatase D [Source:HGNC Symbol;Acc:HGNC:717]	ARSD	protein_coding	X	1008.08	0.0478184	0.11797	0.405344	0.685225	0.791899
ENSG00000006757	patatin like phospholipase domain containing 4 [Source:HGNC Symbol;Acc:HGNC:24887]	PNPLA4	protein_coding	X	1075.91	0.708832	0.111465	6.3592	2.02801e-10	2.04968e-09
ENSG00000006831	adiponectin receptor 2 [Source:HGNC Symbol;Acc:HGNC:24041]	ADIPOR2	protein_coding	12	9394.61	-0.56855	0.0699711	-8.1255	4.45531e-16	7.96057e-15
ENSG00000006837	cyclin dependent kinase like 3 [Source:HGNC Symbol;Acc:HGNC:15483]	CDKL3	protein_coding	5	56.2843	-0.105823	0.40076	-0.264055	0.791738	0.869383
ENSG00000007001	uridine phosphorylase 2 [Source:HGNC Symbol;Acc:HGNC:23061]	UPP2	protein_coding	2	3.44287	0.67308	1.58715	0.424081	0.671507
ENSG00000007047	microtubule affinity regulating kinase 4 [Source:HGNC Symbol;Acc:HGNC:13538]	MARK4	protein_coding	19	1008.04	0.292396	0.111754	2.61641	0.0088859	0.0242238
ENSG00000007062	prominin 1 [Source:HGNC Symbol;Acc:HGNC:9454]	PROM1	protein_coding	4	14938.6	0.329507	0.0696447	4.73126	2.2313e-06	1.26919e-05
ENSG00000007080	coiled-coil domain containing 124 [Source:HGNC Symbol;Acc:HGNC:25171]	CCDC124	protein_coding	19	2192.98	-0.116653	0.0906256	-1.28719	0.198027	0.326082
ENSG00000007168	platelet activating factor acetylhydrolase 1b regulatory subunit 1 [Source:HGNC Symbol;Acc:HGNC:8574]	PAFAH1B1	protein_coding	17	8065.95	-0.170192	0.0804739	-2.11487	0.0344407	0.0784361
ENSG00000007171	nitric oxide synthase 2 [Source:HGNC Symbol;Acc:HGNC:7873]	NOS2	protein_coding	17	16.1062	-1.09221	0.748513	-1.45917	0.144518	0.254868
ENSG00000007174	dynein axonemal heavy chain 9 [Source:HGNC Symbol;Acc:HGNC:2953]	DNAH9	protein_coding	17	19.0562	1.25015	0.736046	1.69846	0.0894202	0.173194
ENSG00000007202	KIAA0100 [Source:HGNC Symbol;Acc:HGNC:28960]	KIAA0100	protein_coding	17	11366.7	-0.0655773	0.0821008	-0.798741	0.424441	0.573513
ENSG00000007237	growth arrest specific 7 [Source:HGNC Symbol;Acc:HGNC:4169]	GAS7	protein_coding	17	332.938	0.622406	0.192555	3.23235	0.00122777	0.00416328
ENSG00000007255	trafficking protein particle complex 6A [Source:HGNC Symbol;Acc:HGNC:23069]	TRAPPC6A	protein_coding	19	260.291	0.419549	0.192206	2.1828	0.0290504	0.0679016
ENSG00000007314	sodium voltage-gated channel alpha subunit 4 [Source:HGNC Symbol;Acc:HGNC:10591]	SCN4A	protein_coding	17	3.59679	0.319424	1.51649	0.210634	0.833173
ENSG00000007341	suppression of tumorigenicity 7 like [Source:HGNC Symbol;Acc:HGNC:18441]	ST7L	protein_coding	1	531	-0.0848511	0.146494	-0.57921	0.562447	0.696147
ENSG00000007372	paired box 6 [Source:HGNC Symbol;Acc:HGNC:8620]	PAX6	protein_coding	11	736.379	-0.481523	0.129446	-3.71989	0.000199308	0.000798021
ENSG00000007376	RNA pseudouridine synthase domain containing 1 [Source:HGNC Symbol;Acc:HGNC:14173]	RPUSD1	protein_coding	16	1842.41	-0.199116	0.0975674	-2.0408	0.0412705	0.0914263
ENSG00000007384	rhomboid 5 homolog 1 [Source:HGNC Symbol;Acc:HGNC:20561]	RHBDF1	protein_coding	16	1766.35	0.830259	0.111154	7.46946	8.05275e-14	1.19956e-12
ENSG00000007392	LUC7 like [Source:HGNC Symbol;Acc:HGNC:6723]	LUC7L	protein_coding	16	2874.34	0.412955	0.0929952	4.44061	8.97049e-06	4.61966e-05
ENSG00000007402	calcium voltage-gated channel auxiliary subunit alpha2delta 2 [Source:HGNC Symbol;Acc:HGNC:1400]	CACNA2D2	protein_coding	3	28.8877	0.442523	0.58139	0.761147	0.446569	0.594447
ENSG00000007516	BAI1 associated protein 3 [Source:HGNC Symbol;Acc:HGNC:948]	BAIAP3	protein_coding	16	532.291	0.811762	0.157839	5.14297	2.70425e-07	1.77743e-06
ENSG00000007520	TSR3 ribosome maturation factor [Source:HGNC Symbol;Acc:HGNC:14175]	TSR3	protein_coding	16	1130.4	-0.100106	0.106879	-0.936629	0.348949	0.499197
ENSG00000007541	phosphatidylinositol glycan anchor biosynthesis class Q [Source:HGNC Symbol;Acc:HGNC:14135]	PIGQ	protein_coding	16	1278.51	0.952793	0.111537	8.54237	1.31497e-17	2.6201e-16
ENSG00000007545	cramped chromatin regulator homolog 1 [Source:HGNC Symbol;Acc:HGNC:14122]	CRAMP1	protein_coding	16	1120.64	-0.156399	0.107661	-1.45271	0.146305	0.257257
ENSG00000007866	TEA domain transcription factor 3 [Source:HGNC Symbol;Acc:HGNC:11716]	TEAD3	protein_coding	6	2599.41	0.317455	0.0873882	3.6327	0.000280475	0.00109191
ENSG00000007923	DnaJ heat shock protein family (Hsp40) member C11 [Source:HGNC Symbol;Acc:HGNC:25570]	DNAJC11	protein_coding	1	3407.29	-0.21513	0.0780508	-2.75628	0.00584631	0.0168114
ENSG00000007944	myosin regulatory light chain interacting protein [Source:HGNC Symbol;Acc:HGNC:21155]	MYLIP	protein_coding	6	1640.73	-0.193598	0.0951219	-2.03526	0.0418242	0.0924637
ENSG00000007952	NADPH oxidase 1 [Source:HGNC Symbol;Acc:HGNC:7889]	NOX1	protein_coding	X	94.3933	-0.052127	0.317182	-0.164344	0.86946	0.919515
ENSG00000007968	E2F transcription factor 2 [Source:HGNC Symbol;Acc:HGNC:3114]	E2F2	protein_coding	1	870.362	-1.30705	0.118649	-11.0161	3.19619e-28	1.21853e-26
ENSG00000008018	proteasome 20S subunit beta 1 [Source:HGNC Symbol;Acc:HGNC:9537]	PSMB1	protein_coding	6	9087.16	-0.308014	0.0681854	-4.5173	6.26335e-06	3.31577e-05
ENSG00000008056	synapsin I [Source:HGNC Symbol;Acc:HGNC:11494]	SYN1	protein_coding	X	6.29611	-1.31447	1.31814	-0.99722	0.318658
ENSG00000008083	jumonji and AT-rich interaction domain containing 2 [Source:HGNC Symbol;Acc:HGNC:6196]	JARID2	protein_coding	6	1718.81	0.33529	0.0931435	3.59972	0.000318564	0.00122535
ENSG00000008086	cyclin dependent kinase like 5 [Source:HGNC Symbol;Acc:HGNC:11411]	CDKL5	protein_coding	X	482.041	0.192859	0.174351	1.10615	0.268661	0.410706
ENSG00000008118	calcium/calmodulin dependent protein kinase IG [Source:HGNC Symbol;Acc:HGNC:14585]	CAMK1G	protein_coding	1	39.5621	1.18677	0.486082	2.4415	0.0146262	0.0374541
ENSG00000008128	cyclin dependent kinase 11A [Source:HGNC Symbol;Acc:HGNC:1730]	CDK11A	protein_coding	1	120.627	0.103299	0.289741	0.356523	0.721449	0.819088
ENSG00000008130	NAD kinase [Source:HGNC Symbol;Acc:HGNC:29831]	NADK	protein_coding	1	4964.76	-0.0433665	0.0733778	-0.591003	0.554519	0.689538
ENSG00000008226	DLEC1 cilia and flagella associated protein [Source:HGNC Symbol;Acc:HGNC:2899]	DLEC1	protein_coding	3	49.4963	1.51772	0.488324	3.10802	0.00188345	0.00611622
ENSG00000008256	cytohesin 3 [Source:HGNC Symbol;Acc:HGNC:9504]	CYTH3	protein_coding	7	2233.83	-0.251829	0.0902906	-2.78909	0.00528561	0.0153628
ENSG00000008277	ADAM metallopeptidase domain 22 [Source:HGNC Symbol;Acc:HGNC:201]	ADAM22	protein_coding	7	1050.13	-0.185676	0.11037	-1.6823	0.0925104	0.177751
ENSG00000008282	synaptophysin like 1 [Source:HGNC Symbol;Acc:HGNC:11507]	SYPL1	protein_coding	7	21887.7	0.029923	0.0678578	0.440966	0.659238	0.772136
ENSG00000008283	cytochrome b561 [Source:HGNC Symbol;Acc:HGNC:2571]	CYB561	protein_coding	17	6235.22	-0.118874	0.0710918	-1.67212	0.0945015	0.180616
ENSG00000008294	sperm associated antigen 9 [Source:HGNC Symbol;Acc:HGNC:14524]	SPAG9	protein_coding	17	8232.97	-0.395595	0.0765159	-5.1701	2.33966e-07	1.55496e-06
ENSG00000008300	cadherin EGF LAG seven-pass G-type receptor 3 [Source:HGNC Symbol;Acc:HGNC:3230]	CELSR3	protein_coding	3	1520.72	0.169379	0.0998725	1.69595	0.0898957	0.173899
ENSG00000008311	aminoadipate-semialdehyde synthase [Source:HGNC Symbol;Acc:HGNC:17366]	AASS	protein_coding	7	396.495	-0.200266	0.15908	-1.2589	0.208067	0.338321
ENSG00000008323	pleckstrin homology and RhoGEF domain containing G6 [Source:HGNC Symbol;Acc:HGNC:25562]	PLEKHG6	protein_coding	12	1257.29	0.362757	0.120887	3.00078	0.00269285	0.00840749
ENSG00000008324	SS18 like 2 [Source:HGNC Symbol;Acc:HGNC:15593]	SS18L2	protein_coding	3	762.278	-0.372235	0.128589	-2.89476	0.00379452	0.011431
ENSG00000008382	MPN domain containing [Source:HGNC Symbol;Acc:HGNC:25934]	MPND	protein_coding	19	311.164	-0.314739	0.177761	-1.77057	0.0766315	0.152991
ENSG00000008394	microsomal glutathione S-transferase 1 [Source:HGNC Symbol;Acc:HGNC:7061]	MGST1	protein_coding	12	22476.5	-0.530228	0.0635918	-8.33799	7.55625e-17	1.42429e-15
ENSG00000008405	cryptochrome circadian regulator 1 [Source:HGNC Symbol;Acc:HGNC:2384]	CRY1	protein_coding	12	4333.61	-0.126429	0.0790106	-1.60015	0.109565	0.203788
ENSG00000008438	peptidoglycan recognition protein 1 [Source:HGNC Symbol;Acc:HGNC:8904]	PGLYRP1	protein_coding	19	2.86776	0.751329	1.70414	0.440885	0.659296
ENSG00000008441	nuclear factor I X [Source:HGNC Symbol;Acc:HGNC:7788]	NFIX	protein_coding	19	2847.12	-0.451721	0.0815566	-5.53874	3.04651e-08	2.29697e-07
ENSG00000008513	ST3 beta-galactoside alpha-2,3-sialyltransferase 1 [Source:HGNC Symbol;Acc:HGNC:10862]	ST3GAL1	protein_coding	8	13964.9	0.172724	0.0840294	2.05552	0.0398287	0.0888149
ENSG00000008516	matrix metallopeptidase 25 [Source:HGNC Symbol;Acc:HGNC:14246]	MMP25	protein_coding	16	9.82008	0.54974	0.952541	0.57713	0.563852	0.697036
ENSG00000008517	interleukin 32 [Source:HGNC Symbol;Acc:HGNC:16830]	IL32	protein_coding	16	102.794	1.33065	0.311406	4.27306	1.92813e-05	9.33581e-05
ENSG00000008710	polycystin 1, transient receptor potential channel interacting [Source:HGNC Symbol;Acc:HGNC:9008]	PKD1	protein_coding	16	1808.9	0.236811	0.102414	2.31229	0.0207616	0.051007
ENSG00000008735	mitogen-activated protein kinase 8 interacting protein 2 [Source:HGNC Symbol;Acc:HGNC:6883]	MAPK8IP2	protein_coding	22	68.364	0.22372	0.371586	0.602067	0.547129	0.683793
ENSG00000008838	mediator complex subunit 24 [Source:HGNC Symbol;Acc:HGNC:22963]	MED24	protein_coding	17	3791.72	0.0275142	0.0769718	0.357458	0.720749	0.818698
ENSG00000008853	Rho related BTB domain containing 2 [Source:HGNC Symbol;Acc:HGNC:18756]	RHOBTB2	protein_coding	8	1016.71	0.149275	0.114091	1.30838	0.190743	0.317002
ENSG00000008869	HEAT repeat containing 5B [Source:HGNC Symbol;Acc:HGNC:29273]	HEATR5B	protein_coding	2	4651.13	0.426252	0.0739491	5.76413	8.20793e-09	6.72174e-08
ENSG00000008952	SEC62 homolog, preprotein translocation factor [Source:HGNC Symbol;Acc:HGNC:11846]	SEC62	protein_coding	3	11537.3	-0.227249	0.0731366	-3.10718	0.00188881	0.00612872
ENSG00000008988	ribosomal protein S20 [Source:HGNC Symbol;Acc:HGNC:10405]	RPS20	protein_coding	8	3208.73	-0.428478	0.0885609	-4.83823	1.31e-06	7.76561e-06
ENSG00000009307	cold shock domain containing E1 [Source:HGNC Symbol;Acc:HGNC:29905]	CSDE1	protein_coding	1	29886.1	-0.248737	0.071998	-3.45477	0.000550763	0.00201558
ENSG00000009335	ubiquitin protein ligase E3C [Source:HGNC Symbol;Acc:HGNC:16803]	UBE3C	protein_coding	7	13964.1	-0.26203	0.0711622	-3.68215	0.000231271	0.000914961
ENSG00000009413	REV3 like, DNA directed polymerase zeta catalytic subunit [Source:HGNC Symbol;Acc:HGNC:9968]	REV3L	protein_coding	6	5302.15	-0.0131988	0.0951571	-0.138706	0.889683	0.931413
ENSG00000009709	paired box 7 [Source:HGNC Symbol;Acc:HGNC:8621]	PAX7	protein_coding	1	7.70763	-5.04881	1.71021	-2.95215	0.00315565	0.00969246
ENSG00000009724	mannan binding lectin serine peptidase 2 [Source:HGNC Symbol;Acc:HGNC:6902]	MASP2	protein_coding	1	221.081	0.665621	0.254965	2.61064	0.00903732	0.0245831
ENSG00000009765	iodotyrosine deiodinase [Source:HGNC Symbol;Acc:HGNC:21071]	IYD	protein_coding	6	255.13	1.08983	0.211998	5.14074	2.73664e-07	1.79464e-06
ENSG00000009780	family with sequence similarity 76 member A [Source:HGNC Symbol;Acc:HGNC:28530]	FAM76A	protein_coding	1	893.808	0.178242	0.12004	1.48485	0.137583	0.245093
ENSG00000009790	TRAF3 interacting protein 3 [Source:HGNC Symbol;Acc:HGNC:30766]	TRAF3IP3	protein_coding	1	10.7241	1.05022	0.912129	1.1514	0.249569	0.388876
ENSG00000009830	protein O-mannosyltransferase 2 [Source:HGNC Symbol;Acc:HGNC:19743]	POMT2	protein_coding	14	1129.14	-0.00731921	0.112895	-0.0648323	0.948308	0.968448
ENSG00000009844	vesicle trafficking 1 [Source:HGNC Symbol;Acc:HGNC:20954]	VTA1	protein_coding	6	6184.21	-0.0646497	0.0757626	-0.853319	0.393482	0.543378
ENSG00000009950	MLX interacting protein like [Source:HGNC Symbol;Acc:HGNC:12744]	MLXIPL	protein_coding	7	2714.67	0.321934	0.2946	1.09278	0.27449	0.417583
ENSG00000009954	bromodomain adjacent to zinc finger domain 1B [Source:HGNC Symbol;Acc:HGNC:961]	BAZ1B	protein_coding	7	9736.07	-0.72237	0.0828191	-8.72226	2.72703e-18	5.72675e-17
ENSG00000010017	RAN binding protein 9 [Source:HGNC Symbol;Acc:HGNC:13727]	RANBP9	protein_coding	6	8720.8	-0.0981446	0.0726932	-1.35012	0.176977	0.299059
ENSG00000010030	ETS variant transcription factor 7 [Source:HGNC Symbol;Acc:HGNC:18160]	ETV7	protein_coding	6	190.635	1.07426	0.229531	4.68023	2.86555e-06	1.60028e-05
ENSG00000010072	SprT-like N-terminal domain [Source:HGNC Symbol;Acc:HGNC:25356]	SPRTN	protein_coding	1	1443.89	-0.178635	0.0997477	-1.79087	0.0733142	0.147576
ENSG00000010165	eEF1A lysine and N-terminal methyltransferase [Source:HGNC Symbol;Acc:HGNC:24248]	EEF1AKNMT	protein_coding	1	3024.14	-0.243304	0.0844624	-2.88061	0.00396902	0.0119018
ENSG00000010219	dual specificity tyrosine phosphorylation regulated kinase 4 [Source:HGNC Symbol;Acc:HGNC:3095]	DYRK4	protein_coding	12	751.023	-0.177948	0.123853	-1.43677	0.150785	0.263691
ENSG00000010244	zinc finger protein 207 [Source:HGNC Symbol;Acc:HGNC:12998]	ZNF207	protein_coding	17	7184.39	-0.0956233	0.0723886	-1.32097	0.186511	0.311426
ENSG00000010256	ubiquinol-cytochrome c reductase core protein 1 [Source:HGNC Symbol;Acc:HGNC:12585]	UQCRC1	protein_coding	3	8198.53	-0.247415	0.0735712	-3.36293	0.000771187	0.00273413
ENSG00000010270	STARD3 N-terminal like [Source:HGNC Symbol;Acc:HGNC:19169]	STARD3NL	protein_coding	7	3172.22	-0.187846	0.0880665	-2.13301	0.0329242	0.0754491
ENSG00000010278	CD9 molecule [Source:HGNC Symbol;Acc:HGNC:1709]	CD9	protein_coding	12	39555.7	0.0107649	0.0622459	0.172941	0.862698	0.914848
ENSG00000010282	hedgehog acyltransferase like [Source:HGNC Symbol;Acc:HGNC:13242]	HHATL	protein_coding	3	2.41489	1.80438	1.9562	0.922392	0.356324
ENSG00000010292	non-SMC condensin I complex subunit D2 [Source:HGNC Symbol;Acc:HGNC:24305]	NCAPD2	protein_coding	12	5648.12	-1.02647	0.0830046	-12.3664	3.97297e-35	2.11655e-33
ENSG00000010295	intermediate filament family orphan 1 [Source:HGNC Symbol;Acc:HGNC:24970]	IFFO1	protein_coding	12	44.6271	-0.449787	0.511888	-0.878681	0.379574	0.530048
ENSG00000010310	gastric inhibitory polypeptide receptor [Source:HGNC Symbol;Acc:HGNC:4271]	GIPR	protein_coding	19	131.166	2.15539	0.289502	7.44516	9.68244e-14	1.42865e-12
ENSG00000010318	PHD finger protein 7 [Source:HGNC Symbol;Acc:HGNC:18458]	PHF7	protein_coding	3	147.328	-0.270944	0.255502	-1.06044	0.288946	0.434353
ENSG00000010319	semaphorin 3G [Source:HGNC Symbol;Acc:HGNC:30400]	SEMA3G	protein_coding	3	83.2564	-0.648311	0.327374	-1.98034	0.0476654	0.103445
ENSG00000010322	nischarin [Source:HGNC Symbol;Acc:HGNC:18006]	NISCH	protein_coding	3	3817.28	0.185988	0.0913266	2.03652	0.0416981	0.0922251
ENSG00000010327	stabilin 1 [Source:HGNC Symbol;Acc:HGNC:18628]	STAB1	protein_coding	3	24.2485	0.28592	0.64831	0.441024	0.659196	0.772136
ENSG00000010361	fuzzy planar cell polarity protein [Source:HGNC Symbol;Acc:HGNC:26219]	FUZ	protein_coding	19	306.2	0.592214	0.17935	3.30199	0.000960001	0.00333064
ENSG00000010379	solute carrier family 6 member 13 [Source:HGNC Symbol;Acc:HGNC:11046]	SLC6A13	protein_coding	12	7.64884	1.36817	1.09854	1.24545	0.212967	0.344739
ENSG00000010404	iduronate 2-sulfatase [Source:HGNC Symbol;Acc:HGNC:5389]	IDS	protein_coding	X	14850.7	0.716643	0.0715992	10.0091	1.39011e-23	4.12629e-22
ENSG00000010438	serine protease 3 [Source:HGNC Symbol;Acc:HGNC:9486]	PRSS3	protein_coding	9	629.014	-0.00252037	0.131922	-0.0191051	0.984757	0.990334
ENSG00000010539	zinc finger protein 200 [Source:HGNC Symbol;Acc:HGNC:12993]	ZNF200	protein_coding	16	748.062	-0.548847	0.123885	-4.43029	9.41058e-06	4.82909e-05
ENSG00000010610	CD4 molecule [Source:HGNC Symbol;Acc:HGNC:1678]	CD4	protein_coding	12	39.4449	0.836947	0.493594	1.69562	0.0899584	0.173987
ENSG00000010626	leucine rich repeat containing 23 [Source:HGNC Symbol;Acc:HGNC:19138]	LRRC23	protein_coding	12	345.133	0.459613	0.179954	2.55406	0.0106475	0.0284254
ENSG00000010671	Bruton tyrosine kinase [Source:HGNC Symbol;Acc:HGNC:1133]	BTK	protein_coding	X	13.048	1.47984	0.902763	1.63923	0.101165	0.190869
ENSG00000010704	homeostatic iron regulator [Source:HGNC Symbol;Acc:HGNC:4886]	HFE	protein_coding	6	1559.62	-0.541692	0.0998917	-5.42279	5.86748e-08	4.25892e-07
ENSG00000010803	Scm polycomb group protein homolog 1 [Source:HGNC Symbol;Acc:HGNC:19003]	SCMH1	protein_coding	1	1151.03	-0.6551	0.112113	-5.84321	5.12044e-09	4.3129e-08
ENSG00000010810	FYN proto-oncogene, Src family tyrosine kinase [Source:HGNC Symbol;Acc:HGNC:4037]	FYN	protein_coding	6	3523.93	0.684643	0.0856698	7.99164	1.33152e-15	2.30979e-14
ENSG00000010818	HIVEP zinc finger 2 [Source:HGNC Symbol;Acc:HGNC:4921]	HIVEP2	protein_coding	6	1513.38	0.0281362	0.108232	0.259963	0.794892	0.871476
ENSG00000011007	elongin A [Source:HGNC Symbol;Acc:HGNC:11620]	ELOA	protein_coding	1	5466.45	0.240403	0.0849036	2.83148	0.00463327	0.0136769
ENSG00000011009	lysophospholipase 2 [Source:HGNC Symbol;Acc:HGNC:6738]	LYPLA2	protein_coding	1	175.468	0.543697	0.254704	2.13462	0.0327919	0.0751814
ENSG00000011021	chloride voltage-gated channel 6 [Source:HGNC Symbol;Acc:HGNC:2024]	CLCN6	protein_coding	1	1259.67	-0.0329183	0.126892	-0.25942	0.795311	0.871746
ENSG00000011028	mannose receptor C type 2 [Source:HGNC Symbol;Acc:HGNC:16875]	MRC2	protein_coding	17	68.4828	0.669974	0.388546	1.72431	0.0846518	0.165686
ENSG00000011083	solute carrier family 6 member 7 [Source:HGNC Symbol;Acc:HGNC:11054]	SLC6A7	protein_coding	5	19.2149	1.69823	0.733648	2.31477	0.0206255	0.0507403
ENSG00000011105	tetraspanin 9 [Source:HGNC Symbol;Acc:HGNC:21640]	TSPAN9	protein_coding	12	1086.88	0.243616	0.111472	2.18545	0.0288557	0.0675401
ENSG00000011114	BTB domain containing 7 [Source:HGNC Symbol;Acc:HGNC:18269]	BTBD7	protein_coding	14	6186.09	-0.172806	0.07839	-2.20444	0.0274934	0.0648035
ENSG00000011132	amyloid beta precursor protein binding family A member 3 [Source:HGNC Symbol;Acc:HGNC:580]	APBA3	protein_coding	19	370.48	0.305005	0.177176	1.72148	0.0851632	0.166446
ENSG00000011143	MKS transition zone complex subunit 1 [Source:HGNC Symbol;Acc:HGNC:7121]	MKS1	protein_coding	17	701.35	0.297393	0.132047	2.25217	0.0243113	0.0582782
ENSG00000011198	abhydrolase domain containing 5 [Source:HGNC Symbol;Acc:HGNC:21396]	ABHD5	protein_coding	3	1415.24	-0.40733	0.0980926	-4.15251	3.28846e-05	0.000152827
ENSG00000011243	A-kinase anchoring protein 8 like [Source:HGNC Symbol;Acc:HGNC:29857]	AKAP8L	protein_coding	19	3513.71	0.69506	0.0866864	8.01811	1.07388e-15	1.87411e-14
ENSG00000011258	mbt domain containing 1 [Source:HGNC Symbol;Acc:HGNC:19866]	MBTD1	protein_coding	17	2250.69	-0.158449	0.0900102	-1.76035	0.0783489	0.155744
ENSG00000011260	UTP18 small subunit processome component [Source:HGNC Symbol;Acc:HGNC:24274]	UTP18	protein_coding	17	1536.15	-0.453479	0.106625	-4.25301	2.10915e-05	0.000101371
ENSG00000011275	ring finger protein 216 [Source:HGNC Symbol;Acc:HGNC:21698]	RNF216	protein_coding	7	3492.72	-0.0793375	0.0786728	-1.00845	0.313239	0.460887
ENSG00000011295	tetratricopeptide repeat domain 19 [Source:HGNC Symbol;Acc:HGNC:26006]	TTC19	protein_coding	17	7360.06	0.0190749	0.0721757	0.264284	0.791561	0.869283
ENSG00000011304	polypyrimidine tract binding protein 1 [Source:HGNC Symbol;Acc:HGNC:9583]	PTBP1	protein_coding	19	18993.1	-0.570932	0.0680705	-8.38737	4.97138e-17	9.51235e-16
ENSG00000011332	double PHD fingers 1 [Source:HGNC Symbol;Acc:HGNC:20225]	DPF1	protein_coding	19	67.6063	0.266562	0.399761	0.666802	0.504898	0.646409
ENSG00000011347	synaptotagmin 7 [Source:HGNC Symbol;Acc:HGNC:11514]	SYT7	protein_coding	11	610.069	-0.332971	0.139222	-2.39165	0.0167728	0.0422482
ENSG00000011376	leucyl-tRNA synthetase 2, mitochondrial [Source:HGNC Symbol;Acc:HGNC:17095]	LARS2	protein_coding	3	2927.62	-0.218346	0.0997148	-2.18971	0.0285454	0.0669299
ENSG00000011405	phosphatidylinositol-4-phosphate 3-kinase catalytic subunit type 2 alpha [Source:HGNC Symbol;Acc:HGNC:8971]	PIK3C2A	protein_coding	11	8416.72	-0.423299	0.0923568	-4.5833	4.57694e-06	2.47809e-05
ENSG00000011422	plasminogen activator, urokinase receptor [Source:HGNC Symbol;Acc:HGNC:9053]	PLAUR	protein_coding	19	2881.03	0.38389	0.082603	4.64741	3.3613e-06	1.8602e-05
ENSG00000011426	anillin actin binding protein [Source:HGNC Symbol;Acc:HGNC:14082]	ANLN	protein_coding	7	21682.4	-1.51501	0.0647751	-23.3888	5.55699e-121	6.61739e-118
ENSG00000011451	WIZ zinc finger [Source:HGNC Symbol;Acc:HGNC:30917]	WIZ	protein_coding	19	1765.01	0.137847	0.0961385	1.43384	0.151618	0.264874
ENSG00000011454	RAB GTPase activating protein 1 [Source:HGNC Symbol;Acc:HGNC:17155]	RABGAP1	protein_coding	9	7016.62	0.0217168	0.0731867	0.296732	0.766671	0.852041
ENSG00000011478	glutaminyl-peptide cyclotransferase like [Source:HGNC Symbol;Acc:HGNC:25952]	QPCTL	protein_coding	19	315.301	-0.0360321	0.178159	-0.202247	0.839724	0.900485
ENSG00000011485	protein phosphatase 5 catalytic subunit [Source:HGNC Symbol;Acc:HGNC:9322]	PPP5C	protein_coding	19	5114.27	-0.142676	0.0730255	-1.95379	0.0507264	0.108886
ENSG00000011523	centrosomal protein 68 [Source:HGNC Symbol;Acc:HGNC:29076]	CEP68	protein_coding	2	2013.51	0.201356	0.0932633	2.15901	0.0308498	0.071423
ENSG00000011566	mitogen-activated protein kinase kinase kinase kinase 3 [Source:HGNC Symbol;Acc:HGNC:6865]	MAP4K3	protein_coding	2	4837.48	-0.0193832	0.0764634	-0.253497	0.799884	0.874864
ENSG00000011590	zinc finger and BTB domain containing 32 [Source:HGNC Symbol;Acc:HGNC:16763]	ZBTB32	protein_coding	19	9.03494	1.95285	1.07745	1.81247	0.0699132	0.142044
ENSG00000011638	transmembrane protein 159 [Source:HGNC Symbol;Acc:HGNC:30136]	TMEM159	protein_coding	16	1685.85	-0.0615229	0.110976	-0.554382	0.579317	0.709255
ENSG00000012048	BRCA1 DNA repair associated [Source:HGNC Symbol;Acc:HGNC:1100]	BRCA1	protein_coding	17	3207.43	-1.28722	0.0896819	-14.3532	1.01801e-46	9.07868e-45
ENSG00000012061	ERCC excision repair 1, endonuclease non-catalytic subunit [Source:HGNC Symbol;Acc:HGNC:3433]	ERCC1	protein_coding	19	1416.06	0.139536	0.0992489	1.40592	0.159747	0.275885
ENSG00000012124	CD22 molecule [Source:HGNC Symbol;Acc:HGNC:1643]	CD22	protein_coding	19	68.0082	0.467664	0.372627	1.25505	0.209462	0.340247
ENSG00000012171	semaphorin 3B [Source:HGNC Symbol;Acc:HGNC:10724]	SEMA3B	protein_coding	3	2487.11	1.41111	0.11618	12.1459	6.03452e-34	3.04645e-32
ENSG00000012174	membrane bound transcription factor peptidase, site 2 [Source:HGNC Symbol;Acc:HGNC:15455]	MBTPS2	protein_coding	X	4018.36	-0.126551	0.0799415	-1.58304	0.113412	0.209634
ENSG00000012211	prickle planar cell polarity protein 3 [Source:HGNC Symbol;Acc:HGNC:6645]	PRICKLE3	protein_coding	X	991.935	0.0206443	0.112435	0.183611	0.854318	0.909201
ENSG00000012232	exostosin like glycosyltransferase 3 [Source:HGNC Symbol;Acc:HGNC:3518]	EXTL3	protein_coding	8	4614.3	-0.394269	0.0868113	-4.54168	5.58083e-06	2.97782e-05
ENSG00000012660	ELOVL fatty acid elongase 5 [Source:HGNC Symbol;Acc:HGNC:21308]	ELOVL5	protein_coding	6	9411.17	-0.482858	0.0736215	-6.55865	5.4297e-11	5.89377e-10
ENSG00000012779	arachidonate 5-lipoxygenase [Source:HGNC Symbol;Acc:HGNC:435]	ALOX5	protein_coding	10	1810.09	1.47474	0.100528	14.6699	1.00518e-48	9.97497e-47
ENSG00000012817	lysine demethylase 5D [Source:HGNC Symbol;Acc:HGNC:11115]	KDM5D	protein_coding	Y	2433.63	0.231839	0.0861988	2.68959	0.00715401	0.0200534
ENSG00000012822	calcium binding and coiled-coil domain 1 [Source:HGNC Symbol;Acc:HGNC:29306]	CALCOCO1	protein_coding	12	2656.38	1.65372	0.0900988	18.3545	3.03678e-75	8.65869e-73
ENSG00000012963	ubiquitin protein ligase E3 component n-recognin 7 [Source:HGNC Symbol;Acc:HGNC:20344]	UBR7	protein_coding	14	3412.4	-0.714049	0.0803591	-8.88572	6.35053e-19	1.39891e-17
ENSG00000012983	mitogen-activated protein kinase kinase kinase kinase 5 [Source:HGNC Symbol;Acc:HGNC:6867]	MAP4K5	protein_coding	14	4428.42	-0.0959285	0.0791618	-1.2118	0.225588	0.360158
ENSG00000013016	EH domain containing 3 [Source:HGNC Symbol;Acc:HGNC:3244]	EHD3	protein_coding	2	167.582	0.633444	0.240915	2.62933	0.00855538	0.0234586
ENSG00000013275	proteasome 26S subunit, ATPase 4 [Source:HGNC Symbol;Acc:HGNC:9551]	PSMC4	protein_coding	19	5583.72	0.0770136	0.0721316	1.06768	0.285664	0.43041
ENSG00000013288	mannosidase alpha class 2B member 2 [Source:HGNC Symbol;Acc:HGNC:29623]	MAN2B2	protein_coding	4	2808.21	0.213681	0.0861925	2.47911	0.013171	0.0342014
ENSG00000013297	claudin 11 [Source:HGNC Symbol;Acc:HGNC:8514]	CLDN11	protein_coding	3	7.22041	0.758071	1.11015	0.682853	0.4947	0.637205
ENSG00000013306	solute carrier family 25 member 39 [Source:HGNC Symbol;Acc:HGNC:24279]	SLC25A39	protein_coding	17	11561.3	0.04727	0.0665374	0.710428	0.477439	0.622161
ENSG00000013364	major vault protein [Source:HGNC Symbol;Acc:HGNC:7531]	MVP	protein_coding	16	11417	0.709022	0.0687828	10.3081	6.47548e-25	2.09408e-23
ENSG00000013374	negative regulator of ubiquitin like proteins 1 [Source:HGNC Symbol;Acc:HGNC:17623]	NUB1	protein_coding	7	3474.05	-0.0560799	0.0828753	-0.676678	0.49861	0.640555
ENSG00000013375	phosphoglucomutase 3 [Source:HGNC Symbol;Acc:HGNC:8907]	PGM3	protein_coding	6	2996.5	-0.592052	0.0836784	-7.07532	1.49106e-12	1.94616e-11
ENSG00000013392	RWD domain containing 2A [Source:HGNC Symbol;Acc:HGNC:21385]	RWDD2A	protein_coding	6	604.995	0.489621	0.142211	3.44292	0.000575472	0.00209681
ENSG00000013441	CDC like kinase 1 [Source:HGNC Symbol;Acc:HGNC:2068]	CLK1	protein_coding	2	5128.82	0.0696681	0.0912852	0.763192	0.445349	0.593227
ENSG00000013503	RNA polymerase III subunit B [Source:HGNC Symbol;Acc:HGNC:30348]	POLR3B	protein_coding	12	2112.65	-0.218485	0.0981314	-2.22645	0.0259842	0.0617688
ENSG00000013523	angel homolog 1 [Source:HGNC Symbol;Acc:HGNC:19961]	ANGEL1	protein_coding	14	2409.48	0.120639	0.0867432	1.39076	0.164297	0.282177
ENSG00000013561	ring finger protein 14 [Source:HGNC Symbol;Acc:HGNC:10058]	RNF14	protein_coding	5	861.458	0.192215	0.120814	1.591	0.11161	0.206997
ENSG00000013563	deoxyribonuclease 1 like 1 [Source:HGNC Symbol;Acc:HGNC:2957]	DNASE1L1	protein_coding	X	786.586	-0.123731	0.12081	-1.02418	0.305751	0.452217
ENSG00000013573	DEAD/H-box helicase 11 [Source:HGNC Symbol;Acc:HGNC:2736]	DDX11	protein_coding	12	763.755	-0.513813	0.132329	-3.88284	0.000103245	0.000439557
ENSG00000013583	heme binding protein 1 [Source:HGNC Symbol;Acc:HGNC:17176]	HEBP1	protein_coding	12	1102.8	-0.0301059	0.107297	-0.280584	0.779029	0.860187
ENSG00000013588	G protein-coupled receptor class C group 5 member A [Source:HGNC Symbol;Acc:HGNC:9836]	GPRC5A	protein_coding	12	30103	0.263262	0.0661836	3.97775	6.95704e-05	0.000306237
ENSG00000013619	mastermind like domain containing 1 [Source:HGNC Symbol;Acc:HGNC:2568]	MAMLD1	protein_coding	X	1248.49	-0.642731	0.10406	-6.17657	6.55109e-10	6.16523e-09
ENSG00000013725	CD6 molecule [Source:HGNC Symbol;Acc:HGNC:1691]	CD6	protein_coding	11	96.1516	-1.03722	0.311659	-3.32808	0.000874479	0.00306227
ENSG00000013810	transforming acidic coiled-coil containing protein 3 [Source:HGNC Symbol;Acc:HGNC:11524]	TACC3	protein_coding	4	5885.06	-1.29061	0.0716069	-18.0236	1.27291e-72	3.14252e-70
ENSG00000014123	UFM1 specific ligase 1 [Source:HGNC Symbol;Acc:HGNC:23039]	UFL1	protein_coding	6	5494.96	-0.102562	0.0742993	-1.38039	0.167467	0.286479
ENSG00000014138	DNA polymerase alpha 2, accessory subunit [Source:HGNC Symbol;Acc:HGNC:30073]	POLA2	protein_coding	11	1590.12	-0.821308	0.103212	-7.95748	1.75574e-15	3.00703e-14
ENSG00000014164	zinc finger CCCH-type containing 3 [Source:HGNC Symbol;Acc:HGNC:28972]	ZC3H3	protein_coding	8	829.512	0.213361	0.125601	1.69872	0.0893727	0.173179
ENSG00000014216	calpain 1 [Source:HGNC Symbol;Acc:HGNC:1476]	CAPN1	protein_coding	11	15526.5	0.494472	0.0663199	7.45587	8.92787e-14	1.3231e-12
ENSG00000014257	acid phosphatase 3 [Source:HGNC Symbol;Acc:HGNC:125]	ACP3	protein_coding	3	295.994	-0.717202	0.183256	-3.91367	9.0905e-05	0.000391383
ENSG00000014641	malate dehydrogenase 1 [Source:HGNC Symbol;Acc:HGNC:6970]	MDH1	protein_coding	2	16763.4	-0.341609	0.0698534	-4.89037	1.00644e-06	6.08011e-06
ENSG00000014824	solute carrier family 30 member 9 [Source:HGNC Symbol;Acc:HGNC:1329]	SLC30A9	protein_coding	4	9425.99	-0.069402	0.073905	-0.93907	0.347695	0.49793
ENSG00000014914	myotubularin related protein 11 [Source:HGNC Symbol;Acc:HGNC:24307]	MTMR11	protein_coding	1	2251.5	0.450613	0.0974564	4.62374	3.76891e-06	2.06937e-05
ENSG00000014919	cytochrome c oxidase assembly homolog COX15 [Source:HGNC Symbol;Acc:HGNC:2263]	COX15	protein_coding	10	3470.01	0.304826	0.0864989	3.52404	0.000425014	0.00159245
ENSG00000015133	coiled-coil domain containing 88C [Source:HGNC Symbol;Acc:HGNC:19967]	CCDC88C	protein_coding	14	3861.13	-0.388422	0.0772582	-5.02759	4.96691e-07	3.12268e-06
ENSG00000015153	YY1 associated factor 2 [Source:HGNC Symbol;Acc:HGNC:17363]	YAF2	protein_coding	12	2178.48	-0.325896	0.0870121	-3.74541	0.000180101	0.000728317
ENSG00000015171	zinc finger MYND-type containing 11 [Source:HGNC Symbol;Acc:HGNC:16966]	ZMYND11	protein_coding	10	8482.75	-0.320922	0.0724157	-4.43167	9.35069e-06	4.79958e-05
ENSG00000015285	WASP actin nucleation promoting factor [Source:HGNC Symbol;Acc:HGNC:12731]	WAS	protein_coding	X	26.859	-0.690365	0.572436	-1.20601	0.227812	0.362843
ENSG00000015413	dipeptidase 1 [Source:HGNC Symbol;Acc:HGNC:3002]	DPEP1	protein_coding	16	1595.57	0.114503	0.0950711	1.20439	0.228439	0.363563
ENSG00000015475	BH3 interacting domain death agonist [Source:HGNC Symbol;Acc:HGNC:1050]	BID	protein_coding	22	4385.5	-0.216768	0.0749462	-2.89232	0.00382408	0.0115132
ENSG00000015479	matrin 3 [Source:HGNC Symbol;Acc:HGNC:6912]	MATR3	protein_coding	5	108.165	0.920435	0.31648	2.90835	0.00363343	0.011003
ENSG00000015520	NPC1 like intracellular cholesterol transporter 1 [Source:HGNC Symbol;Acc:HGNC:7898]	NPC1L1	protein_coding	7	436.318	0.666412	0.1657	4.02179	5.77565e-05	0.000258107
ENSG00000015532	xylosyltransferase 2 [Source:HGNC Symbol;Acc:HGNC:15517]	XYLT2	protein_coding	17	1521.57	0.0493351	0.0970667	0.50826	0.611271	0.734222
ENSG00000015676	NudC domain containing 3 [Source:HGNC Symbol;Acc:HGNC:22208]	NUDCD3	protein_coding	7	5336.72	-0.0203602	0.084492	-0.240972	0.809577	0.881202
ENSG00000016391	choline dehydrogenase [Source:HGNC Symbol;Acc:HGNC:24288]	CHDH	protein_coding	3	9183.67	-0.409637	0.0711798	-5.75496	8.66623e-09	7.05709e-08
ENSG00000016402	interleukin 20 receptor subunit alpha [Source:HGNC Symbol;Acc:HGNC:6003]	IL20RA	protein_coding	6	2077.04	0.276274	0.0962008	2.87185	0.00408081	0.0121936
ENSG00000016864	glycosyltransferase 8 domain containing 1 [Source:HGNC Symbol;Acc:HGNC:24870]	GLT8D1	protein_coding	3	2512.15	0.143259	0.0841971	1.70147	0.0888541	0.172394
ENSG00000017260	ATPase secretory pathway Ca2+ transporting 1 [Source:HGNC Symbol;Acc:HGNC:13211]	ATP2C1	protein_coding	3	9199.3	-0.207985	0.0734214	-2.83276	0.00461487	0.0136325
ENSG00000017483	solute carrier family 38 member 5 [Source:HGNC Symbol;Acc:HGNC:18070]	SLC38A5	protein_coding	X	20.1518	0.759341	0.65992	1.15066	0.249873	0.389283
ENSG00000017797	ralA binding protein 1 [Source:HGNC Symbol;Acc:HGNC:9841]	RALBP1	protein_coding	18	1473.51	-0.354688	0.103434	-3.42913	0.000605515	0.00219875
ENSG00000018189	RUN and FYVE domain containing 3 [Source:HGNC Symbol;Acc:HGNC:30285]	RUFY3	protein_coding	4	1049.03	-0.0938711	0.111698	-0.840399	0.400685	0.550751
ENSG00000018280	solute carrier family 11 member 1 [Source:HGNC Symbol;Acc:HGNC:10907]	SLC11A1	protein_coding	2	22.8247	-0.706335	0.640714	-1.10242	0.27028	0.412604
ENSG00000018408	WW domain containing transcription regulator 1 [Source:HGNC Symbol;Acc:HGNC:24042]	WWTR1	protein_coding	3	4825.7	-0.613197	0.0803717	-7.62951	2.35651e-14	3.67812e-13
ENSG00000018510	alkylglycerone phosphate synthase [Source:HGNC Symbol;Acc:HGNC:327]	AGPS	protein_coding	2	11861.6	-0.247971	0.0751448	-3.2999	0.000967178	0.00335496
ENSG00000018610	chromosome X open reading frame 56 [Source:HGNC Symbol;Acc:HGNC:26239]	CXorf56	protein_coding	X	277.547	-0.410282	0.194156	-2.11315	0.0345875	0.0787084
ENSG00000018699	tetratricopeptide repeat domain 27 [Source:HGNC Symbol;Acc:HGNC:25986]	TTC27	protein_coding	2	2351.13	-0.774218	0.0857226	-9.03166	1.69088e-19	3.88978e-18
ENSG00000019102	V-set and immunoglobulin domain containing 2 [Source:HGNC Symbol;Acc:HGNC:17149]	VSIG2	protein_coding	11	36.108	1.25417	0.529857	2.36699	0.0179334	0.0448037
ENSG00000019144	pleckstrin homology like domain family B member 1 [Source:HGNC Symbol;Acc:HGNC:23697]	PHLDB1	protein_coding	11	1472.49	0.967506	0.110735	8.73711	2.39143e-18	5.05875e-17
ENSG00000019186	cytochrome P450 family 24 subfamily A member 1 [Source:HGNC Symbol;Acc:HGNC:2602]	CYP24A1	protein_coding	20	57.3624	-0.280357	0.403804	-0.69429	0.4875	0.631048
ENSG00000019485	PR/SET domain 11 [Source:HGNC Symbol;Acc:HGNC:13996]	PRDM11	protein_coding	11	550.819	-0.169638	0.146034	-1.16163	0.245384	0.384248
ENSG00000019505	synaptotagmin 13 [Source:HGNC Symbol;Acc:HGNC:14962]	SYT13	protein_coding	11	6327.43	-0.261732	0.0786621	-3.3273	0.000876923	0.00306976
ENSG00000019549	snail family transcriptional repressor 2 [Source:HGNC Symbol;Acc:HGNC:11094]	SNAI2	protein_coding	8	251.086	2.45285	0.220457	11.1262	9.35255e-29	3.67637e-27
ENSG00000019582	CD74 molecule [Source:HGNC Symbol;Acc:HGNC:1697]	CD74	protein_coding	5	1793.18	0.885088	0.0925819	9.56005	1.17698e-21	3.10243e-20
ENSG00000019995	zinc finger RANBP2-type containing 1 [Source:HGNC Symbol;Acc:HGNC:18224]	ZRANB1	protein_coding	10	1222.3	-0.27853	0.123455	-2.25613	0.0240623	0.0578112
ENSG00000020129	neurochondrin [Source:HGNC Symbol;Acc:HGNC:17597]	NCDN	protein_coding	1	1770.03	0.424468	0.0927535	4.5763	4.73274e-06	2.55833e-05
ENSG00000020181	adhesion G protein-coupled receptor A2 [Source:HGNC Symbol;Acc:HGNC:17849]	ADGRA2	protein_coding	8	19.2305	-0.738691	0.671698	-1.09974	0.271447	0.413886
ENSG00000020256	ZFP64 zinc finger protein [Source:HGNC Symbol;Acc:HGNC:15940]	ZFP64	protein_coding	20	1394.22	-0.0809918	0.101558	-0.797489	0.425167	0.573959
ENSG00000020426	MNAT1 component of CDK activating kinase [Source:HGNC Symbol;Acc:HGNC:7181]	MNAT1	protein_coding	14	2386.14	-0.285818	0.0895658	-3.19115	0.00141705	0.00473536
ENSG00000020577	sterile alpha motif domain containing 4A [Source:HGNC Symbol;Acc:HGNC:23023]	SAMD4A	protein_coding	14	1223.83	1.0839	0.104531	10.3692	3.42349e-25	1.12875e-23
ENSG00000020633	RUNX family transcription factor 3 [Source:HGNC Symbol;Acc:HGNC:10473]	RUNX3	protein_coding	1	7490.36	0.274119	0.0692397	3.95899	7.52661e-05	0.000328948
ENSG00000020922	MRE11 homolog, double strand break repair nuclease [Source:HGNC Symbol;Acc:HGNC:7230]	MRE11	protein_coding	11	2128.97	-0.373748	0.0882703	-4.23413	2.29436e-05	0.000109519
ENSG00000021300	pleckstrin homology domain containing B1 [Source:HGNC Symbol;Acc:HGNC:19079]	PLEKHB1	protein_coding	11	4853.54	0.78938	0.0752742	10.4867	9.94114e-26	3.40522e-24
ENSG00000021355	serpin family B member 1 [Source:HGNC Symbol;Acc:HGNC:3311]	SERPINB1	protein_coding	6	24192.2	0.263397	0.0627283	4.19901	2.68085e-05	0.000126329
ENSG00000021488	solute carrier family 7 member 9 [Source:HGNC Symbol;Acc:HGNC:11067]	SLC7A9	protein_coding	19	9.31111	2.0056	1.05816	1.89537	0.0580437	0.121968
ENSG00000021574	spastin [Source:HGNC Symbol;Acc:HGNC:11233]	SPAST	protein_coding	2	4586.24	-0.390792	0.0831389	-4.70047	2.59568e-06	1.46126e-05
ENSG00000021762	oxysterol binding protein like 5 [Source:HGNC Symbol;Acc:HGNC:16392]	OSBPL5	protein_coding	11	2101.26	0.0502896	0.100894	0.498442	0.618173	0.739921
ENSG00000021776	aquarius intron-binding spliceosomal factor [Source:HGNC Symbol;Acc:HGNC:29513]	AQR	protein_coding	15	6020.27	-0.251404	0.0795524	-3.16023	0.00157643	0.00520948
ENSG00000021826	carbamoyl-phosphate synthase 1 [Source:HGNC Symbol;Acc:HGNC:2323]	CPS1	protein_coding	2	91.2679	0.281199	0.317428	0.885869	0.375688	0.526364
ENSG00000022267	four and a half LIM domains 1 [Source:HGNC Symbol;Acc:HGNC:3702]	FHL1	protein_coding	X	21.5856	0.318296	0.63883	0.498249	0.618309	0.74004
ENSG00000022277	replication termination factor 2 [Source:HGNC Symbol;Acc:HGNC:15890]	RTF2	protein_coding	20	3557.81	-0.00422812	0.080421	-0.0525748	0.958071	0.974632
ENSG00000022556	NLR family pyrin domain containing 2 [Source:HGNC Symbol;Acc:HGNC:22948]	NLRP2	protein_coding	19	3290.1	-0.389195	0.0822495	-4.73188	2.22448e-06	1.26566e-05
ENSG00000022567	solute carrier family 45 member 4 [Source:HGNC Symbol;Acc:HGNC:29196]	SLC45A4	protein_coding	8	3443.31	0.311534	0.0837895	3.71805	0.000200764	0.000803214
ENSG00000022840	ring finger protein 10 [Source:HGNC Symbol;Acc:HGNC:10055]	RNF10	protein_coding	12	12207.1	-0.0956763	0.0706708	-1.35383	0.17579	0.297451
ENSG00000022976	zinc finger protein 839 [Source:HGNC Symbol;Acc:HGNC:20345]	ZNF839	protein_coding	14	396.544	0.227328	0.179447	1.26682	0.205219	0.334794
ENSG00000023041	zinc finger DHHC-type palmitoyltransferase 6 [Source:HGNC Symbol;Acc:HGNC:19160]	ZDHHC6	protein_coding	10	3721.97	-0.857793	0.0778767	-11.0147	3.24442e-28	1.23459e-26
ENSG00000023171	GRAM domain containing 1B [Source:HGNC Symbol;Acc:HGNC:29214]	GRAMD1B	protein_coding	11	1184.68	0.117811	0.111068	1.06071	0.288821	0.434197
ENSG00000023191	ribonuclease/angiogenin inhibitor 1 [Source:HGNC Symbol;Acc:HGNC:10074]	RNH1	protein_coding	11	4107.54	0.13105	0.0764085	1.71512	0.0863233	0.168307
ENSG00000023228	NADH:ubiquinone oxidoreductase core subunit S1 [Source:HGNC Symbol;Acc:HGNC:7707]	NDUFS1	protein_coding	2	11121.6	-0.197651	0.0757032	-2.61087	0.00903122	0.0245737
ENSG00000023287	RB1 inducible coiled-coil 1 [Source:HGNC Symbol;Acc:HGNC:15574]	RB1CC1	protein_coding	8	6805.86	-0.195541	0.0826383	-2.36622	0.0179707	0.0448803
ENSG00000023318	endoplasmic reticulum protein 44 [Source:HGNC Symbol;Acc:HGNC:18311]	ERP44	protein_coding	9	3710.39	-0.27232	0.0804753	-3.3839	0.000714638	0.00255513
ENSG00000023330	5'-aminolevulinate synthase 1 [Source:HGNC Symbol;Acc:HGNC:396]	ALAS1	protein_coding	3	6635.51	0.247342	0.0716001	3.45449	0.000551334	0.00201684
ENSG00000023445	baculoviral IAP repeat containing 3 [Source:HGNC Symbol;Acc:HGNC:591]	BIRC3	protein_coding	11	4698.54	0.479942	0.087227	5.50221	3.75051e-08	2.80374e-07
ENSG00000023516	A-kinase anchoring protein 11 [Source:HGNC Symbol;Acc:HGNC:369]	AKAP11	protein_coding	13	6460.7	-0.0424797	0.0873475	-0.486329	0.626734	0.747208
ENSG00000023572	glutaredoxin 2 [Source:HGNC Symbol;Acc:HGNC:16065]	GLRX2	protein_coding	1	748.374	-0.489858	0.126884	-3.86067	0.000113075	0.000476794
ENSG00000023608	small nuclear RNA activating complex polypeptide 1 [Source:HGNC Symbol;Acc:HGNC:11134]	SNAPC1	protein_coding	14	534.754	-0.0413011	0.148823	-0.277517	0.781383	0.861658
ENSG00000023697	deoxyribose-phosphate aldolase [Source:HGNC Symbol;Acc:HGNC:24269]	DERA	protein_coding	12	4559.2	-0.0153711	0.0762164	-0.201677	0.840169	0.900868
ENSG00000023734	serine/threonine kinase receptor associated protein [Source:HGNC Symbol;Acc:HGNC:30796]	STRAP	protein_coding	12	7776.13	-0.135739	0.0690835	-1.96485	0.0494319	0.106662
ENSG00000023839	ATP binding cassette subfamily C member 2 [Source:HGNC Symbol;Acc:HGNC:53]	ABCC2	protein_coding	10	5502.83	0.26009	0.0717104	3.62695	0.000286794	0.00111394
ENSG00000023892	DEF6 guanine nucleotide exchange factor [Source:HGNC Symbol;Acc:HGNC:2760]	DEF6	protein_coding	6	883.619	-0.111781	0.123082	-0.908182	0.363782	0.514813
ENSG00000023902	pleckstrin homology domain containing O1 [Source:HGNC Symbol;Acc:HGNC:24310]	PLEKHO1	protein_coding	1	189.402	-0.94091	0.224159	-4.19751	2.69866e-05	0.000127109
ENSG00000023909	glutamate-cysteine ligase modifier subunit [Source:HGNC Symbol;Acc:HGNC:4312]	GCLM	protein_coding	1	7404.83	-0.466134	0.0813585	-5.72939	1.00793e-08	8.12609e-08
ENSG00000024048	ubiquitin protein ligase E3 component n-recognin 2 [Source:HGNC Symbol;Acc:HGNC:21289]	UBR2	protein_coding	6	3975.55	-0.0574824	0.0980363	-0.586338	0.557649	0.692078
ENSG00000024422	EH domain containing 2 [Source:HGNC Symbol;Acc:HGNC:3243]	EHD2	protein_coding	19	9.19186	-0.127627	0.96795	-0.131853	0.8951	0.934672
ENSG00000024526	DEP domain containing 1 [Source:HGNC Symbol;Acc:HGNC:22949]	DEPDC1	protein_coding	1	850.887	-1.50317	0.120427	-12.482	9.36298e-36	5.15066e-34
ENSG00000024862	coiled-coil domain containing 28A [Source:HGNC Symbol;Acc:HGNC:21098]	CCDC28A	protein_coding	6	955.246	0.039185	0.112969	0.346866	0.728692	0.824344
ENSG00000025039	Ras related GTP binding D [Source:HGNC Symbol;Acc:HGNC:19903]	RRAGD	protein_coding	6	151.605	-0.279207	0.26645	-1.04788	0.294695	0.440249
ENSG00000025156	heat shock transcription factor 2 [Source:HGNC Symbol;Acc:HGNC:5225]	HSF2	protein_coding	6	966.084	-0.325199	0.115223	-2.82233	0.0047676	0.0140243
ENSG00000025293	PHD finger protein 20 [Source:HGNC Symbol;Acc:HGNC:16098]	PHF20	protein_coding	20	4098.45	-0.39508	0.0845819	-4.67097	2.99782e-06	1.67092e-05
ENSG00000025423	hydroxysteroid 17-beta dehydrogenase 6 [Source:HGNC Symbol;Acc:HGNC:23316]	HSD17B6	protein_coding	12	137.25	-0.736777	0.262338	-2.80851	0.0049772	0.0145689
ENSG00000025434	nuclear receptor subfamily 1 group H member 3 [Source:HGNC Symbol;Acc:HGNC:7966]	NR1H3	protein_coding	11	1052.91	0.24444	0.108787	2.24697	0.0246422	0.0589736
ENSG00000025708	thymidine phosphorylase [Source:HGNC Symbol;Acc:HGNC:3148]	TYMP	protein_coding	22	114.665	0.679805	0.305571	2.2247	0.0261012	0.0620034
ENSG00000025770	non-SMC condensin II complex subunit H2 [Source:HGNC Symbol;Acc:HGNC:25071]	NCAPH2	protein_coding	22	1231.33	-0.357939	0.127719	-2.80254	0.00507013	0.0148067
ENSG00000025772	translocase of outer mitochondrial membrane 34 [Source:HGNC Symbol;Acc:HGNC:15746]	TOMM34	protein_coding	20	5778.85	-0.154882	0.0741449	-2.08891	0.0367154	0.0828152
ENSG00000025796	SEC63 homolog, protein translocation regulator [Source:HGNC Symbol;Acc:HGNC:21082]	SEC63	protein_coding	6	2612.42	-0.364519	0.0930513	-3.9174	8.95102e-05	0.000385788
ENSG00000025800	karyopherin subunit alpha 6 [Source:HGNC Symbol;Acc:HGNC:6399]	KPNA6	protein_coding	1	6044.22	0.00973853	0.0834074	0.116759	0.907051	0.942239
ENSG00000026025	vimentin [Source:HGNC Symbol;Acc:HGNC:12692]	VIM	protein_coding	10	12.8576	0.13443	0.829303	0.162101	0.871227	0.920883
ENSG00000026036	RTEL1-TNFRSF6B readthrough (NMD candidate) [Source:HGNC Symbol;Acc:HGNC:44095]	RTEL1-TNFRSF6B	protein_coding	20	133.973	0.727364	0.293905	2.47482	0.0133302	0.034584
ENSG00000026103	Fas cell surface death receptor [Source:HGNC Symbol;Acc:HGNC:11920]	FAS	protein_coding	10	11265.7	1.07737	0.0714926	15.0697	2.56467e-51	2.86846e-49
ENSG00000026297	ribonuclease T2 [Source:HGNC Symbol;Acc:HGNC:21686]	RNASET2	protein_coding	6	2075.27	0.714696	0.0943163	7.57764	3.51884e-14	5.37475e-13
ENSG00000026508	CD44 molecule (Indian blood group) [Source:HGNC Symbol;Acc:HGNC:1681]	CD44	protein_coding	11	27400.4	-0.295385	0.0661687	-4.46412	8.0397e-06	4.1818e-05
ENSG00000026559	potassium voltage-gated channel modifier subfamily G member 1 [Source:HGNC Symbol;Acc:HGNC:6248]	KCNG1	protein_coding	20	4.83179	1.03031	1.39687	0.737585	0.460767
ENSG00000026652	1-acylglycerol-3-phosphate O-acyltransferase 4 [Source:HGNC Symbol;Acc:HGNC:20885]	AGPAT4	protein_coding	6	689.666	0.608032	0.133067	4.56937	4.89183e-06	2.63857e-05
ENSG00000026751	SLAM family member 7 [Source:HGNC Symbol;Acc:HGNC:21394]	SLAMF7	protein_coding	1	10.7142	5.28425	1.66483	3.17405	0.00150327	0.0049979
ENSG00000026950	butyrophilin subfamily 3 member A1 [Source:HGNC Symbol;Acc:HGNC:1138]	BTN3A1	protein_coding	6	505.591	-0.287339	0.144724	-1.98543	0.0470968	0.102409
ENSG00000027001	mitochondrial intermediate peptidase [Source:HGNC Symbol;Acc:HGNC:7104]	MIPEP	protein_coding	13	1234.25	-0.462307	0.103992	-4.44563	8.76363e-06	4.52118e-05
ENSG00000027075	protein kinase C eta [Source:HGNC Symbol;Acc:HGNC:9403]	PRKCH	protein_coding	14	896.305	-0.0710783	0.118755	-0.59853	0.549486	0.685343
ENSG00000027697	interferon gamma receptor 1 [Source:HGNC Symbol;Acc:HGNC:5439]	IFNGR1	protein_coding	6	7066.42	0.512238	0.0740464	6.91779	4.58737e-12	5.6834e-11
ENSG00000027847	beta-1,4-galactosyltransferase 7 [Source:HGNC Symbol;Acc:HGNC:930]	B4GALT7	protein_coding	5	926.821	0.262501	0.119044	2.20507	0.027449	0.0647265
ENSG00000027869	SH2 domain containing 2A [Source:HGNC Symbol;Acc:HGNC:10821]	SH2D2A	protein_coding	1	44.8452	-0.395605	0.443677	-0.891649	0.372581	0.523423
ENSG00000028116	VRK serine/threonine kinase 2 [Source:HGNC Symbol;Acc:HGNC:12719]	VRK2	protein_coding	2	3048.22	-0.0918384	0.0829583	-1.10704	0.268275	0.410436
ENSG00000028137	TNF receptor superfamily member 1B [Source:HGNC Symbol;Acc:HGNC:11917]	TNFRSF1B	protein_coding	1	2106.68	-1.16684	0.0900651	-12.9555	2.18677e-38	1.3965e-36
[truncated: 23,009 more rows]

## Sheet: IC30-treated PDO5
Supplementary Table S2. Differentially expressed genes between IC20 or IC30 and control PDO5; IC30 and control PDO66; and treated-PDO5/PDO6 analyzed together removing the bath effect.
[truncated: 23,476 more rows]

[truncated: 2 more sheets: IC30-PDO66, Treated-PDO5 -PDO66 together]
