# Supplementary material for: p53 wild-type colorectal cancer cells that express a fetal gene signature are associated with metastasis and poor prognosis
Source: Nat Commun. 2022 May 23;13:2866. doi: 10.1038/s41467-022-30382-9 (PMC9126967; doi:10.1038/s41467-022-30382-9)
Supplement: Supplementary file 5 — Supplementary Data 2 [file 41467_2022_30382_MOESM5_ESM.xlsx]

## Sheet: S3
Supplementary Data 2. Expression correlation matrix from CT induced feISC genes in the Marisa (Marisa et al., 2013) dataset.
Gene	ABCC5	ABHD4	AEN	AK1	ANXA1	ARHGEF3	ARHGEF4	ARL4C	AVPI1	BAIAP2	BAX	BOK	BTG2	CAPN2	CCND1	CCND2	CD99L2	CLCF1	CLU	COL18A1	CRIP2	CTSH	CXCL16	DUSP22	EMP1	EPHA4	EPN3	EPS8L1	FXYD3	GLIPR1	GLIS3	GNAI1	GPC1	GPX2	GSN	ICAM1	IL1RN	IL33	ILDR1	INF2	ITGB4	KCNN4	KIFC3	KRT18	KRT7	LAMA3	LAMC2	LAPTM5	LY6D
ABCC5	1	-0.040343	-0.266717	-0.152902	-0.00979258	0.128248	-0.136303	0.0534248	-0.018821	-0.0919742	-0.109673	-0.00813079	0.0544947	0.0376185	-0.116022	0.00771787	-0.0300106	-0.173725	-0.00358929	-0.000151466	-0.0593148	0.0105787	-0.100234	0.114941	0.193683	-0.0211476	-0.00215208	-0.0634051	0.0295589	0.0344412	-0.0109094	0.0915995	-0.0305904	0.0744082	-0.0537486	-0.106389	-0.247557	0.0458841	0.117906	-0.12344	-0.145884	-0.0200023	-0.216657	-0.0302415	-0.208288	0.021344	-0.0361924	-0.0268192	-0.141804
ABHD4	-0.040343	1	-0.100838	0.19871	0.18221	0.0548427	0.0251299	0.245926	0.0341869	0.099798	-0.060891	0.27834	0.0388774	0.201494	0.0885964	-0.0954469	0.3528	0.185793	0.38921	0.352409	0.363736	-0.00475351	0.365369	0.0520151	0.175637	0.308629	-0.0838956	0.114597	-0.0204079	0.0104878	0.306384	0.117116	0.305581	-0.191639	0.495968	0.315573	0.318688	-0.126248	-0.138858	0.2228	0.0555286	-0.113072	0.334992	-0.0432679	0.332411	0.0428299	0.073068	0.27535	0.0687827
AEN	-0.266717	-0.100838	1	0.216446	0.0608242	-0.0519828	0.139938	0.00104067	0.169782	0.145149	0.304929	0.0898859	-0.186562	-0.122505	0.269577	0.0257641	0.00783461	0.156339	-0.139552	-0.0069427	0.0166262	0.0534449	0.0912192	-0.126235	-0.0588391	-0.0419886	0.0240407	0.153613	-0.12891	-0.0692915	-0.0351525	-0.077322	0.0742218	-0.0310418	-0.127717	0.0907216	0.138608	0.0198136	-0.180379	0.268396	0.134156	0.0319674	0.228923	0.323558	0.252384	0.16731	0.169566	-0.0399217	0.123027
AK1	-0.152902	0.19871	0.216446	1	0.172635	0.0511911	-0.0265385	-0.0169936	0.295374	0.173794	0.112568	0.19673	-0.0896075	0.182336	-0.0569973	-0.0711103	0.0138696	0.165781	0.102545	0.0542028	0.190761	-0.176436	0.197473	-0.0297251	0.0570259	0.172479	0.169985	0.222648	0.115659	-0.17005	0.153229	-0.00197371	0.070344	-0.0593669	0.182939	0.0950607	0.323937	0.0214841	-0.00141303	0.370833	0.154882	0.119368	0.15764	0.137527	0.218604	0.0658133	0.047194	0.0529298	0.0773847
ANXA1	-0.00979258	0.18221	0.0608242	0.172635	1	0.414012	-0.188063	0.525358	0.0681612	0.0922806	-0.0668343	0.268334	-0.097735	0.345776	0.0647132	-0.162401	0.0156627	0.198893	0.233198	0.333168	0.386116	-0.0855543	0.263021	0.0368861	0.547313	0.296282	-0.155387	0.235669	-0.094722	0.361305	0.357654	0.369833	0.148848	-0.401467	0.315936	0.320467	0.398613	0.224832	-0.342381	0.108059	0.0408011	-0.0339397	0.205101	0.0464243	0.346354	0.295159	0.38088	0.41751	0.121603
ARHGEF3	0.128248	0.0548427	-0.0519828	0.0511911	0.414012	1	-0.264297	0.315819	-0.0735489	-0.159628	0.106594	0.0602089	-0.0678334	0.175732	-0.017526	-0.0276264	0.00181162	-0.0731739	0.143104	0.0184025	0.130577	0.0766323	0.154281	0.121765	0.214599	0.323928	-0.125126	0.0561724	-0.0756113	0.298784	0.250971	0.260637	-0.0108089	-0.191868	0.0987088	0.180043	0.0761651	0.280344	-0.16468	-0.0861091	-0.108504	0.100936	-0.0781476	-0.0721561	0.119198	0.119881	0.217557	0.245207	0.0539655
ARHGEF4	-0.136303	0.0251299	0.139938	-0.0265385	-0.188063	-0.264297	1	-0.163351	0.0014851	0.163877	0.0170786	-0.0143726	-0.115455	-0.0211083	0.0924954	0.0147233	0.0898748	0.168684	-0.0233629	-0.0312304	-0.0832765	-0.0260832	-0.00153112	-0.117762	-0.129838	-0.0154143	-0.00572852	0.132581	0.042418	-0.186482	-0.157979	-0.257148	0.144492	0.0207922	0.0436249	-0.0225225	0.0103156	-0.119131	0.00770412	0.102381	0.214493	0.04716	0.194687	0.0836926	0.101993	0.11611	-0.0184934	-0.169708	0.131658
ARL4C	0.0534248	0.245926	0.00104067	-0.0169936	0.525358	0.315819	-0.163351	1	-0.100243	0.0322977	0.00300792	0.214434	0.0770819	0.0956834	0.0874518	-0.0645859	0.266396	0.200071	0.404447	0.582534	0.528957	0.258883	0.267498	0.0903889	0.475739	0.0858908	-0.330631	0.00476098	-0.287099	0.493221	0.39844	0.209357	0.38511	-0.407989	0.281048	0.600148	0.354925	0.0389821	-0.29685	-0.0987977	-0.0299696	-0.0569364	0.326679	-0.0318995	0.220572	0.112632	0.324012	0.739369	0.104204
AVPI1	-0.018821	0.0341869	0.169782	0.295374	0.0681612	-0.0735489	0.0014851	-0.100243	1	0.150501	0.0175513	0.0461127	0.130548	0.196698	-0.0824602	-0.11717	-0.0752163	0.133451	0.00385578	-0.0286899	0.0252021	-0.0331372	0.127926	-0.129997	0.156959	-0.014506	0.240972	0.209882	0.343832	-0.174221	0.0559613	-0.00817652	-0.0326822	-0.0106798	0.0658862	0.025627	0.178224	-0.0196951	0.146668	0.267791	0.193497	0.208825	0.0436961	0.196285	0.0427647	0.240479	0.015726	-0.0358416	0.0813337
BAIAP2	-0.0919742	0.099798	0.145149	0.173794	0.0922806	-0.159628	0.163877	0.0322977	0.150501	1	-0.0882847	0.32993	-0.140519	0.100612	0.152403	-0.196725	0.0892305	0.270379	0.095944	0.1847	0.241581	0.00127731	0.0787888	0.0226336	-0.0043319	-0.0413309	0.0754796	0.291172	-0.107021	-0.206362	-0.0310722	-0.19446	0.289194	-0.12254	0.0359585	0.0591379	0.221346	-0.212665	-0.109314	0.320854	0.320709	0.0829604	0.32282	0.198925	0.265014	0.0424261	0.120615	-0.00809002	0.237757
BAX	-0.109673	-0.060891	0.304929	0.112568	-0.0668343	0.106594	0.0170786	0.00300792	0.0175513	-0.0882847	1	0.00946309	-0.0108472	-0.162052	0.130977	0.148133	-0.061198	-0.0520771	-0.0921156	-0.0988649	0.00747441	0.161978	0.101453	-0.0887326	-0.0628528	-0.0238292	0.15029	0.170359	0.101678	0.0152982	0.0364511	-0.031057	-0.00256183	0.0750161	0.0492626	0.0571375	0.0560415	0.109421	0.0327436	0.175259	0.110765	0.0861571	-0.0401252	0.240585	0.110997	0.0905911	0.0547357	0.0219204	0.130351
BOK	-0.00813079	0.27834	0.0898859	0.19673	0.268334	0.0602089	-0.0143726	0.214434	0.0461127	0.32993	0.00946309	1	-0.108869	0.0640507	0.195621	-0.120535	0.14112	0.175821	0.287952	0.275761	0.355166	0.0801079	0.244303	0.0440347	0.0755512	0.128685	0.045443	0.0994744	-0.0899382	-0.0312428	0.137734	0.0549148	0.336184	-0.283412	0.232235	0.246227	0.224966	-0.00352101	-0.17632	0.274043	0.160807	-0.0590839	0.14268	-0.00493565	0.241191	0.0256602	0.0510757	0.216075	0.0757005
BTG2	0.0544947	0.0388774	-0.186562	-0.0896075	-0.097735	-0.0678334	-0.115455	0.0770819	0.130548	-0.140519	-0.0108472	-0.108869	1	-0.134599	-0.144678	0.0778868	0.115667	0.0833709	0.166487	0.0501273	0.091165	0.0419559	-0.183968	0.105588	0.0312816	0.0647271	-0.0352864	-0.161012	0.167942	0.202349	0.0455005	0.0895568	-0.00407572	0.137361	0.120983	-0.0188861	-0.172271	0.0103016	0.25853	-0.0704809	-0.0313981	0.0539195	-0.0495845	-0.237414	-0.181678	-0.121209	-0.0577379	0.0802423	-0.0386949
CAPN2	0.0376185	0.201494	-0.122505	0.182336	0.345776	0.175732	-0.0211083	0.0956834	0.196698	0.100612	-0.162052	0.0640507	-0.134599	1	-0.134083	-0.155186	-0.0935949	0.195244	0.047695	0.0509849	0.0497817	-0.122974	0.227089	-0.0439386	0.339669	0.266269	0.0570223	0.317455	0.20174	-0.0136941	0.244648	0.0385747	0.0429039	-0.107376	0.257146	0.0660314	0.266148	0.0202417	0.00940079	0.199696	0.221674	0.175275	0.135485	0.0603995	0.231851	0.280669	0.316318	0.138466	0.117759
CCND1	-0.116022	0.0885964	0.269577	-0.0569973	0.0647132	-0.017526	0.0924954	0.0874518	-0.0824602	0.152403	0.130977	0.195621	-0.144678	-0.134083	1	-0.0464593	0.141312	0.0819955	-0.0181937	0.139456	0.0647969	0.105016	0.11713	-0.0840706	-0.0262385	-0.0645715	-0.0616903	0.16953	-0.10311	-0.0267051	0.0428183	-0.050453	0.258835	-0.0612248	-0.00499486	0.118511	0.0582202	-0.0285126	-0.1422	0.222861	0.225163	0.0563276	0.195539	0.261834	0.216528	0.108423	0.174089	-0.021283	0.110854
CCND2	0.00771787	-0.0954469	0.0257641	-0.0711103	-0.162401	-0.0276264	0.0147233	-0.0645859	-0.11717	-0.196725	0.148133	-0.120535	0.0778868	-0.155186	-0.0464593	1	0.0841793	-0.135784	-0.0833364	-0.134971	-0.0586632	0.0986699	0.00316209	-0.144042	-0.0183244	-0.133167	-0.0537547	-0.149165	0.0123384	0.000589985	-0.0918746	-0.0465325	-0.090589	0.026326	-0.181106	0.0296988	-0.078015	0.15309	0.0615286	-0.0315971	-0.0419352	-0.00346944	-0.157043	0.125535	-0.133152	-0.0131406	-0.159313	-0.0263219	-0.0821412
CD99L2	-0.0300106	0.3528	0.00783461	0.0138696	0.0156627	0.00181162	0.0898748	0.266396	-0.0752163	0.0892305	-0.061198	0.14112	0.115667	-0.0935949	0.141312	0.0841793	1	0.148357	0.440689	0.410958	0.389422	0.208624	0.165352	0.163723	0.0708106	-0.0372904	-0.282437	-0.0890666	-0.291606	0.191908	0.147445	0.0102953	0.357823	-0.173001	0.23332	0.331747	0.109928	-0.126226	-0.106189	0.110365	0.000192377	0.00563678	0.340333	-0.0292826	0.158014	-0.0545559	-0.00668042	0.292304	0.0198281
CLCF1	-0.173725	0.185793	0.156339	0.165781	0.198893	-0.0731739	0.168684	0.200071	0.133451	0.270379	-0.0520771	0.175821	0.0833709	0.195244	0.0819955	-0.135784	0.148357	1	0.182335	0.266172	0.237744	0.00347233	0.0931714	-0.0461902	0.224217	0.0664246	-0.00684161	0.361664	-0.0344457	0.0154506	0.192467	-0.11113	0.280102	-0.073033	0.290724	0.201732	0.186483	-0.0921259	-0.100224	0.257825	0.291137	0.153044	0.497305	0.0418872	0.254281	0.296144	0.310871	0.123423	0.239563
CLU	-0.00358929	0.38921	-0.139552	0.102545	0.233198	0.143104	-0.0233629	0.404447	0.00385578	0.095944	-0.0921156	0.287952	0.166487	0.047695	-0.0181937	-0.0833364	0.440689	0.182335	1	0.512629	0.504585	0.165214	0.0906708	0.202953	0.21801	0.126807	-0.233944	-0.102112	-0.207662	0.256664	0.310885	0.231673	0.371955	-0.278278	0.401623	0.311918	0.157401	-0.0413324	-0.1426	-0.0266112	-0.0427707	-0.125409	0.312603	-0.194193	0.0700093	0.00523278	0.00708524	0.40331	0.114195
COL18A1	-0.000151466	0.352409	-0.0069427	0.0542028	0.333168	0.0184025	-0.0312304	0.582534	-0.0286899	0.1847	-0.0988649	0.275761	0.0501273	0.0509849	0.139456	-0.134971	0.410958	0.266172	0.512629	1	0.695962	0.184878	0.206065	0.0906578	0.337446	-0.021894	-0.25683	0.00790033	-0.299562	0.335375	0.348872	0.216169	0.499141	-0.31585	0.322788	0.476764	0.310781	-0.107408	-0.250302	0.073638	0.0317515	-0.0785415	0.532966	-0.0441281	0.193796	0.0328348	0.218997	0.537348	0.0895624
CRIP2	-0.0593148	0.363736	0.0166262	0.190761	0.386116	0.130577	-0.0832765	0.528957	0.0252021	0.241581	0.00747441	0.355166	0.091165	0.0497817	0.0647969	-0.0586632	0.389422	0.237744	0.504585	0.695962	1	0.154825	0.279613	0.138415	0.353861	0.09775	-0.157767	0.0722568	-0.20087	0.325877	0.37084	0.219706	0.473776	-0.36959	0.392328	0.448508	0.365667	-0.0581253	-0.170774	0.182675	0.0983198	-0.0526346	0.417446	-0.0102913	0.254997	0.0250598	0.156734	0.530503	0.0972441
CTSH	0.0105787	-0.00475351	0.0534449	-0.176436	-0.0855543	0.0766323	-0.0260832	0.258883	-0.0331372	0.00127731	0.161978	0.0801079	0.0419559	-0.122974	0.105016	0.0986699	0.208624	0.00347233	0.165214	0.184878	0.154825	1	-0.043251	0.0928606	-0.0479936	-0.25642	-0.0765102	-0.100914	-0.175476	0.23157	-0.037401	-0.0959226	0.244093	0.0187809	-0.12507	0.226256	0.022229	0.00719266	-0.00879105	-0.0399227	-0.0554315	0.0700178	0.131088	-0.0402649	0.000140687	-0.0113165	-0.0263218	0.250826	0.114115
CXCL16	-0.100234	0.365369	0.0912192	0.197473	0.263021	0.154281	-0.00153112	0.267498	0.127926	0.0787888	0.101453	0.244303	-0.183968	0.227089	0.11713	0.00316209	0.165352	0.0931714	0.0906708	0.206065	0.279613	-0.043251	1	-0.00993605	0.173433	0.0811693	0.0585406	0.234389	0.0222163	-0.0269875	0.273343	-0.0247899	0.198305	-0.285423	0.249834	0.489365	0.461899	-0.138494	-0.104323	0.211895	0.196251	-0.0330263	0.191395	0.272066	0.310123	0.0674077	0.16552	0.41184	0.0274426
DUSP22	0.114941	0.0520151	-0.126235	-0.0297251	0.0368861	0.121765	-0.117762	0.0903889	-0.129997	0.0226336	-0.0887326	0.0440347	0.105588	-0.0439386	-0.0840706	-0.144042	0.163723	-0.0461902	0.202953	0.0906578	0.138415	0.0928606	-0.00993605	1	0.0394683	0.0723348	-0.149673	-0.0561322	-0.217303	0.072656	0.0373594	0.0209229	0.0480471	-0.0050745	0.113211	-0.019148	-0.122125	-0.100786	0.120891	-0.186043	-0.175627	-0.0985409	0.0187281	-0.14509	-0.0639028	-0.125746	0.0165286	0.0693498	0.0284138
EMP1	0.193683	0.175637	-0.0588391	0.0570259	0.547313	0.214599	-0.129838	0.475739	0.156959	-0.0043319	-0.0628528	0.0755512	0.0312816	0.339669	-0.0262385	-0.0183244	0.0708106	0.224217	0.21801	0.337446	0.353861	-0.0479936	0.173433	0.0394683	1	0.112874	-0.155519	0.200492	-0.000626934	0.37058	0.316312	0.263467	0.187123	-0.306591	0.350823	0.240221	0.291133	0.273086	-0.198304	0.01224	0.0708773	0.00956366	0.180993	0.109292	0.139001	0.443125	0.37693	0.27226	0.137924
EPHA4	-0.0211476	0.308629	-0.0419886	0.172479	0.296282	0.323928	-0.0154143	0.0858908	-0.014506	-0.0413309	-0.0238292	0.128685	0.0647271	0.266269	-0.0645715	-0.133167	-0.0372904	0.0664246	0.126807	-0.021894	0.09775	-0.25642	0.0811693	0.0723348	0.112874	1	-0.0370675	0.124184	0.13824	0.0369124	0.337702	0.318799	0.00961458	-0.168413	0.425683	-0.0459048	0.0280448	0.107501	-0.0185878	0.0794617	0.0436805	0.0994022	0.0466857	-0.132293	0.265146	0.197509	0.223331	0.0606836	-0.0182796
EPN3	-0.00215208	-0.0838956	0.0240407	0.169985	-0.155387	-0.125126	-0.00572852	-0.330631	0.240972	0.0754796	0.15029	0.045443	-0.0352864	0.0570223	-0.0616903	-0.0537547	-0.282437	-0.00684161	-0.233944	-0.25683	-0.157767	-0.0765102	0.0585406	-0.149673	-0.155519	-0.0370675	1	0.212722	0.398307	-0.342663	-0.145826	-0.18849	-0.154712	0.288362	-0.0459529	-0.240649	-0.0203946	-0.0040836	0.279686	0.272471	0.131097	0.126225	-0.155054	0.155972	0.0132942	-0.0418929	-0.124513	-0.255147	0.0982248
EPS8L1	-0.0634051	0.114597	0.153613	0.222648	0.235669	0.0561724	0.132581	0.00476098	0.209882	0.291172	0.170359	0.0994744	-0.161012	0.317455	0.16953	-0.149165	-0.0890666	0.361664	-0.102112	0.00790033	0.0722568	-0.100914	0.234389	-0.0561322	0.200492	0.124184	0.212722	1	0.245431	-0.215182	0.00692509	-0.180175	0.106551	0.0650526	0.219523	0.0405008	0.216013	-0.0452145	0.0484745	0.457875	0.532641	0.249786	0.27265	0.336195	0.327631	0.362841	0.404426	-0.0652839	0.294274
FXYD3	0.0295589	-0.0204079	-0.12891	0.115659	-0.094722	-0.0756113	0.042418	-0.287099	0.343832	-0.107021	0.101678	-0.0899382	0.167942	0.20174	-0.10311	0.0123384	-0.291606	-0.0344457	-0.207662	-0.299562	-0.20087	-0.175476	0.0222163	-0.217303	-0.000626934	0.13824	0.398307	0.245431	1	-0.181344	-0.0624286	0.0215146	-0.180852	0.187965	0.136046	-0.228023	0.00955807	0.139997	0.410628	0.213146	0.180242	0.243252	-0.218849	0.0926507	-0.0361089	0.153591	-0.00283253	-0.204338	-0.0169325
GLIPR1	0.0344412	0.0104878	-0.0692915	-0.17005	0.361305	0.298784	-0.186482	0.493221	-0.174221	-0.206362	0.0152982	-0.0312428	0.202349	-0.0136941	-0.0267051	0.000589985	0.191908	0.0154506	0.256664	0.335375	0.325877	0.23157	-0.0269875	0.072656	0.37058	0.0369124	-0.342663	-0.215182	-0.181344	1	0.284723	0.319603	0.14724	-0.233865	0.137774	0.258964	0.0988019	0.273482	-0.223455	-0.262033	-0.188835	-0.0400882	0.127006	-0.205784	-0.0281072	0.0958139	0.223308	0.445015	0.00595308
GLIS3	-0.0109094	0.306384	-0.0351525	0.153229	0.357654	0.250971	-0.157979	0.39844	0.0559613	-0.0310722	0.0364511	0.137734	0.0455005	0.244648	0.0428183	-0.0918746	0.147445	0.192467	0.310885	0.348872	0.37084	-0.037401	0.273343	0.0373594	0.316312	0.337702	-0.145826	0.00692509	-0.0624286	0.284723	1	0.323874	0.149076	-0.269472	0.301606	0.309325	0.331949	0.0634144	-0.150371	0.0176609	-0.0325651	0.130198	0.236067	-0.0880143	0.229068	0.157155	0.2679	0.314522	0.0843478
GNAI1	0.0915995	0.117116	-0.077322	-0.00197371	0.369833	0.260637	-0.257148	0.209357	-0.00817652	-0.19446	-0.031057	0.0549148	0.0895568	0.0385747	-0.050453	-0.0465325	0.0102953	-0.11113	0.231673	0.216169	0.219706	-0.0959226	-0.0247899	0.0209229	0.263467	0.318799	-0.18849	-0.180175	0.0215146	0.319603	0.323874	1	-0.0317003	-0.261281	0.161341	0.0377526	0.0246551	0.190231	-0.0836796	-0.114495	-0.261685	-0.214449	-0.0441725	-0.118834	0.0283713	0.0373155	0.114395	0.147621	-0.0169428
GPC1	-0.0305904	0.305581	0.0742218	0.070344	0.148848	-0.0108089	0.144492	0.38511	-0.0326822	0.289194	-0.00256183	0.336184	-0.00407572	0.0429039	0.258835	-0.090589	0.357823	0.280102	0.371955	0.499141	0.473776	0.244093	0.198305	0.0480471	0.187123	0.00961458	-0.154712	0.106551	-0.180852	0.14724	0.149076	-0.0317003	1	-0.286875	0.315122	0.38371	0.232544	-0.165372	-0.161833	0.174588	0.199417	0.0720714	0.399975	0.00484886	0.283677	0.132872	0.196337	0.313034	0.154025
GPX2	0.0744082	-0.191639	-0.0310418	-0.0593669	-0.401467	-0.191868	0.0207922	-0.407989	-0.0106798	-0.12254	0.0750161	-0.283412	0.137361	-0.107376	-0.0612248	0.026326	-0.173001	-0.073033	-0.278278	-0.31585	-0.36959	0.0187809	-0.285423	-0.0050745	-0.306591	-0.168413	0.288362	0.0650526	0.187965	-0.233865	-0.269472	-0.261281	-0.286875	1	-0.263001	-0.370235	-0.292609	-0.0335075	0.284842	0.0627594	0.0325837	0.199023	-0.143446	0.0857461	-0.258482	-0.114158	-0.147643	-0.38058	-0.118891
GSN	-0.0537486	0.495968	-0.127717	0.182939	0.315936	0.0987088	0.0436249	0.281048	0.0658862	0.0359585	0.0492626	0.232235	0.120983	0.257146	-0.00499486	-0.181106	0.23332	0.290724	0.401623	0.322788	0.392328	-0.12507	0.249834	0.113211	0.350823	0.425683	-0.0459529	0.219523	0.136046	0.137774	0.301606	0.161341	0.315122	-0.263001	1	0.274854	0.232855	-0.0508615	0.0179686	0.201823	0.199971	-0.0967996	0.287261	-0.117893	0.274608	0.238543	0.212056	0.361819	0.0891998
ICAM1	-0.106389	0.315573	0.0907216	0.0950607	0.320467	0.180043	-0.0225225	0.600148	0.025627	0.0591379	0.0571375	0.246227	-0.0188861	0.0660314	0.118511	0.0296988	0.331747	0.201732	0.311918	0.476764	0.448508	0.226256	0.489365	-0.019148	0.240221	-0.0459048	-0.240649	0.0405008	-0.228023	0.258964	0.309325	0.0377526	0.38371	-0.370235	0.274854	1	0.510894	-0.135384	-0.340076	0.0757414	0.108325	-0.108541	0.347376	0.087065	0.260618	0.0946755	0.187467	0.698528	0.0732656
IL1RN	-0.247557	0.318688	0.138608	0.323937	0.398613	0.0761651	0.0103156	0.354925	0.178224	0.221346	0.0560415	0.224966	-0.172271	0.266148	0.0582202	-0.078015	0.109928	0.186483	0.157401	0.310781	0.365667	0.022229	0.461899	-0.122125	0.291133	0.0280448	-0.0203946	0.216013	0.00955807	0.0988019	0.331949	0.0246551	0.232544	-0.292609	0.232855	0.510894	1	0.0148786	-0.226437	0.244604	0.142992	0.0764602	0.338763	0.169704	0.412584	0.131175	0.195521	0.456134	0.18011
IL33	0.0458841	-0.126248	0.0198136	0.0214841	0.224832	0.280344	-0.119131	0.0389821	-0.0196951	-0.212665	0.109421	-0.00352101	0.0103016	0.0202417	-0.0285126	0.15309	-0.126226	-0.0921259	-0.0413324	-0.107408	-0.0581253	0.00719266	-0.138494	-0.100786	0.273086	0.107501	-0.0040836	-0.0452145	0.139997	0.273482	0.0634144	0.190231	-0.165372	-0.0335075	-0.0508615	-0.135384	0.0148786	1	-0.0871709	-0.0412684	-0.101023	0.171241	-0.119691	0.0224638	-0.0534834	0.194012	0.180507	-0.105168	-0.0218009
ILDR1	0.117906	-0.138858	-0.180379	-0.00141303	-0.342381	-0.16468	0.00770412	-0.29685	0.146668	-0.109314	0.0327436	-0.17632	0.25853	0.00940079	-0.1422	0.0615286	-0.106189	-0.100224	-0.1426	-0.250302	-0.170774	-0.00879105	-0.104323	0.120891	-0.198304	-0.0185878	0.279686	0.0484745	0.410628	-0.223455	-0.150371	-0.0836796	-0.161833	0.284842	0.0179686	-0.340076	-0.226437	-0.0871709	1	0.0120325	0.186173	0.127948	-0.229685	0.0445492	-0.180115	-0.0288051	-0.111833	-0.185981	-0.00259984
INF2	-0.12344	0.2228	0.268396	0.370833	0.108059	-0.0861091	0.102381	-0.0987977	0.267791	0.320854	0.175259	0.274043	-0.0704809	0.199696	0.222861	-0.0315971	0.110365	0.257825	-0.0266112	0.073638	0.182675	-0.0399227	0.211895	-0.186043	0.01224	0.0794617	0.272471	0.457875	0.213146	-0.262033	0.0176609	-0.114495	0.174588	0.0627594	0.201823	0.0757414	0.244604	-0.0412684	0.0120325	1	0.514347	0.220681	0.257831	0.393583	0.294926	0.163937	0.123958	-0.0292917	0.164854
ITGB4	-0.145884	0.0555286	0.134156	0.154882	0.0408011	-0.108504	0.214493	-0.0299696	0.193497	0.320709	0.110765	0.160807	-0.0313981	0.221674	0.225163	-0.0419352	0.000192377	0.291137	-0.0427707	0.0317515	0.0983198	-0.0554315	0.196251	-0.175627	0.0708773	0.0436805	0.131097	0.532641	0.180242	-0.188835	-0.0325651	-0.261685	0.199417	0.0325837	0.199971	0.108325	0.142992	-0.101023	0.186173	0.514347	1	0.22298	0.268889	0.326984	0.232236	0.310333	0.26499	-0.0125776	0.209046
KCNN4	-0.0200023	-0.113072	0.0319674	0.119368	-0.0339397	0.100936	0.04716	-0.0569364	0.208825	0.0829604	0.0861571	-0.0590839	0.0539195	0.175275	0.0563276	-0.00346944	0.00563678	0.153044	-0.125409	-0.0785415	-0.0526346	0.0700178	-0.0330263	-0.0985409	0.00956366	0.0994022	0.126225	0.249786	0.243252	-0.0400882	0.130198	-0.214449	0.0720714	0.199023	-0.0967996	-0.108541	0.0764602	0.171241	0.127948	0.220681	0.22298	1	0.0428418	0.119881	0.106914	0.168154	0.237729	-0.120155	0.11819
KIFC3	-0.216657	0.334992	0.228923	0.15764	0.205101	-0.0781476	0.194687	0.326679	0.0436961	0.32282	-0.0401252	0.14268	-0.0495845	0.135485	0.195539	-0.157043	0.340333	0.497305	0.312603	0.532966	0.417446	0.131088	0.191395	0.0187281	0.180993	0.0466857	-0.155054	0.27265	-0.218849	0.127006	0.236067	-0.0441725	0.399975	-0.143446	0.287261	0.347376	0.338763	-0.119691	-0.229685	0.257831	0.268889	0.0428418	1	0.0681707	0.315629	0.224363	0.30907	0.289297	0.230364
KRT18	-0.0302415	-0.0432679	0.323558	0.137527	0.0464243	-0.0721561	0.0836926	-0.0318995	0.196285	0.198925	0.240585	-0.00493565	-0.237414	0.0603995	0.261834	0.125535	-0.0292826	0.0418872	-0.194193	-0.0441281	-0.0102913	-0.0402649	0.272066	-0.14509	0.109292	-0.132293	0.155972	0.336195	0.0926507	-0.205784	-0.0880143	-0.118834	0.00484886	0.0857461	-0.117893	0.087065	0.169704	0.0224638	0.0445492	0.393583	0.326984	0.119881	0.0681707	1	0.225783	0.212432	0.129834	-0.0712057	0.101223
KRT7	-0.208288	0.332411	0.252384	0.218604	0.346354	0.119198	0.101993	0.220572	0.0427647	0.265014	0.110997	0.241191	-0.181678	0.231851	0.216528	-0.133152	0.158014	0.254281	0.0700093	0.193796	0.254997	0.000140687	0.310123	-0.0639028	0.139001	0.265146	0.0132942	0.327631	-0.0361089	-0.0281072	0.229068	0.0283713	0.283677	-0.258482	0.274608	0.260618	0.412584	-0.0534834	-0.180115	0.294926	0.232236	0.106914	0.315629	0.225783	1	0.273046	0.320317	0.164606	0.233576
LAMA3	0.021344	0.0428299	0.16731	0.0658133	0.295159	0.119881	0.11611	0.112632	0.240479	0.0424261	0.0905911	0.0256602	-0.121209	0.280669	0.108423	-0.0131406	-0.0545559	0.296144	0.00523278	0.0328348	0.0250598	-0.0113165	0.0674077	-0.125746	0.443125	0.197509	-0.0418929	0.362841	0.153591	0.0958139	0.157155	0.0373155	0.132872	-0.114158	0.238543	0.0946755	0.131175	0.194012	-0.0288051	0.163937	0.310333	0.168154	0.224363	0.212432	0.273046	1	0.537162	-0.0311128	0.213429
LAMC2	-0.0361924	0.073068	0.169566	0.047194	0.38088	0.217557	-0.0184934	0.324012	0.015726	0.120615	0.0547357	0.0510757	-0.0577379	0.316318	0.174089	-0.159313	-0.00668042	0.310871	0.00708524	0.218997	0.156734	-0.0263218	0.16552	0.0165286	0.37693	0.223331	-0.124513	0.404426	-0.00283253	0.223308	0.2679	0.114395	0.196337	-0.147643	0.212056	0.187467	0.195521	0.180507	-0.111833	0.123958	0.26499	0.237729	0.30907	0.129834	0.320317	0.537162	1	0.113565	0.207504
LAPTM5	-0.0268192	0.27535	-0.0399217	0.0529298	0.41751	0.245207	-0.169708	0.739369	-0.0358416	-0.00809002	0.0219204	0.216075	0.0802423	0.138466	-0.021283	-0.0263219	0.292304	0.123423	0.40331	0.537348	0.530503	0.250826	0.41184	0.0693498	0.27226	0.0606836	-0.255147	-0.0652839	-0.204338	0.445015	0.314522	0.147621	0.313034	-0.38058	0.361819	0.698528	0.456134	-0.105168	-0.185981	-0.0292917	-0.0125776	-0.120155	0.289297	-0.0712057	0.164606	-0.0311128	0.113565	1	0.0164847
LY6D	-0.141804	0.0687827	0.123027	0.0773847	0.121603	0.0539655	0.131658	0.104204	0.0813337	0.237757	0.130351	0.0757005	-0.0386949	0.117759	0.110854	-0.0821412	0.0198281	0.239563	0.114195	0.0895624	0.0972441	0.114115	0.0274426	0.0284138	0.137924	-0.0182796	0.0982248	0.294274	-0.0169325	0.00595308	0.0843478	-0.0169428	0.154025	-0.118891	0.0891998	0.0732656	0.18011	-0.0218009	-0.00259984	0.164854	0.209046	0.11819	0.230364	0.101223	0.233576	0.213429	0.207504	0.0164847	1
MDM2	-0.145081	0.000135691	0.400987	0.0918378	0.266873	0.259451	-0.0907697	0.0438349	0.0998634	-0.0879665	0.312372	-0.0471691	-0.118821	0.0537716	0.115189	0.145049	-0.135496	-0.109472	-0.0923219	-0.115658	-0.102299	-0.130382	0.195804	-0.134888	0.0949415	0.184753	-0.05861	0.0746456	-0.0137167	0.0375352	0.120625	0.200079	-0.16523	-0.134443	-0.0185729	0.125895	0.16234	0.247762	-0.209902	0.0401418	-0.0137219	-0.0434315	-0.0549239	0.290758	0.171702	0.215671	0.145834	0.00810968	0.125139
MRAS	-0.0687757	0.507077	-0.0638989	0.0985143	0.385586	0.186545	-0.0561532	0.653648	-0.0626676	0.11292	-0.0936348	0.304211	0.0900779	0.126874	0.084665	-0.0667362	0.484861	0.242507	0.568295	0.67405	0.642645	0.164843	0.305437	0.149404	0.35239	0.154316	-0.359146	-0.0466838	-0.278796	0.40668	0.410386	0.2052	0.508278	-0.478947	0.458923	0.583207	0.36772	-0.062133	-0.300225	0.0202465	-0.0331075	-0.077165	0.423719	-0.182321	0.243336	0.0192236	0.154409	0.669686	0.100598
MSLN	-0.0144283	0.222394	-0.0216585	0.17501	0.249628	0.104809	0.0069957	0.133956	0.0609326	0.36697	-0.029578	0.245487	-0.0540808	0.246849	0.121138	-0.240551	-0.0101742	0.273153	0.0494569	0.111107	0.238639	-0.0726314	0.248138	0.166912	0.204467	0.20275	0.0806661	0.425968	0.0381876	-0.0761743	0.151628	-0.0920985	0.176877	-0.0962665	0.204475	0.0271359	0.197696	-0.0581868	0.0373873	0.256567	0.329609	0.0982204	0.1991	0.102854	0.326522	0.126227	0.270878	0.0588332	0.255078
P2RY2	-0.0368961	0.0162399	0.0824106	0.204039	-0.0924415	-0.122054	0.134585	-0.235763	0.357805	0.123612	0.181618	0.0689766	0.0457798	0.0686283	0.0109252	0.0398513	-0.103432	0.130378	-0.10292	-0.132805	-0.0574483	0.0156916	0.017389	-0.216818	0.0790171	-0.0633297	0.462689	0.336437	0.434373	-0.199314	-0.114353	-0.0975033	-0.047391	0.166408	0.101422	-0.179385	0.090703	0.116033	0.223276	0.345993	0.196716	0.108425	0.0185933	0.11868	0.0780942	0.240648	0.0398711	-0.203963	0.188926
PDZK1IP1	-0.0507863	-0.0115716	-0.0344732	0.195293	-0.0226211	0.0131315	-0.00774553	-0.196072	0.131303	0.00993414	0.125823	-0.023824	0.041449	0.208498	-0.228436	0.0652003	-0.201791	0.0156669	-0.241223	-0.269379	-0.108002	0.00485717	0.23234	-0.0286152	-0.0875519	0.0108247	0.39897	0.29221	0.354487	-0.221636	-0.0806989	-0.156392	-0.170396	0.280882	0.0270077	0.00249716	0.202932	-0.00212585	0.318285	0.236863	0.187467	0.189067	-0.159542	0.215993	0.114945	-0.00272061	-0.047393	-0.0187246	0.0365924
PHLDA3	-0.0607712	0.413472	0.0977084	0.0641153	0.346057	0.233067	0.0201469	0.457203	-0.020154	0.156917	0.217663	0.235444	0.105182	0.128029	0.165219	-0.0137823	0.372375	0.278552	0.417114	0.444861	0.461574	0.194779	0.225173	0.161841	0.309525	0.204934	-0.214338	0.196123	-0.117976	0.303127	0.304162	0.13484	0.480497	-0.274304	0.422219	0.335243	0.226513	0.0751131	-0.156596	0.109945	0.127372	0.0393785	0.37957	0.032058	0.313563	0.269629	0.351486	0.344987	0.237501
PLAUR	-0.156339	0.292088	0.244737	0.219363	0.502118	0.170788	-0.00609461	0.54118	0.226286	0.106237	0.106592	0.19419	-0.0593743	0.260467	0.158631	-0.060467	0.201675	0.311378	0.127682	0.370937	0.344007	0.0409145	0.543133	-0.0864705	0.500303	0.0479754	-0.136158	0.317809	-0.0343089	0.262331	0.318481	0.0652437	0.283174	-0.348598	0.320364	0.618856	0.612755	0.0907735	-0.28998	0.252816	0.246873	0.089003	0.358426	0.244394	0.359618	0.303671	0.458776	0.504622	0.143066
PLCD3	-0.0276592	0.111413	0.0792218	0.227768	0.113655	0.023492	0.109176	0.0287015	0.296544	0.257007	0.168867	0.213272	-0.0874968	0.218631	0.129263	-0.0601252	0.00130651	0.206559	0.0337329	-0.0172161	0.104592	-0.0560286	0.169133	-0.0816223	0.235786	0.0895899	0.116717	0.364248	0.263411	-0.134456	0.0444909	-0.114106	0.186256	-0.133354	0.31246	0.0638041	0.159532	0.133004	0.146489	0.376271	0.456786	0.191827	0.183908	0.257035	0.186357	0.358616	0.194293	-0.0301586	0.176884
PLK2	-0.100385	0.299446	0.201251	0.154102	0.599006	0.37032	-0.122525	0.49006	0.000723383	0.0840645	0.155498	0.242922	-0.047639	0.180104	0.227087	-0.0932094	0.0989813	0.061871	0.206541	0.363953	0.414007	-0.0428344	0.331472	0.00218768	0.363316	0.309346	-0.213998	0.136555	-0.12267	0.257969	0.400211	0.389618	0.191886	-0.409538	0.270123	0.398461	0.381976	0.138087	-0.33289	0.1473	0.00707469	-0.0422784	0.240165	0.130967	0.371731	0.201585	0.34381	0.357862	0.148556
PMEPA1	0.233926	-0.0592878	-0.131757	-0.319528	-0.106193	0.0207664	0.00935151	0.199368	-0.120719	-0.0838791	-0.0539375	-0.130295	0.152225	-0.0812936	0.165107	-0.0326093	0.14106	0.12301	0.0205517	0.201726	0.0383877	0.230179	-0.203873	0.146123	0.229715	-0.091327	-0.20938	-0.00172928	-0.0513799	0.282929	0.087215	-0.0841706	0.215925	0.147415	0.0123571	-0.0290583	-0.220437	0.0500657	0.0735126	-0.212915	0.061878	0.241522	0.0912025	-0.0799719	-0.119115	0.214264	0.373941	-0.0331308	0.0174776
PMM1	0.00244774	0.0860686	-0.0337199	0.0953574	-0.0977636	-0.132434	0.0627495	-0.159005	0.118535	0.0978832	0.0499768	0.123914	0.110875	-0.121544	-0.00598173	0.0649211	0.0488609	0.0294369	0.104181	-0.0285881	0.0768269	-0.0267282	0.114016	0.0147229	-0.119145	-0.0342265	0.218701	0.0790133	0.202655	-0.187103	-0.103394	-0.0806827	-0.0344373	0.0788972	0.159908	-0.123543	-0.0366607	-0.0984553	0.215322	0.243069	0.0915342	-0.0858621	0.0341723	0.0804323	-0.0655252	-0.120163	-0.165588	-0.0329216	-0.0191569
PPL	0.0461752	0.177382	-0.026004	-0.0615072	0.110323	0.044156	-0.0234288	0.150109	-0.0239324	0.293429	-0.0508567	0.223093	-0.0580357	0.121522	0.209091	0.0152535	-0.000116008	0.13322	0.0945035	0.124686	0.191753	0.271802	0.196874	0.192241	0.214333	-0.043533	0.0925814	0.271185	-0.0534926	-0.0600101	0.0153272	-0.0509508	0.248188	-0.0762064	0.0457634	0.00944219	0.0584919	-0.0195123	0.0876438	0.129455	0.214687	-0.00930819	0.175284	0.183485	0.180659	0.111142	0.231163	0.0255552	0.273925
PRSS22	-0.0752165	0.134543	0.0341066	0.116237	-0.00802787	-0.0876851	0.0544099	-0.0790355	0.0758849	0.257916	0.00398781	0.108357	-0.0961371	0.127441	0.13081	-0.0993291	0.0297717	0.220555	-0.0791405	-0.0049215	0.00104183	0.130579	0.0524198	0.0892909	-0.0248517	-0.0374991	0.180093	0.302536	0.0175379	-0.170235	-0.0558328	-0.267589	0.16065	0.135449	0.0464564	0.0260761	0.0817493	-0.159381	-0.0446069	0.255089	0.175242	0.15256	0.177029	0.156496	0.162795	0.11041	0.124529	-0.154768	0.174131
PSCA	-0.0773048	0.139401	-0.0126572	0.136469	0.217826	-0.0131397	0.0594455	0.0541	0.0730564	0.249711	0.0316903	0.128744	-0.0405787	0.162761	0.0432497	-0.142607	-0.0380485	0.172202	-0.0024559	0.0406206	0.189006	-0.0473411	0.113923	0.014339	0.118503	0.09032	0.0893459	0.306346	0.113255	-0.0197027	0.0916419	-0.00110465	0.038201	-0.0613577	0.111957	0.0130965	0.198114	-0.0506447	-0.0063581	0.183333	0.156551	0.143111	0.190236	0.0391415	0.289708	0.0788819	0.103095	0.0546136	0.282047
RAB11FIP5	-0.00433112	0.155202	0.0977884	0.134153	0.0300964	-0.0281575	0.122217	0.086038	0.149194	0.26718	-0.105383	0.253587	0.022908	0.160605	0.113892	-0.0161572	0.205256	0.293858	0.130008	0.233801	0.212021	0.140952	0.129969	0.0164384	0.131089	-0.0332236	-0.0281789	0.182178	0.0579685	0.0726793	0.141928	-0.0947965	0.317257	-0.0888362	0.0724638	0.143444	0.154815	-0.0244644	-0.0164824	0.221072	0.220209	0.216695	0.263054	0.0521698	0.0789078	0.166756	0.257899	0.0405062	0.140953
RAB15	-0.0927809	-0.043615	0.207364	0.062943	-0.312991	-0.181944	0.0694268	-0.341857	-0.0571567	0.0514514	0.0622977	0.0570753	-0.0750935	-0.231841	0.11344	-0.0238182	-0.0870019	-0.146003	-0.229775	-0.187722	-0.225764	-0.0764371	0.0630358	-0.0260789	-0.467669	-0.0129618	0.244465	-0.0571262	-0.00485133	-0.342351	-0.228108	-0.171235	-0.11152	0.360579	-0.175111	-0.137575	-0.144802	-0.238748	0.0797334	0.162081	-0.0501765	-0.0591461	-0.134721	0.14864	-0.0115304	-0.281195	-0.183902	-0.169972	-0.133608
RAB27B	-0.149849	0.140025	0.160882	0.292986	0.466832	0.298883	-0.102391	0.0700645	0.164734	-0.0666239	0.101277	0.084499	-0.175678	0.313744	-0.0320693	-0.13746	-0.277621	-0.00271364	-0.0445315	-0.0898256	0.0390892	-0.332186	0.340964	-0.12883	0.126898	0.45727	0.16265	0.254337	0.216263	-0.0590493	0.240184	0.288058	-0.123973	-0.234347	0.244938	0.128797	0.31199	0.133349	-0.113644	0.171805	0.0989301	-0.0240938	-0.0293523	0.142782	0.322329	0.203521	0.207156	0.107976	0.0879537
RHOD	-0.0549561	0.240623	0.151673	0.143431	0.15016	-0.013892	0.136867	0.224691	0.0911673	0.407854	0.0900324	0.345608	-0.197491	0.0697088	0.308215	-0.14718	0.293974	0.35103	0.229305	0.348307	0.317763	0.268363	0.236748	0.0378215	0.213474	-0.106275	-0.109637	0.305142	-0.154411	0.0046678	0.102595	-0.14719	0.492012	-0.299332	0.206213	0.307904	0.298819	-0.103756	-0.180008	0.255592	0.226176	0.0446577	0.454931	0.119337	0.254814	0.265224	0.25284	0.166324	0.258367
S100A4	-0.105231	0.249436	-0.012483	0.0095699	0.360452	0.156948	-0.0178877	0.51245	0.0407596	0.157714	0.0242574	0.134938	0.00870675	0.107248	0.135926	-0.147098	0.302896	0.199448	0.263559	0.44066	0.466803	0.179648	0.257003	0.120479	0.37863	0.10106	-0.20876	0.12424	-0.147595	0.307277	0.258728	0.0565111	0.376625	-0.254424	0.317608	0.43494	0.314874	-0.00473792	-0.267322	0.0785683	0.109284	0.0333643	0.377393	0.146395	0.309553	0.182011	0.285852	0.451106	0.129975
S100A6	0.0269743	-0.00853038	0.037259	0.0905382	0.248984	0.0737215	0.00370406	0.0151301	0.152882	0.000682893	0.119416	0.0542504	0.199478	0.165693	0.143416	-0.119314	-0.113369	0.298878	-0.121368	-0.0157965	-0.0391941	-0.145552	0.0365662	-0.0264343	0.210412	0.127315	0.0966015	0.415046	0.269789	0.00882067	0.0334078	-0.000603538	0.0235726	0.222115	0.143831	0.00821584	0.0248331	0.153895	0.0113033	0.26074	0.267226	0.240567	0.0673499	0.1424	0.119979	0.298787	0.404686	-0.097177	0.0923509
SCEL	-0.133434	0.192176	0.0826442	0.135311	0.387563	0.173435	0.0343942	0.179324	-0.0176608	0.169436	0.00327247	0.101588	-0.105445	0.337584	0.134481	-0.31846	-0.022614	0.25054	0.062221	0.143452	0.184198	-0.18037	0.140793	0.0592721	0.256702	0.36026	-0.0516537	0.381174	-0.0145024	0.101473	0.22538	0.113266	0.154427	-0.17284	0.349056	0.0574725	0.22621	-0.0400262	-0.152143	0.11335	0.168028	0.0761235	0.288203	0.00907929	0.393966	0.220833	0.452055	0.113163	0.198464
SERPINB5	-0.128734	0.111919	0.19056	0.238697	0.427327	0.275371	-0.0504804	0.18262	0.121649	0.116217	0.112208	0.119319	-0.167782	0.313022	0.0452139	-0.182315	-0.165939	0.15743	-0.0867689	0.00739775	0.120781	-0.210612	0.314538	0.0445342	0.31992	0.320938	0.0474314	0.348711	0.0510885	0.0232435	0.225659	-0.0283327	0.0604826	-0.116923	0.199751	0.134939	0.330914	0.101087	-0.123758	0.207216	0.282394	0.202973	0.172083	0.239819	0.336916	0.334592	0.394995	0.0893389	0.157009
SERPINH1	-0.10193	0.374844	0.0942033	0.0295951	0.284962	0.0505987	0.0370187	0.57482	-0.0666904	0.119602	0.0708562	0.288664	0.0966694	-0.0589377	0.265623	0.0300411	0.385764	0.238807	0.315802	0.648658	0.599404	0.217036	0.286342	0.00784746	0.252764	0.0241194	-0.248372	0.00838534	-0.194214	0.334621	0.367446	0.131755	0.494464	-0.342812	0.301634	0.565221	0.366725	-0.0879272	-0.276996	0.107419	0.0253637	-0.00236688	0.430664	-0.0108712	0.239727	0.0433802	0.261055	0.522468	0.0888676
SH3BGRL2	0.108776	-0.204951	-0.253732	-0.0572551	-0.211037	-0.118162	-0.148057	-0.361903	0.0198463	-0.183836	-0.13852	-0.230508	0.156048	0.0828045	-0.271598	-0.100425	-0.328145	-0.222983	-0.151485	-0.326512	-0.326071	-0.185715	-0.292896	0.116532	-0.117088	0.0685244	0.159821	-0.134731	0.283251	-0.124994	-0.143129	0.0960679	-0.337212	0.342539	-0.039625	-0.535515	-0.294308	0.0449964	0.418581	-0.159392	-0.0979154	0.077982	-0.328302	-0.15369	-0.308678	-0.108076	-0.096073	-0.316333	-0.162037
SLC4A11	-0.0846837	0.194379	0.256315	0.205509	0.263595	0.19126	0.0676404	0.151829	0.153554	0.197557	0.089104	0.183567	-0.157215	0.18036	0.181528	-0.13668	0.0279248	0.148427	0.0402714	0.118147	0.148433	-0.0302573	0.297703	-0.0140292	0.113748	0.237895	-0.0585781	0.290444	-0.0433155	-0.0308239	0.105519	-0.0063057	0.287041	-0.165129	0.136512	0.222461	0.244976	-0.0342034	-0.188283	0.246711	0.201295	0.156541	0.240095	0.184449	0.406937	0.243804	0.370294	0.0946989	0.139869
SORL1	0.217902	-0.0806526	-0.316405	-0.276049	-0.14569	-0.110792	-0.0878741	-0.0971217	-0.0108924	-0.066243	-0.255907	-0.155885	0.174105	0.125466	-0.0926992	-0.0337	-0.178687	-0.0360981	-0.0939944	-0.11275	-0.207589	-0.00233027	-0.15714	0.0540755	0.0651621	0.0111935	0.0171545	0.00741002	0.348484	-0.0112623	-0.0340119	0.0288112	-0.176687	0.176	-0.0508778	-0.280249	-0.189865	0.0550503	0.322723	-0.130011	-0.00957804	0.0886511	-0.103233	-0.108993	-0.209889	0.0810367	0.12423	-0.169492	-0.0561721
SPATA6	0.00388271	0.00575543	-0.107693	0.107594	0.110491	0.222773	-0.24403	-0.121747	-0.0729006	-0.133679	0.0366254	-0.0850962	0.095033	0.0790634	-0.168709	-0.064045	-0.133794	-0.210261	-0.119931	-0.210371	-0.0111699	-0.233377	-0.00424871	0.0538123	-0.0649152	0.345056	0.0928873	-0.0398187	0.10467	-0.00893478	0.208491	0.269343	-0.163124	-0.0296573	0.036184	-0.212852	-0.0550386	0.0869503	0.090904	0.0130372	-0.135262	0.0614295	-0.22464	-0.113345	0.0583086	-0.164054	-0.00340307	-0.135241	-0.0843202
SPTSSB	-0.175609	0.0441954	0.109043	0.125845	0.0950324	-0.00937782	0.016006	-0.0203422	0.0921671	0.0853531	-0.0674717	0.0368923	0.0715132	0.135868	0.0156772	-0.145948	-0.0370869	0.296177	0.0337179	-0.0490753	-0.0221383	-0.0642354	-0.0497512	0.107363	-0.0162948	0.191138	0.0831728	0.203724	0.10593	-0.0621451	0.0373073	-0.063666	-0.0378833	0.0675142	0.0953939	-0.0692393	0.0675873	-0.0931822	0.126783	0.122754	0.139108	0.0163179	0.192043	0.0125658	0.120619	0.169281	0.139324	-0.0574151	0.128303
SYT8	-0.226275	0.0956975	0.199665	0.199993	-0.0321662	-0.165589	0.21309	-0.0324055	0.12112	0.315927	0.0476113	0.121636	-0.0920471	0.0405318	0.143349	-0.0439896	0.0773881	0.327844	0.0402549	0.0219183	0.123949	0.0309399	0.143706	-0.0299151	-0.0722055	-0.0168935	0.0385974	0.336765	0.0243487	-0.170736	-0.017541	-0.251195	0.181412	-0.016357	0.104959	0.131421	0.14378	-0.179294	0.0504275	0.31352	0.379683	0.0516501	0.306011	0.146565	0.205339	0.137657	0.0681794	0.0311942	0.234568
TBC1D2	-0.128013	0.13249	0.0949276	0.306616	0.162746	0.00439893	0.0660451	-0.0606419	0.238664	0.205027	0.0618082	0.214172	-0.100785	0.154414	0.0190183	-0.163264	-0.092002	0.127406	-0.0917715	0.00952541	0.0950472	-0.208086	0.207439	-0.0751197	-0.0106974	0.202893	0.245184	0.277884	0.216861	-0.10791	0.154888	-0.0904473	0.00792094	-0.0105135	0.28444	0.0888956	0.218777	0.0316933	0.0615192	0.3615	0.315625	0.0718012	0.0758742	0.121218	0.200618	0.148418	0.148186	0.0622642	0.111733
TIMP2	0.0375257	0.401531	-0.115124	0.0180336	0.42068	0.168841	-0.0834743	0.761201	-0.0568627	0.114669	-0.0935557	0.263104	0.085059	0.21155	0.0426258	-0.0685464	0.419228	0.264926	0.521806	0.77846	0.647543	0.204909	0.331643	0.115015	0.457463	0.0755244	-0.294024	0.0129415	-0.196881	0.442622	0.395403	0.209485	0.515738	-0.440657	0.419844	0.551657	0.377014	-0.0531501	-0.226644	0.00930176	0.0213874	-0.0386387	0.465102	-0.0622314	0.198539	0.0369338	0.278445	0.720523	0.0852935
TNFRSF10B	-0.197447	0.0804501	0.334887	0.0681868	0.223529	0.138905	0.0322809	0.144895	0.113053	0.00935438	0.168625	0.041006	-0.0956869	0.0317438	0.206016	0.146789	0.0420074	0.0339596	-0.010723	-0.0046301	0.10919	-0.0347126	0.303031	-0.140975	0.112353	0.013645	-0.116398	0.152736	-0.0822126	0.0503414	0.14017	0.0507474	0.0528927	-0.167419	-0.038797	0.317973	0.303665	0.132026	-0.161073	0.137263	0.217814	0.0451694	0.0992868	0.273048	0.234985	0.222995	0.285777	0.0803434	0.187743
TNNI2	-0.190022	0.0878234	0.0912637	0.129447	0.0658319	-0.0968711	0.186247	0.0995976	0.019994	0.289971	-0.0141687	0.133565	0.0304622	0.0766168	0.0433845	-0.0603034	0.15831	0.401227	0.135887	0.156234	0.185894	0.0623002	0.0888911	0.0384739	-0.0572003	0.0499902	-0.024712	0.252897	0.000206792	0.0134812	0.0247707	-0.178761	0.219777	-0.0590013	0.146628	0.133731	0.12123	-0.146746	0.019243	0.194671	0.311493	0.0852428	0.376887	0.00697111	0.201987	0.145364	0.168492	0.169055	0.194493
TPM2	-0.0372394	0.25317	-0.0673764	0.0344544	0.16873	0.018393	0.031741	0.407019	-0.136157	0.166992	-0.162379	0.275112	0.171554	0.0358221	0.0275641	-0.127008	0.394189	0.36188	0.511413	0.611368	0.47637	0.102876	0.0294971	0.125427	0.172817	0.00719342	-0.175245	-0.0283453	-0.187924	0.280506	0.183224	0.0574182	0.446755	-0.248641	0.354785	0.268883	0.142301	-0.0697601	-0.167243	0.0420673	0.0118498	-0.0109239	0.419703	-0.225058	0.0998265	-0.0562866	0.149654	0.369206	0.0929488
TSPAN4	-0.0870106	0.440397	-0.0144792	0.121217	0.381036	0.150944	-0.060825	0.651276	-1.37103e-05	0.158567	0.0168284	0.335963	0.0976774	0.101654	0.0872653	-0.0737525	0.464956	0.226831	0.557681	0.678387	0.699234	0.203557	0.357655	0.111099	0.312092	0.0884055	-0.284956	-0.0391944	-0.23011	0.394974	0.387171	0.217158	0.515952	-0.497476	0.4777	0.641995	0.418693	-0.100068	-0.284477	0.0683051	0.00683228	-0.0805254	0.423559	-0.0846138	0.251828	0.0109501	0.144963	0.744709	0.0952284
TSPAN6	0.155706	-0.362044	-0.248834	-0.388935	-0.520413	-0.226246	0.00701437	-0.301905	-0.101665	-0.273217	0.0448453	-0.333893	0.213107	-0.284528	-0.124983	0.188792	-0.0856442	-0.235139	-0.219317	-0.326867	-0.35687	0.243573	-0.404383	-0.00936063	-0.235328	-0.360563	0.0999191	-0.27798	0.134971	0.00326943	-0.318176	-0.180576	-0.225322	0.363529	-0.359467	-0.398793	-0.455568	0.062817	0.337929	-0.322841	-0.237743	0.0353989	-0.361424	-0.142366	-0.457495	-0.177275	-0.23981	-0.322879	-0.143728
TTC9	-0.133787	0.215088	0.228666	0.113491	0.326953	0.31402	-0.0225861	0.22597	-0.119634	0.134584	0.121255	0.223918	-0.151094	0.178555	0.232144	-0.00469384	0.0472209	0.143073	0.0954062	0.0877036	0.162068	0.129137	0.122414	0.0942711	0.167097	0.331538	-0.042338	0.280438	-0.087758	0.0774849	0.116234	0.149866	0.195824	-0.167186	0.0972675	0.0537877	0.152291	0.173497	-0.118205	0.195727	0.176899	0.0644898	0.175241	0.109989	0.417649	0.281598	0.413114	0.0426737	0.333804
TUBB6	-0.0295659	0.344178	-0.0350592	0.066793	0.422026	0.162483	-0.111968	0.692679	-0.0916057	0.0455282	-0.0727831	0.283472	0.100555	0.0942621	0.0384931	-0.0305911	0.453855	0.203642	0.556189	0.766431	0.689967	0.1708	0.215988	0.138188	0.429547	0.0701059	-0.298361	-0.134425	-0.256346	0.475419	0.391488	0.270608	0.477714	-0.407809	0.395632	0.530055	0.380245	0.0085134	-0.273657	-0.0313866	-0.0987376	-0.108943	0.407504	-0.11576	0.172235	0.00239972	0.203198	0.688183	0.0307444
VAMP5	-0.204092	0.363151	0.079152	0.108771	0.264341	0.127193	0.0165439	0.528347	0.0283362	0.136898	0.0360509	0.254202	-0.0147553	0.0287814	0.121723	-0.112303	0.426599	0.261297	0.472966	0.520488	0.527558	0.257088	0.343861	0.121233	0.207463	0.019095	-0.25871	-0.00617498	-0.283572	0.295909	0.225006	0.0691798	0.437676	-0.399386	0.401348	0.632388	0.34741	-0.15277	-0.272229	0.0602067	0.0379975	-0.124075	0.428723	-0.0295327	0.268709	0.0578062	0.0627793	0.63303	0.189777
VNN1	-0.130345	0.184459	-0.018128	0.151277	0.309004	0.154178	-0.100404	0.0473995	0.0479595	0.0311585	-0.0489873	0.0661936	-0.109098	0.259495	-0.0892277	-0.197418	-0.0589195	0.0146162	0.0426745	0.0244545	0.04653	-0.142784	0.25068	0.116734	0.0491914	0.232622	-0.00439064	0.198202	0.0327782	0.0248773	0.160969	0.141154	-0.141346	-0.197675	0.206489	0.127002	0.324958	-0.0156202	-0.0810137	0.0434276	-0.0104019	-0.0197761	0.0908675	-0.0524959	0.276958	-0.0116433	0.104362	0.157227	0.0715125
VSIG1	-0.0233558	0.0578981	0.017907	0.187032	0.0943947	-0.022736	0.032838	-0.0649765	0.136647	-0.0295096	0.0824981	-0.0490969	-0.0106448	0.199236	-0.022547	-0.0803215	-0.0426703	0.113559	-0.0607317	0.0532063	0.0301863	-0.0489941	0.0103005	-0.0707825	0.121106	0.122949	0.120492	0.181213	0.147753	0.0136706	0.0567786	0.0163113	0.00566497	0.00493486	0.206831	-0.0235159	0.183578	0.0461779	0.0672895	0.163354	0.102252	0.111109	0.11372	0.0313076	0.221117	0.140721	0.128963	-0.0455538	0.113717
WFDC2	-0.155335	-0.00181779	-0.0813094	0.061953	-0.0659583	-0.0270013	0.0932245	-0.174999	0.100588	0.0965332	0.0326361	-0.0578904	0.160695	0.0449821	-0.124842	-0.161824	-0.0632218	0.0630251	0.00117452	-0.0543019	-0.0193714	-0.164746	-0.100651	0.104227	-0.163491	0.31281	0.109858	0.109647	0.164917	-0.125114	0.0670075	-0.0102231	-0.0332274	0.0555335	0.185574	-0.251012	-0.113765	-0.0757645	0.246756	0.0107726	0.0394602	0.0588364	0.0386549	-0.145276	0.10388	0.0323873	0.0510436	-0.169537	0.0963211
WNT4	-0.168802	0.0898903	0.0250033	0.159885	-0.19808	-0.228137	0.146043	-0.349604	0.158553	0.0896467	0.0498721	-0.0902908	0.171301	0.00803467	-0.0450234	-0.158986	-0.0600509	0.15713	-0.136929	-0.123516	-0.0796112	-0.149511	-0.0733535	0.0383999	-0.203572	0.142428	0.284913	0.162891	0.279612	-0.212129	-0.0861251	-0.0756688	0.0163144	0.223915	0.149309	-0.266033	-0.091083	-0.148504	0.270804	0.219418	0.0952773	0.100744	0.0929867	-0.0526666	0.107832	-0.00700916	-0.100004	-0.245027	0.106292
WTIP	-0.142153	0.205143	0.0974707	0.0227847	0.0485866	-0.177197	0.174385	0.276269	-0.046107	0.223077	-0.0205079	0.227112	0.122185	-0.0219282	0.123067	-0.0528158	0.281759	0.406681	0.305661	0.469357	0.371361	0.190057	0.0445603	0.0392097	0.0783947	0.00301926	-0.0833254	0.0725702	-0.124168	0.149826	0.151251	-0.0420391	0.424698	-0.14099	0.198136	0.184717	0.114439	-0.109632	-0.0658763	0.0867791	0.142581	0.0430297	0.512042	-0.0768733	0.139007	0.0664135	0.150681	0.212845	0.131427
ZMAT3	0.0834029	0.101499	0.133664	-0.020022	0.32223	0.409838	-0.193459	0.305995	-0.110846	-0.175687	0.260689	-0.0218409	0.0239737	0.0716207	0.0703955	0.0533258	0.0803487	-0.160566	0.177209	0.13845	0.159897	-0.0215478	0.094786	0.0964413	0.220153	0.249616	-0.290781	-0.033932	-0.147311	0.341828	0.324262	0.345195	0.0442586	-0.196419	0.147445	0.146374	0.0435147	0.261833	-0.149436	-0.157634	-0.121267	-0.00926951	0.0436787	-0.023221	0.0622122	0.151294	0.267098	0.196635	0.016886
ACPP	-0.149882	0.0516093	0.219863	0.229038	0.0767571	0.0595017	-0.00772338	-0.236149	0.11556	-0.0173673	0.155561	0.0872528	-0.129137	0.0505607	-0.0480166	-0.0706738	-0.291908	-0.143972	-0.198442	-0.265757	-0.0812873	-0.240253	0.195994	-0.0763088	-0.104713	0.228173	0.329235	0.164027	0.254258	-0.207106	-0.0731786	0.0174835	-0.244787	0.0223106	0.0636189	-0.0790172	0.18477	0.100613	0.032268	0.231	0.0210728	-0.0287092	-0.145369	0.177595	0.182505	-0.00359939	-0.0419913	-0.12589	0.0327433
AGMAT	-0.108085	-0.256031	0.143037	-0.0480425	-0.461214	-0.303363	0.101367	-0.468983	0.0671065	0.0105033	0.257413	-0.0414575	-0.15352	-0.27239	0.107554	0.253112	-0.130615	-0.216373	-0.338341	-0.318966	-0.344961	0.168093	-0.090446	-0.20461	-0.340026	-0.462357	0.293283	-0.0508596	0.126993	-0.344373	-0.403325	-0.317128	-0.193704	0.332409	-0.421447	-0.227468	-0.158495	-0.00897052	0.111629	0.0996925	-0.00301542	0.0162815	-0.228874	0.258094	-0.211777	-0.141494	-0.348437	-0.393616	-0.0424519
BCL11B	0.104791	-0.208318	-0.170451	-0.16936	-0.310758	-0.0668187	-0.070308	-0.208844	-0.133116	-0.13803	0.0855172	-0.153575	0.0378731	-0.140732	0.0408443	0.155762	-0.152535	-0.206737	-0.204047	-0.25004	-0.26511	0.113479	-0.0118806	0.098074	-0.183488	-0.318336	0.232912	-0.0972781	0.0261614	-0.110317	-0.226066	-0.297134	-0.215473	0.406889	-0.231326	-0.122118	-0.215872	-0.140481	0.177407	-0.0909101	-0.0052678	-0.0580076	-0.253495	0.0557833	-0.235472	-0.21849	-0.269887	-0.121485	-0.0319204
BEND7	0.222498	-0.176601	-0.237871	-0.225197	-0.331094	-0.088287	0.00739536	-0.228895	-0.0511797	-0.205497	-0.135046	-0.169664	0.0684797	-0.103778	-0.149461	0.178699	-0.00218989	-0.124589	-0.127533	-0.241032	-0.320531	0.0860911	-0.161399	0.0233125	-0.146291	-0.191701	0.0160054	-0.136497	0.0531495	-0.126939	-0.216128	-0.0896344	-0.129227	0.198737	-0.234969	-0.293458	-0.326225	-0.0757367	0.337774	-0.222055	-0.131489	0.0432393	-0.283837	-0.0712123	-0.280314	-0.117341	-0.25289	-0.224831	-0.121138
CDX1	-0.016761	-0.231693	0.028274	0.149663	-0.426316	-0.335494	0.0911464	-0.440169	0.2644	-0.0720541	0.12029	-0.134375	0.173755	-0.147774	-0.125555	0.245095	-0.149825	-0.120241	-0.274561	-0.328065	-0.289875	0.0449863	-0.183622	-0.13692	-0.236202	-0.191005	0.321858	0.0148345	0.449582	-0.292183	-0.310297	-0.238853	-0.222109	0.404605	-0.184089	-0.355207	-0.155469	0.10279	0.383309	0.205036	0.108932	0.212598	-0.247116	0.180049	-0.260933	-0.0712119	-0.258711	-0.332782	-0.065003
GALNT6	0.110077	-0.19074	-0.0474034	-0.123973	-0.298677	-0.145538	0.118625	-0.215874	-0.0213354	0.0531385	0.0401184	-0.0975414	0.0871758	-0.13022	0.00541836	0.124601	-0.0692146	0.00344409	-0.2058	-0.169214	-0.183424	0.0703399	-0.163908	0.077715	-0.0952592	-0.0375386	0.194148	0.0825541	0.224704	-0.147791	-0.170677	-0.268019	-0.0825466	0.39198	-0.133884	-0.304056	-0.226422	0.108478	0.311397	-0.0393881	0.098565	0.251972	-0.122975	0.114673	-0.109978	0.0581351	0.0658851	-0.32581	4.31586e-05
HKDC1	-0.07136	-0.167366	0.261246	0.0671406	-0.123873	-0.113612	0.0344332	-0.0940549	0.107532	-0.0258927	0.23652	-0.154181	-0.154595	-0.0452141	0.0626683	0.211834	-0.0407353	-0.00144115	-0.284586	-0.128665	-0.142589	0.136522	0.0159931	-0.143258	0.060035	-0.320059	0.102465	0.199264	0.00490622	-0.087087	-0.130015	-0.263363	-0.072125	0.113234	-0.226284	-0.00884196	0.0609785	0.0834473	0.0244888	0.16567	0.230527	0.0822566	0.023961	0.322457	0.00707593	0.177148	0.0836174	-0.161849	0.0744835
HOOK1	0.100856	-0.471158	0.0425157	-0.144497	-0.175193	-0.0443195	-0.145123	-0.390282	-0.00370239	-0.220642	0.0649503	-0.179441	-0.135302	-0.195599	0.00965881	0.0511599	-0.440285	-0.358634	-0.411586	-0.444066	-0.463113	-0.123295	-0.263251	-0.172796	-0.279499	-0.187404	0.215476	-0.127989	0.195132	-0.172463	-0.248456	0.0600436	-0.463447	0.231862	-0.469077	-0.398143	-0.279661	0.155625	0.15002	-0.147277	-0.198716	-0.0243251	-0.482557	0.129175	-0.302104	-0.145462	-0.201189	-0.411919	-0.173862
HUNK	0.137722	-0.320091	-0.0651528	-0.156581	-0.444573	-0.216091	0.0802524	-0.234012	-0.0554233	-0.0680227	0.0187601	-0.159998	0.134759	-0.240085	-0.0608555	0.302862	-0.0491838	-0.066728	-0.132927	-0.148087	-0.199107	0.258851	-0.356435	0.0110555	-0.148392	-0.288999	0.0596481	-0.0867969	0.0732682	-0.0906479	-0.332551	-0.187954	-0.109847	0.383977	-0.349505	-0.321048	-0.405296	0.101118	0.295808	-0.0999827	0.000334363	0.0576484	-0.185967	0.00645283	-0.352445	-0.0490074	-0.123782	-0.306214	-0.023732
IFITM1	0.139383	-0.205136	-0.0545897	-0.169916	-0.135723	-0.0109287	0.0200166	0.0648089	-0.00197181	-0.0390311	0.0958051	0.0165776	0.027592	-0.187211	0.0389581	0.248375	-0.0163055	-0.0832631	-0.062798	0.00317565	0.0334703	0.316588	0.0827267	-0.0324848	0.0202127	-0.40784	0.00999102	0.0127563	0.00297249	0.035292	-0.212152	-0.208564	0.0537564	0.106081	-0.226113	0.246275	-0.0297632	-0.0158438	-0.0155851	-0.00804682	0.0632909	-0.043978	-0.107309	0.135286	-0.196666	-0.0540011	-0.126463	0.123871	0.00434971
ITPKA	-0.274402	0.0886958	0.210726	0.247827	-0.0435223	-0.167013	0.102976	-0.141968	0.30164	0.0606057	0.0743556	0.0554328	-0.0693388	0.0807304	0.0255596	0.0718765	-0.0267206	0.0912101	-0.0135323	-0.0296587	0.0393505	-0.00590053	0.225537	-0.0678688	-0.027469	0.00870244	0.166878	0.118377	0.204509	-0.224776	-0.0946512	-0.05657	-0.0138714	-0.103503	0.167228	0.0109641	0.0947094	-0.0990588	0.130037	0.299388	0.16096	-0.0856944	0.125327	0.145089	0.0802524	0.125899	-0.034237	0.000434903	0.0733374
KCNK5	0.171997	-0.0882864	-0.150515	-0.136081	-0.257399	-0.244267	-0.0024814	-0.163951	0.167947	0.0638065	-0.0142128	-0.135101	0.107993	-0.101299	0.0322659	0.0568726	-0.0177615	-0.0670551	-0.141945	-0.113697	-0.146726	0.128175	-0.134796	0.0431035	0.000948717	-0.313167	0.13715	0.0153071	0.236747	-0.152347	-0.291125	-0.173765	-0.0595748	0.256806	-0.101325	-0.215327	-0.146243	-0.0709354	0.272789	-0.0234125	-0.0284467	0.00841565	-0.12437	0.158524	-0.16749	-0.0552155	-0.140339	-0.193621	-0.0676824
LRP4	0.225836	-0.287233	-0.0560945	-0.149055	-0.245538	-0.112856	-0.07752	-0.19674	-0.0608543	-0.107512	0.0381741	-0.0903035	0.141317	-0.201678	-0.0896753	0.188078	-0.166287	-0.255676	-0.221582	-0.160323	-0.231524	-0.0163421	-0.272704	0.0762592	-0.0598947	-0.0828488	0.0477864	-0.0941458	0.175697	-0.0701305	-0.217769	-0.0138277	-0.234405	0.240446	-0.264205	-0.325029	-0.305129	0.174449	0.260873	-0.12679	-0.0943249	0.0645375	-0.340162	-0.00116142	-0.253046	-0.0465386	0.000413851	-0.279196	-0.0657654
ME2	-0.0322321	-0.0951476	0.125377	0.127136	0.225048	0.213295	-0.127046	0.0804401	0.155059	-0.195221	0.192955	0.0553252	-0.159273	0.112261	-0.0970702	0.080257	-0.155678	-0.215621	-0.0709159	-0.119808	-0.0446076	-0.0662038	0.205522	-0.216974	0.0991643	0.095841	0.0280575	-0.0970967	0.09735	0.0497367	0.0986065	0.190649	-0.154037	-0.249056	-0.0430271	0.131704	0.177552	0.211262	-0.12333	-0.0179525	-0.0720488	-0.071603	-0.190066	0.0886005	0.0204996	0.0866666	-0.0713472	0.181105	-0.0831117
MEGF9	0.0561415	0.167005	-0.113222	0.1075	0.188045	0.234416	-0.237661	0.162995	-0.107892	-0.0363816	-0.0617685	0.0852204	-0.0935748	0.0569523	0.0134478	0.0134891	0.0138227	-0.0944261	0.136067	0.133086	0.128039	-0.045561	-0.0170754	0.0516042	0.0231217	0.197586	-0.168859	-0.101715	-0.166099	0.0576902	0.210638	0.305867	-0.067603	-0.200717	0.0294103	0.0390404	0.0601759	0.0458456	-0.0842079	-0.047327	-0.135176	-0.0753177	-0.0859053	-0.0176172	0.0384615	-0.101331	-0.0680433	0.100404	-0.0403145
MYB	0.162476	-0.460557	-0.0402323	-0.156682	-0.269119	-0.0838811	-0.0677758	-0.363067	-0.0317869	-0.152416	0.0444876	-0.108424	-0.0359502	-0.242207	-0.016387	0.164699	-0.307574	-0.379235	-0.450057	-0.437933	-0.452837	-0.0630887	-0.19802	-0.137831	-0.308213	-0.168404	0.194067	-0.148067	0.188361	-0.199274	-0.31121	-0.1089	-0.364986	0.378647	-0.394801	-0.327018	-0.357171	0.0986222	0.19581	-0.0594681	-0.0469242	0.0420346	-0.498063	0.115459	-0.30119	-0.216647	-0.230986	-0.297204	-0.274482
OAT	0.122548	-0.223137	0.0303905	-0.0634372	-0.00689917	0.136189	-0.0538754	0.0385274	0.105198	-0.0631567	-0.0229279	-0.16416	0.0137532	0.086609	-0.137753	0.0513512	0.0211606	-0.157452	0.0316365	-0.0331928	-0.0532815	0.0939961	-0.0764124	-0.0791957	0.0873187	-0.149498	-0.0514249	-0.25115	-0.0258718	0.141851	0.0342036	0.0531859	-0.100137	-0.0490595	-0.223173	-0.0302094	0.00168787	0.0872785	-0.0956309	-0.151474	-0.192813	0.0248038	-0.065433	0.00577933	-0.200647	-0.107275	-0.121589	0.0262958	-0.0184862
OSBPL6	-0.0290501	0.20361	0.044981	-0.037336	0.146177	0.0278746	0.00974656	0.1494	-0.131434	0.0080581	-0.0249378	0.0860063	-0.0232424	-0.098294	0.0951151	-0.0619805	0.0969305	0.00229414	0.192157	0.171133	0.178751	-0.042547	0.026567	0.0877899	0.0589586	0.20312	-0.154609	-0.0456855	-0.140756	0.115565	0.133679	0.235841	0.148164	-0.244585	0.178376	0.0162313	0.016057	-0.0748144	-0.0875318	-0.0551337	-0.125509	-0.177732	0.0948853	-0.0997494	0.116831	0.00903078	-0.0155012	0.107679	0.0408001
PDSS1	0.0109103	-0.306843	0.128159	0.0837993	-0.249061	-0.108491	-0.0979264	-0.39084	0.103657	-0.0888829	0.192372	-0.0566333	-0.172558	-0.193521	-0.0247241	0.153593	-0.243719	-0.319778	-0.37223	-0.375373	-0.295375	-0.0126188	-0.0552258	-0.0804164	-0.201511	-0.250498	0.285337	-0.0963194	0.111659	-0.270503	-0.207825	-0.175434	-0.250245	0.215691	-0.412134	-0.260235	-0.0699383	0.107954	0.103531	0.0246421	-0.0898334	0.0567128	-0.349109	0.254128	-0.184967	-0.110785	-0.199244	-0.296473	-0.117111
PLCB3	-0.097957	0.0295455	0.205981	0.197373	-0.0535851	-0.147821	0.12785	-0.127272	0.0413042	0.149448	0.143073	0.195237	-0.134454	-0.0383858	0.164541	0.163374	-0.0574457	0.0422803	-0.186844	-0.146786	-0.054638	-0.0524661	0.215585	-0.0847152	-0.0745999	-0.0664858	0.134668	0.295946	0.118561	-0.32727	-0.15564	-0.263136	0.0420588	0.0327332	-0.00646567	0.0664114	0.117896	-0.1395	-0.0125441	0.338174	0.282896	0.00046384	-0.0176503	0.242813	0.119865	-0.00317172	-0.0706954	-0.0646215	0.0430851
PRSS12	0.0984721	0.0691573	-0.0573331	0.224597	0.204608	0.0993963	-0.157264	-0.040348	0.326484	-0.0306943	-0.0115592	-0.00739648	-0.0156347	0.378052	-0.168195	-0.0820249	-0.242711	-0.0154106	-0.0609418	-0.104833	-0.00951643	-0.191418	0.0512811	-0.113315	0.254163	0.254765	0.15629	0.18431	0.338682	-0.0431155	0.100551	0.218199	-0.143724	-0.0299202	0.171573	-0.104956	0.145441	0.0755789	0.126179	0.16398	0.124405	0.155312	-0.0737852	0.0590076	0.0298011	0.175731	0.0758445	-0.0282046	0.0505948
PSMB9	-0.05332	-0.0132785	0.134507	0.0930817	0.140375	0.145475	-0.0336891	0.228561	0.0555976	-0.0263899	0.12724	0.118828	-0.150875	0.0536102	0.0577142	0.0214942	0.058847	-0.00364921	0.000852595	0.0493412	0.067979	0.106852	0.386192	0.112761	0.023478	-0.0904901	-0.0914296	0.027734	-0.130862	0.0379011	0.00751586	-0.121335	0.0773636	-0.0784616	0.060412	0.506508	0.219233	-0.111644	-0.123361	0.0486497	0.104118	-0.153244	0.0474454	0.226931	0.159429	0.0510636	-0.0153223	0.41718	-0.0361788
SAMHD1	0.04765	0.0930562	-0.0134686	-0.0070295	0.31131	0.344041	-0.193201	0.477279	-0.12234	-0.0645677	0.0891109	0.151675	-0.166518	0.0174501	0.0983293	0.0232597	0.208425	-0.0772383	0.230806	0.277017	0.303512	0.188059	0.326683	0.0650064	0.193585	-0.0572849	-0.198982	-0.118073	-0.324408	0.311069	0.180034	0.0512223	0.177976	-0.304782	0.115042	0.579588	0.251629	-0.028845	-0.32056	-0.0954151	-0.102963	-0.212217	0.0457698	0.0458455	0.0722785	-0.0714343	0.00686532	0.603974	-0.0848775
SLC12A8	-0.133981	0.203452	0.138794	0.112525	0.0652693	0.0132475	0.0331358	0.100615	0.00433354	0.109371	0.0388464	0.161129	-0.0608287	0.0201977	0.139895	-0.169417	0.161028	0.0864593	0.0263184	0.199861	0.169323	-0.0829315	0.286366	0.0619535	-0.0540609	0.127083	0.0141815	0.0546371	-0.0331093	0.00987541	0.142144	-0.00664514	0.141312	-0.170063	0.136313	0.172658	0.204002	-0.0638079	-0.0879118	0.131835	-0.0289653	0.0772912	0.138284	0.0164023	0.245251	-0.113261	0.144463	0.163083	0.00748614
SLC27A2	-0.077646	-0.157211	0.220965	0.121236	-0.120306	-0.0655722	-0.0566827	-0.333937	0.259807	-0.133145	0.183819	-0.00114612	-0.0935145	-0.0926747	-0.0246621	0.0128953	-0.323051	-0.300369	-0.240918	-0.340587	-0.285578	-0.105329	-0.0343611	-0.259422	-0.191458	0.0525566	0.279378	-0.0844462	0.313704	-0.242377	-0.141719	0.118561	-0.33948	0.0371829	-0.113709	-0.233385	-0.013325	0.143277	0.172085	0.066475	-0.0766578	-0.0512911	-0.335591	0.0951569	-0.0466244	0.00227244	-0.177338	-0.221927	-0.0517356
SLC5A1	-0.034049	-0.194953	0.103542	0.162504	-0.297041	-0.014182	-0.05806	-0.317843	0.179168	-0.029074	0.0759098	-0.21156	0.0642418	-0.00430761	-0.166385	0.0327892	-0.196544	-0.158692	-0.306984	-0.347921	-0.251042	0.0188616	-0.114296	-0.0717727	-0.23749	-0.0351955	0.27667	0.056039	0.26548	-0.258547	-0.0924672	-0.218627	-0.247895	0.454034	-0.283989	-0.259894	0.0028654	0.0273726	0.288083	0.133036	0.0484471	0.432475	-0.227035	0.129605	-0.0910186	-0.0755681	-0.0720503	-0.279309	-0.0420207
TRIB3	-0.130338	-0.0979083	0.242795	-0.0745834	-0.242822	-0.192688	0.150476	-0.0835662	0.050586	0.178601	0.110261	0.0460502	-0.192331	-0.217645	0.218882	0.0865771	0.1056	-0.0344409	-0.181464	-0.0130142	-0.0444749	0.237305	0.0158449	-0.120517	-0.13566	-0.317134	0.119332	0.0558037	-0.0360424	-0.156222	-0.255195	-0.291037	0.0869711	0.0628597	-0.247455	0.0235743	0.00833866	0.0531392	-0.0344033	0.123105	0.118967	0.0806409	0.0432794	0.217182	0.0056014	-0.00344984	0.0183245	-0.148145	0.011325
VDR	0.0193429	-0.120465	0.0492947	0.1383	-0.223712	-0.181549	0.0700741	-0.166591	0.19208	0.0243632	0.0586432	-0.133708	0.0525542	0.124485	-0.134966	0.265478	-0.0952356	0.00632612	-0.203679	-0.138222	-0.152996	-0.0333301	0.0292186	-0.137127	0.0510757	-0.233955	0.234545	0.151332	0.290104	-0.148003	-0.141454	-0.248391	-0.177589	0.233349	-0.197604	-0.164141	0.0219633	0.0907727	0.29956	0.213799	0.210144	0.287677	-0.0494222	0.319338	-0.103781	0.0449001	0.00918957	-0.13041	3.18539e-05
VEGFA	0.0356462	-0.0916573	-0.0105645	-0.136494	-0.00840247	-0.125497	-0.0410333	0.0551967	0.015619	-0.0236428	-0.0979174	-0.121532	0.0829162	-0.0637634	0.0512733	0.0165192	-0.101474	-0.00421791	-0.1951	-0.0263222	-0.0947933	-0.0914854	0.0105423	-0.0590901	0.0738725	-0.210909	-0.0625334	0.0949378	-0.012385	-0.0436578	-0.023332	-0.0667094	-0.124352	0.107037	-0.172905	0.0970603	0.0722234	-0.0967404	-0.020269	-0.0737476	0.0645951	0.0772948	-0.0604554	0.0462239	-0.146448	-0.00599122	0.122273	-0.0337129	-0.0101457
[truncated: 74 more columns]
