# Supplementary material for: p53 wild-type colorectal cancer cells that express a fetal gene signature are associated with metastasis and poor prognosis
Source: Nat Commun. 2022 May 23;13:2866. doi: 10.1038/s41467-022-30382-9 (PMC9126967; doi:10.1038/s41467-022-30382-9)
Supplement: Supplementary file 8 — Source Data [file 41467_2022_30382_MOESM8_ESM.zip]

Archive with 17 entries (17 files):
- Source data Figure 1.xlsx
- __MACOSX/._Source data Figure 1.xlsx
- Source data Figure 2.xlsx
- __MACOSX/._Source data Figure 2.xlsx
- Source data Figure 3.xlsx
- __MACOSX/._Source data Figure 3.xlsx
- Source data Figure 4.xlsx
- __MACOSX/._Source data Figure 4.xlsx
- Source data Figure 5.xlsx
- __MACOSX/._Source data Figure 5.xlsx
- Source data Figure S1.xlsx
- __MACOSX/._Source data Figure S1.xlsx
- Source data Figure S2.xlsx
- __MACOSX/._Source data Figure S2.xlsx
- Source data Figure S3.xlsx
- __MACOSX/._Source data Figure S3.xlsx
- Source data Figure S4.xlsx
