# Supplementary material for: p53 wild-type colorectal cancer cells that express a fetal gene signature are associated with metastasis and poor prognosis
Source: Nat Commun. 2022 May 23;13:2866. doi: 10.1038/s41467-022-30382-9 (PMC9126967; doi:10.1038/s41467-022-30382-9)
Supplement: Supplementary file 8 — Source Data [file 41467_2022_30382_MOESM8_ESM.zip › Source data Figure 1.xlsx]

## Sheet: Figure 1a
Figure 1a
Dose-response curve of PDO5 treated for 72h
Logaritmic Transformation
	5-FU Concentration	Mean	SD	n
	1.73239	20.1939	4.0813	3
	1.25527	42.0722	1.83711	3
	0.778151	60.1316	2.70288	3
	0.30103	73	2.28022	3
	0	80	11.1087	3
	-0.30103	90	7.24728	3
		100	11.0987	12
	log(inhibitor) vs. response
	Best-fit values
	Bottom	7.948
	Top	88.91
	LogIC50	1.046
	IC50	11.12
	Span	80.96
	Std. Error
	Bottom	7.119
	Top	3.224
	LogIC50	0.1372
	Span	6.32
	95% CI (asymptotic)
	Bottom	-7,225 to 23,12
	Top	82,04 to 95,78
	LogIC50	0,7536 to 1,339
	IC50	5,67 to 21,81
	Span	67,49 to 94,43
	Goodness of Fit
	Degrees of Freedom	15
	R square	0.9457
	Absolute Sum of Squares	571.6
	Sy.x	6.173
	Number of points
	# of X values	18
	# Y values analyzed	18

## Sheet: Figure 1b
Figure 1b
Curve of PDO5 treated for 72h and post-washout
		Control			IC20			IC30
	Weeks post-washout	Mean	SD	n	Mean	SD	n	Mean	SD	n
	0	335104	108664	3	298295	164400	3	277956	51420.1	3
	1	6892000	876062	3	2775000	21213.2	3	1500000	56568.5	3
	2	6865000	535210	3	5055000	247487	3	1635000	162635	3
	Tukey's multiple comparisons test	Mean Diff,	95% CI of diff,	Significant?	Summary	Adjusted P Value
	0
	Control vs. IC20	36809	-719891 to 793509	No	ns	0.9915
	Control vs. IC30	57148	-699552 to 813848	No	ns	0.9798
	IC20 vs. IC30	20340	-736360 to 777039	No	ns	0.9974
	1
	Control vs. IC20	4117000	3,360e+006 to 4,874e+006	Yes	****	< 0,0001
	Control vs. IC30	5392000	4,635e+006 to 6,149e+006	Yes	****	< 0,0001
	IC20 vs. IC30	1275000	518300 to 2,032e+006	Yes	**	0.0012
	2
	Control vs. IC20	1810000	1,053e+006 to 2,567e+006	Yes	****	< 0,0001
	Control vs. IC30	5230000	4,473e+006 to 5,987e+006	Yes	****	< 0,0001
	IC20 vs. IC30	3420000	2,663e+006 to 4,177e+006	Yes	****	< 0,0001

## Sheet: Figure 1c
Figure 1c
Diameters of PDO5 spheres treated for 72h and post-washout
	Weeks post-washout	0	1	2		Tukey's multiple comparisons test	Mean Diff,	95% CI of diff,	Significant?	Summary	Adjusted P Value
	Untreated	100.44	181.13	750.09
		74.34	73.64	341.85		72h
		35.4	74.59	224.99		Untreated vs. IC20	3.337	-4,411 to 11,08	No	ns	0.5699
		50.6	166.13	68.23		Untreated vs. IC30	13.8	6,408 to 21,20	Yes	****	< 0,0001
		49.39	108.39	85.22		IC20 vs. IC30	10.47	2,992 to 17,94	Yes	**	0.003
		49.34	114.89	362.07
		59.11	151.92			1 week
		58.59	115.26			Untreated vs. IC20	93.63	70,76 to 116,5	Yes	****	< 0,0001
		39.7	312.24			Untreated vs. IC30	123.5	102,9 to 144,1	Yes	****	< 0,0001
		41.76	103.26			IC20 vs. IC30	29.83	8,429 to 51,24	Yes	**	0.0032
		110.56	223.43
		61.43	223.73			2 weeks
		69.5	171.53			Untreated vs. IC20	148.5	111,4 to 185,7	Yes	****	< 0,0001
		79.07	133.18			Untreated vs. IC30	276.5	242,3 to 310,7	Yes	****	< 0,0001
		68.71	71.99			IC20 vs. IC30	127.9	105,4 to 150,5	Yes	****	< 0,0001
		35.28	111.59
		83.64	120.37
		38.89	119.76
		98.91	68.53
		33.47	42.37
		48.39	236.35
		52.22	292.82
		34.92	277.15
		32.95	89.26
		49.71	178.04
		35.7
		50.87
		70.34
		88.99
		72.42
		77.8
		57.41
		62.18
		50.11
		34.39
		102.75
		32.09
		86.71
		114.55
		58.18
		69.65
		52.59
		45.86
		53.02
		25.36
		126.88
		66.6
		60.18
		39.41
		37.35
		46.14
		32.73
		31.34
		32.16
		92.97
		85.45
		53.72
		81.26
		116.86
		83.45
		43.68
		28.26
		103.9
		72.84
		53.57
		62.11
		83.56
		42.54
		84.79
		70.02
		52
		45.43
		36.46
		27.47
		45.45
		38.6
		48.26
		37.85
		27.42
		48.28
		49.67
		32.16
		76.77
		97.72
		59.92
		49.07
		45.63
		50.53
		37.2
		41.34
		46.82
		36.74
		46.43
		50.35
		47.05
		64.55
		98.72
		40.73
		32.52
		79.46
		72.53
		38.45
		30.25
		22.96
		77.9
		58.43
		98.56
		58.17
		40.45
		44.3
		27.11
		59.46
		65.89
		69.51
		45.93
		35.16
		59.11
		50.49
		58.59
		24.33
		88.91
		52.5
		72.98
		100.17
		65.13
		65.2
		61.19
		54.42
		100.94
		67.86
		38.61
		84.33
		82.19
		60.93
		67.91
		54.84
		71.92
		49.47
		47.89
		67.8
		66.8
		59.55
		50.39
		132.53
		53.64
		59.85
		81.93
		44.78
		52.38
		37.95
		56.21
		59.53
		51.28
		45.3
		44.63
		109.16
		65.58
		44.9
		48.87
		49.64
		55.88
		43.91
		49.45
		48.81
		65.15
		112.98
		67.59
		61.41
		41.96
		56.45
		70.84
		104.96
		47.6
		48.39
		38.59
		90.75
		44.11
		59.35
		65.65
		71.48
		58.75
		84.95
		57.33
		62.28
		40.86
		45.84
		25.53
		33.7
		37.79
		42.62
		98.75
		70.52
		60.63
		147.53
		39.59
		53.46
		88.15
		66.26
		32.12
		45.23
		43.59
		65.95
		55.19
		60.21
		53.51
		106.3
		32.52
		87.8
	IP implants	38.04	132.42	392.82
		41.04	40.8	104.85
		50.98	51.8	65
		123.92	109.44	175.76
		46.56	40.85	133.52
		46.74	31.3	345.55
		33.52	32.34	122.26
		73.1	31.59	162.65
		73.79	46.66	69.55
		61.65	20.65	79.51
		47.41	46.69	321.43
		62.52	84.9	75.95
		50.13	67.8	53.35
		36.53	28.73	201.77
		70.32	60.87	179.95
		29.22	34.13	108.42
		54.97	59.48	74.5
		76.23	70.59
		48.67	60.15
		61.52	100.09
		55.8	52.43
		105.79	46.57
		55.03
		40.66
		85.29
		51.84
		49.59
		43.82
		47.82
		84.22
		105.61
		34.52
		50.32
		71.12
		57.84
		58.78
		49.91
		72.3
		37.89
		67.21
		61.32
		52.07
		61.75
		57.82
		57.46
		74.18
		50.36
		30.52
		53.65
		46.22
		46.58
		48.58
		23.5
		106.17
		86.74
		71.67
		31.18
		35.88
		63.77
		55.01
		45.41
		61.1
		45.64
		91.94
		68.34
		38.6
		52.61
		48.23
		78
		82.85
		37.79
		57.52
		37.58
		41.85
		41.08
		43.19
		47.37
		58.49
		40.51
		75.8
		106.36
		44.81
		36.84
		40.87
		61.53
		45.34
		37.49
		82.25
		42.06
		52.78
		65.43
		88.05
		51.19
		50.3
		64.48
		36.48
		49.64
		37.14
		72.65
		33.27
		54.23
		65.47
		35.49
		89
		76.27
		49.41
		34.4
		28.83
		71.63
		42.59
		61.13
		37.11
		48.67
		50.05
		54.69
		57.81
		35.21
		59.06
		54.47
		54.33
		67.7
		57.66
		63.48
		39.98
		55.25
		166.01
		79.01
		63.51
		51.43
		60.43
		58.24
		65.52
		112.86
		58.5
		34.03
		42.09
		38.09
		62.62
		50.13
		38.71
		50
		42.69
		57.21
		101.2
		48.86
		48.58
		99.18
		59.78
		24.3
		94.25
		44.79
		32.56
		73.32
		54.43
		136.12
		47.47
		36.98
		47.71
		34.09
		93.22
		34.62
		50.76
		63.4
		60.57
		60.2
		56.3
		73.58
		61.73
		41.72
		47.15
		56.31
		55.21
		49.68
		36.84
		47.21
		78.12
		59.39
		42.74
		40.25
		79.62
		35.45
		38.91
		41.45
		44.32
		38.42
		65.03
		57.33
		57.07
		54.01
		35.84
		44.38
		47.37
		56.68
		56.57
		44
		45.22
		23.04
		41.14
		53.6
		39.93
	5FU+Iri. IC30	60.82	19.65	23.3
		82.14	29.14	57.15
		47.02	21.62	19.89
		43.7	32.78	34.63
		44.89	24.2	22.41
		43.51	34.37	32.6
		39.9	26.94	24.56
		47.34	24.09	30.07
		48.7	28.37	30.91
		36.9	27.34	24.05
		59.66	23.51	28.58
		90	25.29	27.02
		47.83	24.75	27.84
		38.92	32.55	30.22
		38.22	33.44	27.5
		36.89	27.86	36.98
		35.45	40.34	29.44
		62.11	45.73	27.18
		50.19	28.39	23.98
		60.33	22.6	27.27
		36.81	19.53	20.86
		46.36	19.26	33.79
		26.59	23.98	27.82
		72.71	13.08	19.91
		43.8	20.88	33.22
		43.16	26.05	29.85
		34.52	36.51	22.93
		52.58	26.11	27.79
		54.12	30.29	36.99
		42.58	18.95	28.52
		39	26.45	27.86
		56.52	35.25	36.03
		65.19	25.27	32.11
		79.9	23.31	28.77
		55.24		25.46
		37.38		26.11
		56.91		37.57
		22.64		26.73
		53.07		20.34
		47.53		27.82
		82.71		30.98
		32.28
		21.9
		30.2
		44.39
		39.8
		26.24
		28.55
		31.5
		28.37
		60.76
		64.16
		41.66
		40.96
		71.72
		36.34
		34.54
		23.26
		28.81
		48.31
		45.04
		30.94
		42.33
		28.37
		31.37
		40.66
		36.08
		50.5
		53.58
		27.13
		29.04
		45.9
		52.79
		56.34
		50.17
		74.61
		54
		37.57
		37.67
		42.22
		69
		38.02
		44.47
		45.57
		42.37
		52.64
		21.54
		36.81
		27.11
		29.43
		48.71
		71.37
		37.39
		35.57
		56.1
		39.17
		29.93
		36.81
		38.03
		63.42
		43.89
		44.51
		57.07
		36.81
		22.57
		34.6
		55.04
		29.69
		42.11
		49.46
		56.72
		36.25
		37.71
		39.92
		65.15
		51.89
		70.77
		48.74
		45.48
		56.15
		22.03
		31.99
		43.91
		42.38
		51.19
		37.51
		39.4
		54.31
		47.53
		45.25
		49.85
		44.1
		28.99
		45.61
		56.96
		46.96
		44.2
		38.38
		24.97
		32.22
		64.62
		49.24
		37.62
		48
		41.43
		20.41
		45.02
		56.45
		40.59
		43.89
		48.86
		31.22
		42.43
		41.33
		38.17
		60.82
		39.19
		45.76
		55.56
		36.81
		35.13
		77.19
		42.54
		38.61
		36.8
		52.11
		43.33
		39.84
		57.66
		67.91
		51.48
		45.64
		35.12
		98.92
		50.86
		50.86
		44.62
		46.4
		46.4
		48.34
		43.81
		29.78
		43.98
		51.43
		48.39
		45.47
		40.1
		42.64
		38.91
		36.13
		19.41
		32.66
		47.57
		48.31
		41.51
		62.35
		51.97
		36.91
		44.08
		38.59
		34.95
		54.68
		43.85
		58.63
		60.19
		71.33
		46.58
		38.48
		37.49
		44.99
		51.82
		43.14
		42.84
		51.32
		95.09
		41.44
		46.35
		44.7
		45.56
		51.64
		48.95
		46.31
		50.81
		53.41
		45.88
		47.23
		51.44
		46.8
		40.31
		58.24
		39.46
		50.88
		42.28
		44.11
		27.86
		59.64
		42.18
		80.43
		27.64
		25.26
		59.44
		36.36

## Sheet: Figure 1d
Figure 1d
Percentage of ki67 positive cells in each PDO5 sphere treated for 72h
	CT	IC20	IC30		Tukey's multiple comparisons test	Mean Diff,	95% CI of diff,	Significant?	Summary	Adjusted P Value
	72.7	30.8	12.5
	66.7	32.3	0		CT vs. IC20	45.68	38,79 to 52,57	Yes	****	< 0,0001
	83.3	35	12.5		CT vs. IC30	66.2	59,31 to 73,09	Yes	****	< 0,0001
	55	36.4	20		IC20 vs. IC30	20.51	13,62 to 27,40	Yes	****	< 0,0001
	75	29	12.5
	67.7	20.8	10
	85.2	18.2	0
	80	16.1	8.3
	70.6	33.3	20
	75	18.2	10
	73.3	22.2	0
	82.8	32	12.5
	77.8	46.7	18.2
	75	26.1	33.3
	75.5	55	15.8
	82.8	61.5	15
	81.8	37.5	0
	94.4	57.1	0
	68.8	20	5.6
	87.2	47.6	22.2
	92.9	29.4	0
	83.3	16.7	12.5
	82.9	31.3	7.7
	57.1	11.1	14.3
	81	21.4	10

## Sheet: Figure 1f
Figure 1f
Dose-response curve of PDO5 treated for 72h
Raw Data
		CT			IC20			IC30			IC60
	5-FU Concentration	Mean	SD	n	Mean	SD	n	Mean	SD	n	Mean	SD	n
	200	36.62	19.65	3	31.83	28.97	2	22.29	20.38	2	3.49	1.28	2
	50	65.78	13.96	3	55.07	20.68	2	51.44	13.31	2	20.48	15.55	2
	12.5	80.38	10.45	3	71.3	17.49	2	59.44	11.94	2	38.28	16.59	2
	3.13	86.61	9.27	3	79.11	7.88	2	70.87	5.56	2	48.96	14.85	2
	0.78	89.07	7.7	3	86.77	1.07	2	82.09	0.38	2	54.6	11.37	2
	0.2	95.45	2.69	3	93.74	11.63	2	89.88	9.78	2	84.48	8.21	2
	0.05	104.91	2.17	3	102.41	1.46	2	97.92	3.46	2	87.51	0.49	2
Logaritmic Transformation
		CT			IC20			IC30			IC60
	5-FU Concentration	Mean	SD	n	Mean	SD	n	Mean	SD	n	Mean	SD	n
	2.30103	36.62	19.65	3	31.83	28.97	2	22.29	20.38	2	3.49	1.28	2
	1.69897	65.78	13.96	3	55.07	20.68	2	51.44	13.31	2	20.48	15.55	2
	1.09691	80.38	10.45	3	71.3	17.49	2	59.44	11.94	2	38.28	16.59	2
	0.495544	86.61	9.27	3	79.11	7.88	2	70.87	5.56	2	48.96	14.85	2
	-0.107905	89.07	7.7	3	86.77	1.07	2	82.09	0.38	2	54.6	11.37	2
	-0.69897	95.45	2.69	3	93.74	11.63	2	89.88	9.78	2	84.48	8.21	2
	-1.30103	104.91	2.17	3	102.41	1.46	2	97.92	3.46	2	87.51	0.49	2
		CT	IC20	IC30	IC60
	log(inhibitor) vs. response
	Best-fit values
	Bottom	17.66	26.94	24.8	12.81
	Top	95.02	93.44	89.73	83.93
	LogIC50	1.839	1.416	1.187	0.4891
	IC50	69.07	26.04	15.39	3.084
	Span	77.36	66.5	64.93	71.11
	Std. Error
	Bottom	18.02	14.85	9.997	7.319
	Top	3.365	5.676	5.082	7.377
	LogIC50	0.2785	0.3596	0.2827	0.2647
	Span	17.38	14.62	10.19	9.312
	95% Confidence Intervals
	Bottom	-20,19 to 55,51	-5,753 to 59,64	2,799 to 46,81	-3,294 to 28,92
	Top	87,95 to 102,1	80,94 to 105,9	78,55 to 100,9	67,69 to 100,2
	LogIC50	1,254 to 2,424	0,6240 to 2,207	0,5649 to 1,809	-0,09353 to 1,072
	IC50	17,95 to 265,7	4,208 to 161,1	3,672 to 64,48	0,8063 to 11,80
	Span	40,84 to 113,9	34,32 to 98,67	42,49 to 87,36	50,62 to 91,61
	Goodness of Fit
	Degrees of Freedom	18	11	11	11
	R square	0.7978	0.7552	0.8266	0.8413
	Absolute Sum of Squares	2204	2162	1545	1979
	Sy.x	11.07	14.02	11.85	13.41
	Number of points
	Analyzed	21	14	14	14

## Sheet: Figure 1g
Figure 1g
Comet assay of PDO5 treated for 3h
	CT	IC20	IC30	IC60		Tukey's multiple comparisons test	Mean Diff,	95% CI of diff,	Significant?	Summary	Adjusted P Value
	0.0183385	0.0326262	0.103991	2.46613
	0.0136832	0.0252809	0.780865	1.05812		CT vs. IC20	-1.351	-2,647 to -0,05486	Yes	*	0.0372
	0	1.7349	0.621543	0.0975615		CT vs. IC30	-2.27	-3,508 to -1,032	Yes	****	< 0,0001
	0	0.285662	1.71969	17.9505		CT vs. IC60	-3.92	-5,227 to -2,613	Yes	****	< 0,0001
	0.0266872	0.0430305	66.5418	1.94956		IC20 vs. IC30	-0.9192	-1,875 to 0,03654	No	ns	0.0645
	0.0240846	0.131112	0	11.7639		IC20 vs. IC60	-2.569	-3,612 to -1,526	Yes	****	< 0,0001
	0.0726942	0	66.2986	4.62472		IC30 vs. IC60	-1.65	-2,620 to -0,6799	Yes	****	< 0,0001
	48.551	0.0645436	0.382454	0.524516
	0.0299932	1.532	0.0899937	0.330918
	0.0300341	0.120661	0	7.11495
	1.51012	1.4533	51.3762	24.2923
	3.11971	1.0317	5.28425	2.39309
	0.139978	0.0805351	0.0227413	4.16922
	0	0.0439674	0	0.313392
	0.0219001	0.0247593	0	36.981
	0.322668	0	0.122436	0.921488
	0	1.27028	0	0.103738
	0.0382029	1.99002	0.0829669	0.195533
	0	1.44087	0.075794	17.8658
	0	0.0164508	0.0660407	4.05017
	0.128276	0.026502	0	5.60584
	0.769316	0.0688106	0.124807	0.216591
	0.144483	0.0825333	0	3.94215
	64.4751	0.0401386	0.0328141	12.2033
	0.0266081	0.0798091	0	0.0535074
	0.018291	0.542264	0.0598427	0.820337
	0	0.0825951	0	2.08771
	0.0738153	0	0.677093	31.7612
	0.0800959	0	0.0391621	1.41239
	0	1.2899	0.0094477	1.14965
	0	0	4.84761	3.61587
	0	0.305559	6.08824	0.0376052
	0.160049	0.011241	0.0372993	1.0297
	0.781206	0.0285016	77.6397	0.0115273
	0.220968	0.0188063	0.256336	5.87535
	0.0375813	0.0299269	0.106284	9.87652
	0.056799	0	0.0485279	0
	0	0.114474	0.0628695	0.057922
	0.050262	1.84363	0.104638	45.231
	0	0.0216616	0.0445319	0.0645266
	0	0.0283805	1.24557	0.0157045
	0.0317521	0	0.0651533	1.92041
	0.102936	0.0365515	0.0597649	3.11663
	0.038904	0.0116318	1.77994	13.4629
	0.124097	0.0723526	2.31288	0.256403
	0.146336	0.0949921	0.262497	0.0512639
	0	0.0397996	0.0560914	0.0294211
	0.127422	0.056924	0.935669	9.65339
	0.00759636	1.11959	0.0321216	11.2915
	0.0327199	0	0	2.58737
	0	1.01849	2.33918	0.147938
	0.0283797	0.213748	8.08397	0.378547
	0.0343609	0	0	71.4319
	0	0	0.0079231	5.17729
	0	2.20092	2.32614	2.47377
	0	0.0170661	1.8981	0.346949
	2.81344	0.0766809	0	0.141952
	0.0295702	0.0245189	0.816607	0.0499734
	0.0615388	0.0632039	0	1.24409
	0	0	0.00720839	1.65739
	0.22711	0.135899	1.36237	0.138707
	0	0.0420199	2.19624	0.332992
	0	0	0.0579538	2.63042
	0	0.0152411	0.0105756	0.0559427
	0.0797823	0.014098	0.955838	1.96809
	0.0552778	0.0164067	0.00772735	0.62044
	0	0.363345	0	0.670534
	0	0	2.07615	0.153682
	0.0122191	0	0.0581478	0.163211
	1.33835	0.147601	1.32232	0.256491
	0	0.0369559	1.34037	0.245913
	0.0194777	0.392272	0.164269	1.37468
	41.3629	1.37716	0	1.18879
	0.0206829	0.737621	0.195872	0.3805
	0.595593	0.257102	0	0
	0	0	0.0173003	0.561995
	0.0420786	0	0.0223218	37.6361
	0	1.08107	0	0.0848601
	0.204048	0.027872	0.0428443	5.53928
	0.0574484	0	0	10.0968
	0	0.0211602	0	9.26396
	0.0471569	0.121181	0	1.57589
	0	0	0.0227948	5.49244
	0.180298	0.0695623	0	0.202443
	0	0.218442	0	26.3804
	0.032503	0	0.111955	0.0798651
	0.0460238	0	0.131846	3.45279
	0	0.035049	0.0258031	0.600364
	0.046094	0.0247537	0.0581899	0.968724
	0.125668	0.996689	0.029639	0.111323
	0	0.0762369	0.0973389	2.90279
	0	1.38394	0.296958	2.72562
	0	0.303524	0.0847534	0.657713
	0	0.14116	0.125722	5.71152
	0.0378259	0.117299	0	0.346519
	0.0302764	0	0	0.190069
	0	0.0864393	0.110366	0.675672
	0.0303017	0	0.0182488	7.76706
	0	0.0567071	6.91199	0.115603
	0	0	0.0522767	10.0082
	0	0.152764	0.024206	0.0964965
	0	0.0659406	3.91562	0.126556
	0	47.55	0.249413	1.21708
	0.038379	0.0425195	0.39815	16.5583
	0.160672	0.220895	0.199885	10.4548
	0.0418092	0	0	0.0576413
	0.0342112	2.32878	0.0550409	11.0575
	0.120756	0	0.315267	0.166353
	0	0.0239609	0.0110526	2.785
	0.0794408	0.020693	0.0747603	0.0283462
	0	3.62495	0.0768754	0.117353
	0.0334267	0.653002	0.102459	0.00235199
	0.0363715	0	0.0230516	1.99621
	0	0.0817496	3.4564	0.549988
	0.0162376	0.0319202	0.055786	2.33013
	0.163789	0.0254859	0.0403488	3.15664
	0.0290831	0	0	0.608777
	0	0.297337	0.474626	0.208852
	0	0	0.146819	11.9029
	0.10506	0	0.554807	58.6097
	0.0111643	0	0.0299868	0.100073
	0	0.0316319	0.0806677	0.261582
	1.79907	0.154951	2.47661	6.84427
	1.76573	0.424596	0.17962	13.006
	0	0.253337	0.25934	11.4717
	0	0	0.0115164	22.7443
	0.226369	0.230227	0	0
	0.338067	0.0282056	0.0263395	17.2671
	0.0390629	0	2.26141	1.87942
	0.209443	0	0.0211279	0.320436
	0	0.0930035	0.462512	0.128299
	0.0427505	1.97131	0	0.210635
	0	0.738413	0.057548	6.91491
	0.0539706	1.91497	0.478608	1.05816
	0.844483	2.63773	0.022085	6.32381
	0.319836	0.0759634	0.183119	1.73335
	0.253634	0.0299135	0	3.96585
	1.10144	0.240779	0	0.193274
	0	0	0	1.46975
	0.270517	0	0.127234	6.19329
	0.120413	0	0	1.81317
	0.132793	0.632084	0	1.6559
	0.0951126	0.022785	0.15485	0.197354
	0.0373735	0.0710135	0.197623	0.106065
	0.124094	48.5928	3.15923	0.845848
	0.0121815	0	4.62538	0.142775
	0	0.0715613	0	6.5364
	0.214965	0.083657	0	20.9623
	47.6027	2.35164	0.232617	1.19729
	0	0	0.102835	22.0693
	0.488181	0	0.404972	0.236933
	0.132781	0	0.0187459	0.290799
	0.105058	0.0868945	0	0.34251
	1.36202	0.0716616	0.170576	62.3839
	0	0.0290263	0.0195005	2.00946
	0.242094	0	0.0506396	0
	0.419762	0.0250787	0	15.6319
	2.2067	0.0246395	0.19847	0.294941
	0.0732887	0.0900207	0.223343	0.226995
	1.29771	0.0882974	5.00061	0.0503581
	0.0118598	0	0.0356225	0.00908664
	0.123479	0.0883475	0	1.63884
	0.59244	0.0279921	0.276533	0.81895
	1.28371	0.0965357	0.0955982	0.687872
	0.0148903	0.0857529	0.0303595	0.0488081
	0	0.0625103	1.17858	0.0142629
	5.79387	0.351057	0	4.11296
	0.321771	0.0107956	0.0915298	3.72815
	0.412936	0.0670315	0.404665	1.19281
	0.110319	0	0.283572	0
	0.0167081	0.157326	0.0203484	0.986174
	1.2126	0.0270067	0	1.44393
	1.01628	0.118017	0.182657	0.268622
	57.4805	1.67795	0	0.235414
	0.240703	0.1224	0.162187	0
	0	67.551	0.173075	2.70128
	0.668381	0.0677004	0	0.059756
	2.05833	0.0270922	0.38088	1.12272
	0.020983	0.380969	0.0337647	0
	0.948881	0.0311119	0.0493073	1.13577
	0.166697	0.0696061	0.0586771	0
	0.0526328	0	0.00894438	0.235721
	0.0390041	0.189456	0.0348547	0.564648
	0.232578	0	0	2.58861
	0.135727	0.096155	2.05166	0.122458
	0.0178009	0	0.859506	1.58119
	0.0499118	0.218599	0	0.0528146
	0	0.0521927	1.12954	0.319754
	0.0959946	0.0561525	1.13152	2.28734
	1.75997	0.0249583	0	0.854462
	1.18301	0.155717	0	0.392213
	0.0461453	0.0704513	0.130887	4.20548
	1.38229	0.198015	0.37114	0.419549
	0.143054	0.0598267	0.0728888	0.031755
	0.0508521	0	0.302848	0
	0.0303684	0.0262996	0	0
	0.00970909	0	0	2.44243
	0.185309	0.0211443	1.37589	0.652135
	1.06173	0.0385174	0.0329852	4.84073
	0	0.162675	0.2454	3.59448
	0	0.672197	0.0234702	120.904
	0	0.364571	0	20.6286
	0	0	1.48629	1.86383
	0	0	0	0.66065
	0	0.0730711	0	1.36955
	0.036621	3.31528	0.208673	27.1439
	0.0384689	0.0269676	0.21182	2.51338
	0	0.0478926	0	0.196806
	0.0210492	0.0482705	0	1.98898
	0.0330601	4.10843	0	61.5168
	0	0.0456307	0	0.0497485
	0.0267199	0	0	0
	0	0	0	6.29161
	0.421811	0.223531	0.0321153	6.08207
	0.0770502	0	0.0968529	0.0636187
	0	0.105662	0.088521	0
	0	0	0	1.21642
	0	0.0218825	0.0167056	1.5009
	0.0336751	0	0	0.146919
	0	0.0134389	0.110345	6.39075
	0.0255486	0.0303995	0.376957	0.859412
	0.0261777	0.0327979	0	0.229526
	0	0.0407828	0.0579335	0.346047
	0.333032	0.0433451	0.127377	11.8339
	0.0251164	0	0.749855	2.03726
	0.0537542	1.64411	7.34137	0.115573
	0.204382	0.110075	4.5695	0.18353
	0.0432764	0.116483	1.32266	0.979242
	0	0.430311	1.2771	0.293419
	0.126754	0.0748034	0.0487202	0.182626
	0.0305646	0.0450391	1.82521	0.151746
	0	0.386318	0.339061	0.0414416
	0.0416407	0.154751	6.09221	0.106571
	0.0457934	0	67.5912	1.92724
	0.0965378	0	40.6174	0.137037
	0.0858841	0	3.15937	1.26771
	0.248403	0.0161071	2.96772	0.0425378
	0	0.0369538	0.10192	0.0802124
	0.112372	0.191409	0.167636	0.0241344
	0.327724	0	1.43067	0.482109
	0.501949	0.049152	0.697751	2.03386
	0.184001	0.0191368	0.0402967	1.2206
	0	0.290109	0.0123367	5.75669
	0.0800877	0.0150906	0.128019	1.17228
	0	0	0.0109844	0.288737
	0.277063	0	3.9266	1.10444
	0.0911838	0.0358999	0.0275107	0.0640076
	0.455957	0	0.253539	0.0136026
	0.105633	0.0429628	0.0380397	65.7483
	0.101289	0.114592	0.129934	1.19774
	0.0489733	0.119421	0.0113324	0.179439
	0.150155	0	0.122931	0.116417
	0	0.186354	0	0.150497
	0	1.25819	0	7.35451
	0	0.396391	0	0.949198
	0.636765	1.73046	0.0316487	3.07882
	1.15487	0.263715	0.0450003	2.04313
	0	20.6199	0	0.151733
	0.0605144	2.73893	0.464848	5.08978
	0.05119	0.285776	0	0.279257
	0.135871	0	0	0.120693
	0	0.170154	0.13986	2.24081
	0.0501382	0.0276994	0	0.322282
	0	0	0.0438283	0
	0	0.0137714	0.0352797	17.6298
	0.130902	0.0305821	39.8407	0
	36.3557	0.957834	0.581478	16.9803
	0.0722538	0.2288	0	0.788658
	0.232269	1.21625	0.0878327	0.21001
	0.00678485	1.47678	0.0271836	0.0944754
	0.764218	0.0520166	39.8392	1.6284
	0.0348847	0.319549	0.210872	0.0179714
	0	0	0	3.98022
	0.112503	0.466809	0.13513	0.0765967
	0	0	0.126832	0.255392
	0	0.0738853	0.124326	20.2956
	0.0219002	0.0188728	0.0932962	0
	0.0416672	0.120366	0	2.01395
	0	0.207657	0	3.0041
	0.0413669	0	1.96392	0.230295
	0.0785354	0.0299002	0	0.723548
	0	0	0	0.110935
	0	0.0739578	68.9865	0.0773086
	0.0505847	0	2.90323	0
	0.162576	0.0183803	3.47022	0.0451138
	0	0	0.0853041	0
	0	0.0644493	2.437	0.0634983
	0.274401	0	1.98232	0.205242
	0	0	0	0
	0.242405	0	1.66122	0.183621
	0	0.159756	0.102346	0.153473
	0	0.0248618	1.69467	0
	0	0.019854	96.8782	0
	1.60306	0.139846	0.227274	0
	0.160714	0	1.89235	0
	0.135029	0	2.13471	0
	0	0	2.99806	0
	0.197916	0	0.0209855	13.9062
	0.0169818	0	0.0735811	0
	0.0117185	0.0461698	1.06932	0
	0.195751	0	1.5371	3.68739
	0.184133	0.174791	0.149622	0.141665
	0.136283	0.329444	42.6814	0.0100441
	0.0725592	87.8633	1.69443	0.0940035
	0	0.180891	1.8144	0
	0.0327354	0.560153	3.81629	12.3907
	0.0166958	0.019908	6.05784	0.33401
	0.0269316	2.19957	1.21976	0.850583
	0.472218	0	1.12381	4.53475
	0.261837	0.200482	0.518632	0.0924453
	0.140416	1.73458	1.13096	0.0935773
	0.0161298	5.4171	0.0163332	0.128912
	0.0233504	0.431113	0.197094	2.43669
	0.0358045	0	0.223032	12.6674
	0.123581	0	0.0457505	0.124646
	0	0.364592	0.207066	1.08635
	0.019647	0.385945	0.0125486	0.992041
	0	0	6.34123	1.80897
	0.0199892	0	1.06844	0.101046
	0	6.07667	0.0247985	0.0139901
	0.0137911	0	0	0.0324275
	0.0503695	0.390303	27.456	2.13806
	0	3.10905	0.373671	0.0282689
	0	0.0719221	0	14.0646
	0.609036	0.298927	1.25991	0
	0	0.858682	0.00671764	3.24603
	0.0928943	0.095445	1.67659	0.0220721
	0.182385	0.113735	0.239544	0.144345
	0	0.432893	0.107923	4.80281
	0.139332	0.965304	0.316681	0.195529
	0	0.252387	0	2.11645
	0	0.0202315	11.4131	0.118694
	0.00503513	1.57275	0.409024	0
	0	1.42558	0.0934882	0.0470746
	0.0150468	1.39284	2.05358	0.162076
	0.0459077	0.397313	77.3915	0.00352627
	0.0717871	0.0155086	0.13876	8.95215
	0.0169177	0.545673	0.0543762	14.3063
	0.0569928	0.176311	2.46808	0.28783
	0.0405177	0.395638	0.0288395	1.43176
	0.0445778	0.00470191	0.0907444	2.27538
	2.39689	0.0152135	0.250144	0.99416
	1.14766	0.0310125	3.55944	73.0892
	0	0	1.38427	1.44562
	0	0	0.334074	1.86416
	0	0.273853	0.0306458	0.0877985
	0.297321	0.0686508	0.389832	1.01133
	0	0.170152	0.573658	0
	0	0	3.47243	10.8188
	0.103457	0	0.0667203	0.0611311
	0.0303097	0.011301	9.89485	19.4117
	0.0388975	0	0.0885712	5.26039
	0.0310986	70.4918	5.52207	42.1081
	0.122901	0.0632827	0.133996	1.13091
	0	5.48837	0.1528	0.0577789
	0.0350003	0.0845076	3.38967	5.42112
	0.0345573	0.032371	1.18432	0.228481
	0	0.060374	0.144541	33.6181
	0.0286616	1.79845	0.0471663	0.00513862
	0	0	0.233902	19.1928
	0.0281973	49.5661	2.76022	1.88666
	0.194655	1.69277	0.00980127	0.764999
	0	0.0337278	0.608561	0.0252923
	0.136153	0.311533	0.407937	6.06184
	0.543968	0.0301512	0.789009	0.971547
	0	0.493717	0.125091	0.123501
	0	0.022044	1.53875	5.56657
	0.0225418	0.344016	0	0.23162
	0.0131616	0.346414	0.0604215	0.0791525
	0	0.070845	0.0128453	1.54012
	0.0101182	0.0231991	1.53615	0
	0.0845804	0.0414412	2.09897	0.0180304
	0.123675	0.0133677	1.15121	14.7262
	0.0499927	0	1.28605	0.0546753
	0.0371904	47.5647	0.112091	0.67407
	0.163617	0.245682	0.970274	0.834998
	0.0244614	0.114657	0.0581627	0
	0.0140955	0.104778	0.0753092	0.0202807
	0.0110699	0	0.980575	2.05552
	0.0644169	0.0320987	2.84044	7.49686
	0	0.129006	1.68863	3.02411
	0	0.0108239	0.147624	0
	1.30183	0.057672	0.0640016	0.230214
	0.294324	0.0360343	0.023112	0.0905576
	0.0233131	0	5.50736	0.0835205
	0.144111	0	1.01206	6.64379
	0.496253	0.24233	20.654	0.95924
	0	0	0.138919	3.54718
	0.0405144	0	0.0521637	0.0788968
	0	0.0376435	2.56615	0.0142093
	0	0.0925669	0.0645259	0.231271
	0	0.0410679	1.82477	83.7401
	0.0330336	0.0280069	2.16107	0.184268
	0.0118254	0.203617	0.0326608	0.14212
	0	49.5831	0.0131839	0.327211
	0	0.0315317	0.0136147	0.136742
	0.0167711	0.0419601	28.046	3.31949
	0	0	0.120704	0.142406
	0	2.32053	0.113156	2.80198
	0.314028	0.0963902	0.0214904	9.85792
	0.0842692	1.52287	0.586898	16.3486
	0.110065	0.168154	0	0
	0	49.2869	1.21618	43.6408
	0.0267005	0.00933588	0.0523292	0.178492
	0.134732	2.73306	0.0329159	0.389815
	0	0.0319277	1.21708	1.19064
	0	0	0.329967	66.4734
	0.474675	0.0429397	0.188616	46.997
	0	0	7.87579	0.225844
	0.151587	0.0349057	2.49894	3.176
	0	0	0.313501	0.771981
	0.47501	0.171922	0.0790841	1.5376
	0.0317047	0.021306	0.016306	0.123122
	0.0328445	0	0.241995	0.722123
	0	0.0478141	0.180716	0.538779
	0.156339	0	4.32779	1.45344
	0.0746475	1.9869	0.0158569	33.7069
	0.0222647	0.00928605	11.5783	0.146673
	0	1.88036	0.194561	0.507447
	1.32479	0.0101897	0.0166189	0.161447
	0.171186	0.227369	1.07584	25.3328
	0.119588	1.04615	0.377957	19.6251
	0.217047	0.177752	0.260448	5.89902
	0	0.41104	0.141516	21.5544
	0.0370283	82.5386	0	95.5948
	0.265263	1.1588	0	23.0841
	0	1.7259	0.23524	99.3326
	0	0.0110948	0.089623	0.431222
	0	1.54436	0	0.0902941
	0	2.08326	0.0253148	64.1339
	0.105692	0.0471878	0	14.4315
	0.0686054	3.21701	0	10.3002
	0.127349	2.03283	0	0.082542
	0.0235025	2.03858	3.30059	0.224217
	0.117227	0.0779375	0	5.91626
	0	0.0145419	0	0
	0.125892	0.0818708	0.113448	10.7922
	0.0477262	76.2536	0.0454208	0.222081
	0.0299679	0.106876	0	10.2734
	0	0.508299	1.89748	1.74917
	0	0.0456714	0.220797	10.1096
	0.00960043	0.31679	0.257542	0.339954
	0.0961522	0.220952	0.0235218	0
	0.028177	0.0267844	1.89085	11.2297
	0	0	0.0913174	0.096157
	0	0.0579247	0.0690276	3.85817
	0.129813	0	0.118604	12.6688
	0	0.0234504	0.136056	0.052654
	0.0274398	0.0581997	0	0.148159
	0	0	4.59342	0.39052
	0.0352469	0.0176021	0.491126	2.17951
	0	0.229791	0.0240649	0
	0	0.0280712	0.18055	0.0882043
	0.0268059	0.0257866	0	1.20071
	0	0.0188925	0	0
	0	0.162661	0	0.163908
	0	0.0267656	0.0221026	1.55291
	0.084638	0	1.77751	0.0652871
	0	0.00710501	0	0.0170786
	0	0.510091	0	0.0268219
	0	0.0200914	0.188409	1.17741
	0.184116	0.0223718	0	0.264868
	0	0.323939	0	0
	0	0.0517992	20.4212	0.0160568
	0.0622591	0	0	1.70912
	0.0375575	0.40672	0	0.220753
	0	0.239844	0	0.153534
	0.054795	0	0.0171682	0
	0	0.0169206	0.351441	0.1138
	0	0.0745265	0.0822969	1.18102
	0.149655	0	32.6547	0.557384
	0	0	0	54.8383
	0	0	0	0.0349372
	0	0.131988	0.185202	2.21354
	0.050006	0	0.0938335	1.33503
	0.0581878	0	0.0496774	0.146465
	0.11269	0	0	0.533699
	0.0323297	0.0689084	0	0
	0.0926035	0.055838	0	0.695567
	0.0316926	0.212008	0	1.18051
	0.0580069	0.367407	0.0390231	1.11479
	0	0	0	0.028059
	0	0.075446	0	0
	0.0416732	0.148	0.0142902	1.1559
	0.305174	0.454035	0	57.1951
	0	0.111288	0.284757	0.203668
	0	0.141827	0.89167	0.134945
	0	0.176933	0.00555652	6.52977
	0.0676583	0.0576875	0.0276209	0.193357
	0.162595	0.01628	0.476737	0.389449
	0	92.0577	0	1.58978
	0	0.503646	0	7.59638
	0.161649	0.677696	0.116303	0.973424
	0	1.49141	0.0895909	1.01614
	0	0	2.32435	2.52342
	0.0418027	32.7243	1.39177	0
	0.125379	0	0.0256144	0.111269
	1.0121	0.0283802	1.26553	0.912538
	0	0.0119103	0.0573045	1.35167
	0	0.0449318	0	14.0714
	0	0.0354381	0.329962	0.234758
	0.150156	0.0141421	57.4845	0.0867389
	0.108202	0.0945386	1.34792	0.131382
	0.0198498	1.51816	1.70094	0
	0.126242	0	0.101275	1.03854
	0.0281216	0	38.7719	0.209423
	0.154371	0.332847	0.188184	0
	0.0227477	15.6049	0.248988	0.26157
	0.132751	0.13766	31.2279	0
	0	0.0357361	62.8918	8.77636
	0.140821	1.32932	56.4578	0.267871
	0	0.20273	0.0405956	0.0723523
	3.37702	0	2.02366	0.116937
	0.175715	1.05394	0.0900937	0.116901
	0.031793	0.0174389	0.349271	0.0310168
	0.00793315	0.833109	1.0032	0.0156805
	0.109045	0.0854186	1.76273	0.381969
	0.0191103	0.00849611	0	0.0280016
	0	0.03774	1.69467	1.64332
	0	0.116004	0.0193265	1.02072
	0.011389	0.153377	0	0.82626
	0.0151103	0.0632803	0.0180272	0.163369
	0.0158889	0.0550809	3.06478	0.0561136
	0.0670296	0	0	0.803749
	0.0439054	3.1106	1.92	3.97907
	0.113623	0	53.1194	0.0351371
	0.282724	0.404443	0.0740369	0.147995
	0.317196	1.93688	0	0.334257
	0.0970845	0.125778	0.124408	0.0779359
	0	0.336796	3.52684	0.845043
	0.111325	2.26131	1.03178	0
	0.175624	0.0540831	0	0.0131191
	0.0515499	0.0933447	4.40886	2.78587
	0.0438769	1.48386	1.47367	0.050707
	0.0432819	6.60729	2.55177	0.122551
	0	2.31174	94.2002	7.09827
	0.108221	0.540534	2.27303	0.162146
	0	0	0.0999346	0.210777
	0	1.0792	41.8276	0.0486483
	0.0308282	0.383953	0.186138	1.59329
	0	1.94934	2.38123	0.121662
	0	0	6.8103	0.23986
	0.0336219	0.0608142	2.74434	0
	0.116786	0.123171	0.770818	0.0126884
	0	0.268521	3.8176	0.14943
	0.0185511	0.0739881	0.0357412	0.10956
	0	1.22254	0.0904209	0.171036
	0	0.071641	1.19136	0.178303
	0	0.0119392	0.172853	0.15888
	0	0.0204463	2.83291	0.211931
	0	0.122392	2.33647	1.12606
	0.186753	0.622289	0	0.0270311
	0	0.177242	1.35915	0.545974
	0	1.45061	1.1959	0.0221548
	0	0.127304	81.6014	6.32777
	0.0344107	0.0847818	2.09658	11.6799
	0	0.141809	0	2.09889
	0	0	0.17935	0.997148
	0	0.184063	5.02252	0.0970614
	0	0.0723233	1.80512	1.27805
	0	0.173394	0.271161	0.225327
	0	0.0529616	0.478959	13.2398
	0.214098	0	1.60766	1.34457
	0.0184979	0.0596135	1.50926	1.94187
	0.1629	0.0181936	2.83069	1.815
	0.0407165	0	1.61134	0.0655478
	0	0.264465	0	1.16093
	0	0.210263	0.530019	0.0467476
	0.153685	0	0	2.76146
	0.215554	0.050589	0.347017	0.0114732
	0.164627	0.303971	0.0631768	1.39159
	0.188513	3.12745	1.26981	0.232684
	0.185258	1.36395	0.116273	27.0677
	1.16757	0.322886	1.69917	0.784839
	0.119434	0.0765615	0.640465	0.303411
	0.0920554	0.0177715	0.352798	1.90516
	0.211593	0.484366	2.54151	0.137467
	0.0287608	2.35411	3.09369	0.607198
	1.24657	0	14.397	0.0437333
	0.0376538	0	2.36422	0.0431032
	0.246846	0.0817228	1.62496	0.101959
	0.326555	0	69.6491	0.553784
	0.100855	0	3.00689	0.106824
	0.878788	1.40168	3.17918	0
	0.440762	0.00762712	0.0909372	0
	0.0641509	0	1.28297	0.790879
	3.15845	0.0785241	0.223652	1.29435
	0.163807	0.361347	5.61364	0.195356
	0.114648	0	0.997448	0.163507
	0.103701	3.56079	5.23733	0.105671
	0.2844	0	9.42302	0.9929
	0	1.84251	0.23911	2.27806
	0.111107	1.77064	0.667172	0.0637305
	0.332363	0.0201696	11.386	0.161084
	1.54567	0.325184	2.48935	0.835062
	1.82676	0.0361343	4.5319	8.87596
	0.127137	3.09576	0.751518	18.1812
	1.31648	0	1.09804	6.16519
	0	0.0506757	1.77224	13.4266
	1.49308	0	0.265959	0.377664
	0.183632	0.112793	2.38595	5.33308
	0	0.212305	0.0147817	11.9269
	0	1.32467	1.08523	2.0186
	1.04749	0.138345	2.91486	1.57914
	0.0491835	0	1.76771	0
	0	0.233782	1.70136	51.0464
	0.104039	0.578989	0.0356147	19.6861
	0	0.9164	4.57705	0.0683731
	0.099382	1.40585	1.80053	6.95942
	0.799865	0	6.81561	0.200049
	0.235011	0.0180244	0.0308109	5.89127
	0.0212554	0.0470833	0.0182668	40.6841
	0	0	2.0589	0.0469197
	1.25147	0.287883	132.4	0.587036
	0.0261056	0.065573	2.26529	3.91574
	0.0265047	0.0412732	7.84356	0.058081
	0.0288445	0.731179	2.58721	0.171441
	0.0420144	0.0434267	7.88138	13.9861
	0.0635008	0	0.202002	0.869067
	0.0604873	0	1.54418	20.5119
	0.143242	0.375702	2.76611	0.29636
	0.0166314	0.0207318	2.35026	30.33
	0.389593	0.013102	1.13219	0.252394
	0.0582735	0	11.0652	113.039
	0.0181054	0.0902323	16.5839	0.957719
	0.152832	0	0.0914779	0.443273
	0	0.019377	0.00451926	0.0409457
	0	0.0527931	1.41979	0
	0	0.076645	0.0603756	0.878439
	0	0.144145	2.80315	6.91692
	0	0.544604	1.32832	0.074322
	0	0.0988957	0.143925	4.31071
	0.0412219	0.0573826	1.59404	0.146383
	0.0498005	1.47699	0.776936	13.3762
	0.0444622	0.0841351	0.694539	44.035
	0.0417557	0.0323307	1.58758	0.20774
	0.318132	0.113976	1.29051	12.0146
	0.0385228	0.107813	0.0143922	0.115101
	0.0665811	0.258335	0.228585	0.333529
	0	0.40984	25.1029	0.234849
	0.035243	0	0.981515	3.54056
	0.0587514	0.0920749	37.9034	2.02006
	0.0206091	0.0358354	4.31985	0.601095
	0.0879814	0.327948	1.17463	4.05424
	0	0.0342987	0.319401	4.40317
	0.0269377	0.0661494	0.0243325	1.14653
	0.0164756	0.0501792	0.120504	0.253435
	0	0.280737	0.587369	1.23725
	0.0317412	1.041	2.41443	0.0763941
	0	0	1.44027	6.68813
	0.0345225	0.0960485	0.0296351	5.31736
	0	0.0768894	0.0675584	0.0593474
	0.0502744	1.19673	2.39687	0.587404
	0.0807694	24.9516	0.00400683	0.169688
	0.0282658	2.10763	13.2835	2.6018
	0.0699931	0	0.564998	1.28001
	0	0.0569853	2.45466	1.76291
	0	0.0192528	2.17082	0.957159
	0.0504656	0.252128	0.0878097	1.81494
	0.0425404	0.0159229	0	3.98785
	0.0288762	0.387785	0	1.76131
	0.0922237	0.273197	0.417663	4.18726
	0	0.576222	0	0.142229
	0.0347725	0.0185493	0.404568	8.79954
	0	1.44935	0.119976	0.168581
	0.0263805	0.114564	0.128834	3.69197
	37.1784	0	0.140865	7.04654
	0.218194	0.0442717	0.0776951	0.193049
	0.0578555	0.856102	0.319634	0.10027
	37.8961	0.0468575	0	2.11681
	0.0458806	2.10579	0.480722	0.766465
	0.122499	0.258126	0.0371008	0.0380652
	0.0489568	0.0489822	1.30638	0.225731
	0.0697427	0.285403	0.297351	18.0832
	0.0997035	0.773641	1.62785	0.15451
	0.0984834	0.160436	0.12409	10.8792
	0	0.0409807	0.0393992	15.7634
	0	0.0970484	0.497475	0.0609271
	0	0.0746149	0.495245	10.6039
	38.2708	0	0	0.382324
	0.15836	0	0.255716	0.230447
	0	0	57.0481	0.55116
	0.156362	2.59535	0.957197	0.203302
	34.2347	0.11335	0.026216	58.9413
	0.0425167	0.0374067	0.203503	5.44265
	0.0349189	0.410235	0.576708	0.183038
	0	0.135666	0	1.62064
	0.0251197	2.47029	0	1.63929
	0	0.0522471	6.70177	1.60044
	0	2.72623	4.71581	2.79589
	0	0.086869	0.300743	0.156084
	0.0784731	3.57576	0.103991	4.84011
	0	0.274787	0.780865	59.4357
	0.0784751	0	0.621543	1.74812
	0.681947	0.0734888	1.71969	0.971221
	0.36881	0.664629	66.5418	0.194301
	0.032846	0.0142555	0	1.92663
	0	0	66.2986	0.599238
	0	0	0.382454	0.405754
	0	0.0312549	0.0899937	0.0233052
	0	0.0676579	0	6.32308
	0.0156436	0	51.3762	1.54414
	0	0.0254371	5.28425	0.774392
	0	0.106113	0.0227413	3.11211
	0	0.102352	0	3.1328
	1.95178	0.0638441	0	1.44201
	1.45899	0.208712	0.122436	3.52857
	0.0259856	0.3234	0	4.03552
	0	0.0446037	0.0829669	0
	0.0273549	0.792026	0.075794	1.84126
	0.0165267	0.919143	0.0660407	0.0829272
	0.0271747	0.282442	0	2.06197
	0.0448821	0.0571111	0.124807	0
	0	0.0354723	0	4.51424
	0	2.30871	0.0328141	4.93204
	0.0887846	2.76224	0	2.52398
	0	21.8177	0.0598427	6.83117
	0	0.716202	0	0.0634278
		0.314052	0.677093	0.823143
		1.25921	0.0391621	0.117157
		0.0515089	0.0094477	2.24852
		0.0377297	4.84761	1.19551
		0	6.08824	54.7073
		0.114398	0.0372993	0.0338946
		3.91964	77.6397	1.78999
		0.0367263	0.256336	19.3876
		85.1018	0.106284	1.32207
		1.16411	0.0485279	0.583143
		1.5781	0.0628695	1.14815
		7.57119	0.104638	0.0263549
		1.06381	0.0445319	0.796007
		0.0254904	1.24557	0.0331453
		0.0276113	0.0651533	0.220979
		0.356107	0.0597649	0
		0.050659	1.77994	41.9149
		0.0296091	2.31288	0.0791553
		0	0.262497	1.01741
		0.0553804	0.0560914	0.120924
		0	0.935669	0.643568
		1.40792	0.0321216	0.766772
		0	0	0.544066
		0.072275	2.33918	0.152727
		0	8.08397	0.0755092
		1.88344	0	0.572426
		0.0593426	0.0079231	0.0102807
		0	2.32614	0
		0	1.8981	0.0176186
		0	0	0.0315462
		0	0.816607	0.111416
		52.6259	0	0.141565
		0.146792	0.00720839	0
		0	1.36237	1.10974
		0.0779877	2.19624	1.86912
		0	0.0579538	0.033762
		0	0.0105756	2.33842
		0	0.955838	0.064938
		25.0788	0.00772735	0
		1.38921	0	2.80768
		0	2.07615	0.34906
		0.0701018	0.0581478	0.0459963
		0	1.32232	0
		0.000619	1.34037	0.049051
		0.262304	0.164269	0.0552613
		0.0986884	0	0.28964
		0.0854479	0.195872	0.296825
		0.130297	0	0.102071
		7.01342	0.0173003	7.96624
		0.077483	0.0223218	0.23316
		0	0	0.279624
		0.146969	0.0428443	2.39339
		0	0	0.517473
		0.25554	0	0.0837701
		0.219298	0	0.105908
		0.346511	0.0227948	8.72747
		0.889085	0	0.0434122
		0.0557336	0	16.7269
		0.0658007	0.111955	2.14355
		1.94893	0.131846	0.0740471
		0.249037	0.0258031	0.244907
		0.372999	0.0581899	0.351947
		0.288914	0.029639	0.4052
		2.35781	0.0973389	0.0847018
		0.805642	0.296958	9.54269
		0.0293796	0.0847534	0.23243
		0.0208868	0.125722	0.222736
		1.54821	0	5.89078
		0.00670287	0	0.676004
		17.3492	0.110366	0
		5.35418	0.0182488	0.17316
		4.97899	6.91199	0.114784
		0.0272356	0.0522767	0.993923
		6.02155	0.024206	2.54426
		0.342019	3.91562	7.34929
		0.63812	0.249413	0.0372419
		0.0136768	0.39815	2.82852
		0.0784803	0.199885	2.51942
		0.0778325	0	0
		0.0646252	0.0550409	0.168318
		1.11441	0.315267	7.05281
		0.0938923	0.0110526	3.07873
		0.0650188	0.0747603	17.7416
		0.030637	0.0768754	3.7375
		0.0151729	0.102459	0.133427
		0.159107	0.0230516	0
		0.0903126	3.4564	1.63897
		0	0.055786	3.47486
		0	0.0403488	0.612586
		0.615385	0	0
		0	0.474626	0.0590017
		0.0535857	0.146819	0.119122
		0.0328698	0.554807	12.3215
		0.0797568	0.0299868	0.830657
		0.632361	0.0806677	5.91917
		0.00660435	2.47661	2.72934
		0.0115178	0.17962	0.0461862
		0.235433	0.25934	2.62391
		0.681367	0.0115164	0.0527777
		0.343324	0	0.0556629
		0	0.0263395	0.820351
		0.0932343	2.26141	1.44284
		0.179102	0.0211279	2.22054
		0.416255	0.462512	2.26497
		0.028674	0	0
		0.0493465	0.057548	5.36066
		5.21511	0.478608	0.229172
		0.0131895	0.022085	1.70425
		2.04164	0.183119	5.29444
		125.592	0	0.118967
		2.19704	0	0
		0.0386053	0	1.31573
		0	0.127234	23.2566
		0	0	39.0072
		0	0	0.04188
		0.0316702	0.15485	1.7261
		0.0266582	0.197623	31.642
		0	3.15923	5.77252
		0.12243	4.62538	0
		0	0	10.7705
		0.0364672	0	4.55118
		0	0.232617	23.9133
		0.0303872	0.102835	7.39884
		2.98356	0.404972	14.4053
		0	0.0187459	7.33057
		3.26161	0	0.281065
		0.453843	0.170576	7.9934
		0.0126687	0.0195005	0.0400054
		0	0.0506396	1.58683
		0.0939923	0	2.20118
		2.64443	0.19847	1.40022
		1.23601	0.223343	0.15294
		0.385392	5.00061	0.0256751
		0.094809	0.0356225	0.604124
		0.0186481	0	1.28123
		0	0.276533	0
		0.126174	0.0955982	12.3405
		0.47732	0.0303595	1.92501
		0.35131	1.17858	2.52576
		0	0	0.783567
		0.0254041	0.0915298	1.80516
		0	0.404665	1.17347
		2.02778	0.283572	0.700897
		0.026942	0.0203484	0.631304
		0.0100193	0	3.16902
		1.57457	0.182657	0.802163
		0.0230707	0	0.0916178
		0.0601135	0.162187	1.35624
		0.0401723	0.173075	1.78503
		0	0	0.0423109
		0	0.38088	19.4205
		1.21057	0.0337647	2.18223
		4.81269	0.0493073	2.05296
		0.024695	0.0586771	0.0966502
		1.41838	0.00894438	1.77655
		0.0236876	0.0348547	0.100116
		0.0184498	0	0.230749
		0	2.05166	0
		0	0.859506	2.83475
		2.34	0	0.0087478
		1.7054	1.12954	0
		0	1.13152	0.256841
		0.271992	0	0.0707916
		0.0162553	0	0
		0.5498	0.130887	0
		0	0.37114	0.0122225
		0	0.0728888	2.48597
		0	0.302848	100.959
		1.49433	0	7.5942
		0	0	0.647464
		0.0762292	1.37589	0.235244
		0	0.0329852	0.444849
		0	0.2454	1.45127
		0.0953738	0.0234702	0
		0.013643	0	0.114435
		0.0604062	1.48629	0
		0	0	1.7552
		0	0	0.940993
		0.231828	0.208673	3.44479
		0	0.21182	0.931572
		0	0	1.17465
		0	0	2.48826
		1.41204	0	1.01656
		0	0	1.49179
		0	0	0.432046
		0.023941	0	1.63462
		1.28458	0.0321153	0.567347
		0	0.0968529	0.796897
		0.0297016	0.088521	1.39729
		0	0	0.102295
		1.154	0.0167056	0.846634
		0	0	1.94015
		0.288386	0.110345	3.55458
		0	0.376957	2.75014
		0	0	1.10652
		0.0858694	0.0579335	3.66803
		0	0.127377	0.0472991
		0.198388	0.749855	1.06963
		0	7.34137	0
		1.91124	4.5695	0.906555
		0.0330849	1.32266	1.25057
		1.4042	1.2771	0.00639512
		1.22211	0.0487202	0.104022
		5.78102	1.82521	0
		0.0215798	0.339061	2.18611
		0	6.09221	0.0519637
		0	67.5912	2.75605
		0	40.6174	0.128971
		0.220823	3.15937	0.0461356
		0.154546	2.96772	0.421024
		0.0898682	0.10192	0.0186848
		0.195814	0.167636	0.0140706
		0	1.43067	0.23596
		0	0.697751	1.7007
		0.094575	0.0402967	0.471802
		0.118064	0.0123367	0.888357
		0.0218907	0.128019	3.84786
		0.0964334	0.0109844	0.028151
		0.212068	3.9266	1.00671
		0.171996	0.0275107	1.04891
		0.353673	0.253539	0
		0.31196	0.0380397	0.050733
		50.605	0.129934	6.51919
		0.00763479	0.0113324	2.72724
		0.019115	0.122931	0.0590784
		0.0445703	0	2.24043
		0.139151	0	0.0679981
		0.0490529	0	0
		0.27908	0.0316487	1.42207
		0.0211796	0.0450003	13.8574
		0	0	1.28455
		0	0.464848	1.08765
		0.118191	0	1.36775
		0.0737841	0	9.63151
		0	0.13986	0.00594909
		0.16289	0	0.205236
		0	0.0438283	1.23177
		0	0.0352797	0.106013
		0	39.8407	0.252315
		0.438781	0.581478	1.23687
		0.166544	0	0.0863921
		0	0.0878327	0.937242
		3.30887	0.0271836	0.287876
		8.73514	39.8392	2.72698
		0.0949806	0.210872	0.123168
		0.76131	0	2.10215
		0.48146	0.13513	0.296127
		0.842976	0.126832	62.7972
		0.911877	0.124326	2.52998
		66.4772	0.0932962	0.158419
		4.681	0	1.09049
		0.409178	0	1.5465
		0.507584	1.96392	4.2219
		0.197577	0	0.161516
		0.403739	0	10.0705
		0.0651092	68.9865	0.231151
		0.0650574	2.90323	20.2598
		0.906277	3.47022	7.22649
		0.540454	0.0853041	12.3032
		0.553553	2.437	4.02727
		0.135899	1.98232	0.344838
		0.0232257	0	1.4366
		0.0807488	1.66122	5.09472
		1.75649	0.102346	0.0425179
		1.70717	1.69467	0
		1.04641	96.8782	0.198977
		0.288458	0.227274	0
		0.53036	1.89235	0.00885707
		0.0727675	2.13471	0
		0.773636	2.99806	5.59251
		0.116585	0.0209855	2.32719
		3.9569	0.0735811	1.27201
		0.0322548	1.06932	1.00518
		0.849654	1.5371	0.0777932
		0.870333	0.149622	0.028516
		37.1884	42.6814	4.79549
		1.26487	1.69443	1.27595
		0.041499	1.8144	17.0695
		0	3.81629	1.67283
		0.568841	6.05784	77.6421
		0.563303	1.21976	2.04682
		1.30498	1.12381	1.69607
		0	0.518632	0.783206
		0	1.13096	1.34159
		0.0120648	0.0163332	0.503271
		0.0767655	0.197094	0.249212
		0.0319451	0.223032	4.61188
		0.367916	0.0457505	0.113123
		0.0832147	0.207066	2.70539
		0.177174	0.0125486	0
		84.3781	6.34123	0.897343
		1.70665	1.06844	1.66833
		0.0563129	0.0247985	4.89072
		0.0319414	0	1.8369
		0	27.456	0.00779711
		0.175464	0.373671	5.41982
		0.573584	0	8.34795
		0.130416	1.25991	5.52913
		0.369025	0.00671764	1.91976
		1.66294	1.67659	1.73358
		0	0.239544	0.192778
		0.229255	0.107923	15.7336
		0.33521	0.316681	20.5941
		0.735539	0	20.9344
		0.93364	11.4131	4.3517
		0.452582	0.409024	3.97099
		0.0899652	0.0934882	3.85301
		0.237862	2.05358	1.72208
		0.0711025	77.3915	22.4551
		0	0.13876	0.0825458
		3.13328	0.0543762	12.4032
		0.183678	2.46808	0.288775
		0.0612114	0.0288395	1.50463
		0.12246	0.0907444	122.756
		1.08228	0.250144	20.4913
		0.951054	3.55944	2.00998
		0.65634	1.38427	0.333108
		0.0812687	0.334074	1.47464
		0	0.0306458	2.44582
		0.176592	0.389832	0
		0.449751	0.573658	1.96835
		0	3.47243	0.0664541
		0.0604608	0.0667203	0.189417
		0.0208141	9.89485	0
		0.105331	0.0885712	78.1207
		0	5.52207	1.61299
		1.42769	0.133996	1.60167
		0.0629447	0.1528	2.35941
		2.38618	3.38967	2.77005
		0.0498981	1.18432	2.60308
		0.0175961	0.144541	0.0311149
		0.0730419	0.0471663	0.0523489
		0.119647	0.233902	4.764
		2.2094	2.76022	0.507688
		0.285528	0.00980127	0.318345
		1.47979	0.608561	0.00988923
		0.105124	0.407937	0.0515514
		1.00111	0.789009	0
		1.68909	0.125091	0.0342471
		0.00719988	1.53875	0
		1.05649	0	1.07025
		0.0637222	0.0604215	8.06311
		0.0316561	0.0128453	0.0435401
		0.0603467	1.53615	0.334132
		0.379141	2.09897	7.0432
		79.4986	1.15121	0.0811345
		0.0306963	1.28605	0.129303
		1.11094	0.112091	2.47462
		0.306349	0.970274	1.75929
		1.97017	0.0581627	0
		0.0537209	0.0753092	0.0202527
		0.0111274	0.980575	0.533437
		0.00443592	2.84044	0
		2.59835	1.68863	1.30838
		0	0.147624	2.52175
		0.00733795	0.0640016	1.14088
		82.4849	0.023112	0
		7.57717	5.50736	0.0407344
		0.0961664	1.01206	1.18652
		0.846611	20.654	9.63349
		0	0.138919	1.24647
		0.00430247	0.0521637	1.23854
		0.78768	2.56615	17.7564
		0.232994	0.0645259	9.66521
		3.81034	1.82477	1.6641
		0	2.16107	2.21453
		0	0.0326608	3.4141
		0.0297924	0.0131839	40.7815
		0	0.0136147	0.0994179
		0.790281	28.046	10.9462
		1.38241	0.120704	1.07251
		1.06032	0.113156	0.0815537
		0.0582233	0.0214904	9.09853
		0.254149	0.586898	9.36618
		0.238457	0	1.113
		0.178204	1.21618	1.78632
		1.5138	0.0523292	1.20037
		0.0722239	0.0329159	0.790865
		0.130195	1.21708	1.13864
		0	0.329967	0.254603
		10.9306	0.188616	0
		0.165029	7.87579	0.838933
		0	2.49894	0.0840145
		97.2436	0.313501	4.87864
		0.0887325	0.0790841	68.1061
		0.0208764	0.016306	0.132308
		0.0273827	0.241995	1.56226
		1.51733	0.180716	29.1472
		0.00753627	4.32779	1.52194
		2.24707	0.0158569	0.118401
		0.0678863	11.5783	1.69826
		1.60879	0.194561	7.53959
		0.0328778	0.0166189	0.022818
		0.632045	1.07584	0.143566
		1.29586	0.377957	1.6194
		0.0636633	0.260448	19.485
		0.383732	0.141516	0.123706
		84.2907	0	0.545568
		1.88267	0	1.84816
		0.0774422	0.23524	11.8674
		4.94292	0.089623	9.2922
		0	0	24.1859
		0.298293	0.0253148	0.238232
		0.0690199	0	0
		1.17185	0	0.148884
		0.0359722	0	105.653
		0.0592477	3.30059	2.90629
		0.0693159	0	29.6951
		13.6849	0	1.02274
		0.0161143	0.113448	0.0618486
		0	0.0454208	0.00922327
		87.2546	0	0.5384
		1.18376	1.89748	1.55475
		26.6184	0.220797	1.56133
		0.236532	0.257542	0.696756
		0.154839	0.0235218	1.71175
		1.06867	1.89085	0
		1.3289	0.0913174	0.0665074
		63.0605	0.0690276	0.100581
		1.11424	0.118604	0.0323967
		0.0426007	0.136056	0.180894
		0.0997091	0	0.00803759
		0	4.59342	0.184907
		0.619468	0.491126	0.0174837
		0.0149728	0.0240649	0
		0.0190796	0.18055	0.0418898
		0	0	0.147264
		0.0197279	0	0.00732123
		0.0473608	0	0.0196445
		0.00942535	0.0221026	1.70485
		0.0334504	1.77751	0.0133878
		1.76033	0	0.186609
		1.15971	0	0.105603
		0.0679494	0.188409	0.0628618
		0.115831	0	0
		0.0202995	0	0
		0	20.4212	56.1694
		2.21435	0	10.1632
		0.0701696	0	0.00419802
		0.25937	0	1.23496
		0.00928752	0.0171682	0.466191
		0.611925	0.351441	0.124209
		0.269779	0.0822969	0.254587
		0.268366	32.6547	4.57502
		0.0647635	0	0.153911
		0.0433539	0	7.89863
		0.133186	0.185202	17.54
		1.24469	0.0938335	18.7069
		0.070487	0.0496774	0
		0.0433842	0	4.02134
		0.076591	0	0.0726919
		0	0	0.10577
		0.894914	0	0.0838499
		0.0682015	0.0390231	0
		0.223062	0	14.4393
		0.021146	0	5.67725
		2.53976	0.0142902	1.07112
		0.0376218	0	4.17624
		0	0.284757	0.0669816
		0.0548957	0.89167	0.631345
		0.0178661	0.00555652	17.4238
		0.0815732	0.0276209	0.146951
		0.0896338	0.476737	1.53269
		1.35618	0	0.0676153
		0	0	2.31563
		0.090043	0.116303	0.134119
		0	0.0895909	0.0209699
		0.485418	2.32435	0.0833015
		0.0662644	1.39177	0
		0.0284666	0.0256144	2.96711
		0.0461032	1.26553	0.753795
		1.57936	0.0573045	1.36519
		0.176568	0	0.049432
		0	0.329962	0.754409
		0.241063	57.4845	0.0638474
		0.104561	1.34792	27.1364
		0.0759611	1.70094	0.0419964
		0.070193	0.101275	2.30346
		1.29634	38.7719	0.0356023
		0.131874	0.188184	0.00787021
		0.153811	0.248988	8.73766
		0	31.2279	70.8714
		0.0271937	62.8918	1.89551
		0	56.4578	1.64137
		0	0.0405956	1.39138
		0.00785332	2.02366	70.6482
		2.02027	0.0900937	0.877274
		0.0966956	0.349271	0.036521
		74.1182	1.0032	3.17631
		1.48389	1.76273	1.49963
		0.0398437	0	0.931902
		2.5026	1.69467	0.196912
		0.114475	0.0193265	0.250312
		3.63807	0	1.66173
		4.26516	0.0180272	5.58317
		29.3177	3.06478	2.2653
		0.0218414	0	0.246189
		1.44287	1.92	1.62933
		1.66799	53.1194	1.16657
		0.499441	0.0740369	0.0890875
		2.63329	0	1.49024
		0.189419	0.124408	1.03649
		2.36311	3.52684	2.06895
		0.100924	1.03178	1.36203
		1.39525	0	2.53017
		2.01139	4.40886	1.37629
		0.113007	1.47367	10.4625
		1.6862	2.55177	0.264548
		19.0257	94.2002	0.107232
		0.144929	2.27303	3.92962
		0.0267181	0.0999346	1.83666
		0.00861613	41.8276	25.789
		0.0341575	0.186138	0.0177211
		0.236616	2.38123	0.487471
		2.48779	6.8103	2.97706
		1.55839	2.74434	1.92467
		2.28133	0.770818	7.3944
		0.00969918	3.8176	6.38647
		0.0301844	0.0357412	18.531
		3.3193	0.0904209	7.18707
		0	1.19136	1.81062
		2.10038	0.172853	2.79889
		0	2.83291	1.47954
		0.111455	2.33647	0
		0.0164832	0	0.0477116
		0	1.35915	3.67105
		0.164629	1.1959	0.0230432
		0.966809	81.6014	2.22492
		0.0484254	2.09658	3.68607
		0.0191803	0	0
		0.0330792	0.17935	0.101533
		0	5.02252	15.4855
		0	1.80512	2.80643
		0.0759337	0.271161	0.262761
		0.102056	0.478959	0.371278
		0	1.60766	2.02049
		0	1.50926	2.12848
		0.296903	2.83069	0
		0.109752	1.61134	0.0583528
		0	0	2.21297
		0	0.530019	0.0348955
		0.0194616	0	0.018571
		0.0617754	0.347017	1.11553
		0	0.0631768	0.350709
		0.11852	1.26981	24.2878
		2.60873	0.116273	0
		2.86355	1.69917	0.499438
		0.660753	0.640465	0.0369928
		0	0.352798	0
		2.0478	2.54151	0.0929195
		0.111767	3.09369	0
		1.46425	14.397	2.00487
		1.1888	2.36422	0.296858
		0.945295	1.62496	0.0256145
		0	69.6491	4.0745
		0.0606562	3.00689	7.77658
		1.40053	3.17918	0
		2.98132	0.0909372	0
		0.932347	1.28297	0.040375
		1.10891	0.223652	107.489
		51.0939	5.61364	0.200097
		2.33068	0.997448	0.110047
		0	5.23733	0
		0.829543	9.42302	0.55435
		1.36147	0.23911	3.49881
		1.54441	0.667172	5.36927
		0	11.386	1.33518
		0.671827	2.48935	1.72168
		1.66415	4.5319	0.23817
		2.51625	0.751518	13.4889
		1.37715	1.09804	4.1636
		1.62607	1.77224	0
		0.933734	0.265959	5.91219
		1.03635	2.38595	0.190468
		0.519875	0.0147817	0.118569
		1.84995	1.08523	1.88711
		0	2.91486	0.541238
		1.21488	1.76771	1.10928
		0.907586	1.70136	0.252929
		3.24613	0.0356147	0.35501
		0.272446	4.57705	1.94958
		2.34366	1.80053	0.314082
		69.9663	6.81561	0.0642884
		2.39492	0.0308109	7.64376
		0.961047	0.0182668	12.9597
		0.170114	2.0589	5.0138
		0.30774	132.4	1.26778
		0.0892342	2.26529	0
		0.0489932	7.84356	0.16784
		0.239467	2.58721	10.2701
		1.00172	7.88138	0.058706
		4.67183	0.202002	0.766662
		0.0779047	1.54418	2.65022
		47.7881	2.76611	2.00426
		1.50428	2.35026	0.258008
		1.91108	1.13219	9.19751
		0.250245	11.0652	1.55469
		0	16.5839	11.4941
		0.140693	0.0914779	0.18343
		0.423106	0.00451926	3.45465
		0.0688907	1.41979	0.449753
		0.226581	0.0603756	2.38567
		0	2.80315	0.159791
		0.0215146	1.32832	0.0431618
		0.366073	0.143925	1.9221
		0.0755643	1.59404	9.02743
		0	0.776936	1.46993
		0.251544	0.694539	0.671848
		0	1.58758	0.129043
		1.3823	1.29051	0.0325532
		51.666	0.0143922	4.47764
		0	0.228585	2.29867
		0	25.1029	3.79745
		0	0.981515	1.59108
		1.81265	37.9034	0
		0	4.31985	0.0430485
		0.0160063	1.17463	5.35565
		0	0.319401	1.1813
		0	0.0243325	17.1071
		0.0831812	0.120504	0
		0	0.587369	0.11192
		0.221691	2.41443	4.52808
		0	1.44027	2.19578
		2.63936	0.0296351	6.99838
		3.76552	0.0675584	0
		0	2.39687	4.65858
		0.865392	0.00400683	0
		0.0166514	13.2835	0.39014
		0	0.564998	0.169323
		0.0640966	2.45466	39.4578
		0.182877	2.17082	0.00669625
		0.0938725	0.0878097	1.9412
		0	0	8.05473
		1.80213	0	67.6397
		0.0566437	0.417663	0.105544
		0.69664	0	0.0257617
		0.111888	0.404568	0.107448
		0.0506241	0.119976	0.0165226
		0.448321	0.128834	0.0223093
		2.85132	0.140865	0
		0.410791	0.0776951	3.27841
		0.462556	0.319634	1.06865
		0.154635	0	2.32408
		0.174853	0.480722	0
		0.324388	0.0371008	0.041522
		0.0186841	1.30638	0.405856
		0	0.297351	14.0177
		0.0219666	1.62785	16.2314
		0.0718499	0.12409	0
		3.0589	0.0393992	0
		0.130397	0.497475	0
		0.141587	0.495245	1.98964
		0.419805	0	2.29733
		0.0513848	0.255716	0.135525
		1.39996	57.0481	0.347466
		0.33963	0.957197	0.0577513
		0.973427	0.026216	2.02628
		0.340794	0.203503	1.44739
		1.47756	0.576708	0.0154485
		0.0314862	0	0.0101456
		0.11464	0	0.0265509
		1.13743	6.70177	1.30015
		0.0153125	4.71581	6.97279
		2.87524	0.300743	7.91733
		0.0686918	0.0381047	0
		0.450134	0.105161	11.8869
		0	0.0330535	0.346238
		0.0211043	0.411605	4.19508
		0.505765	2.62612	0.447833
		1.22537	0	2.29235
		1.821	0.30588	0.0484938
		0.0285225	0.287434	0
		0	0.552005	1.42776
		0	1.32452	0.324159
		0.118357	1.04757	0
		0.112584	53.3626	2.00554
		1.66933	0.0212003	7.26432
		0.0623031	0	1.7589
		50.6167	52.9164	0.137618
		3.22715	0	0.790109
		0.556557	0	0.0567935
		1.62428	0.0983968	0
		0.200079	0.0653047	0.0973854
		0	0.216136	0
		0.0545946	0.105586	0.12113
		0	0.231956	0.124316
		0	0.0609466	0.0448067
		0	0	0.104487
		0	0	0.0376225
		0.448308	0.0249159	0.227581
		0	1.58939	0
		0.0560253	0.0680861	0.00933384
		0.0317485	0.364058	2.02649
		0	0.0261871	0
		48.1496	4.30784	1.8105
		0	4.71762	1.09743
		0.161508	0.405934	0
		0	0	1.27473
		0	0.222731	0
		0.0389227	0.0252918	0.181925
		0.0610289	0.0341225	3.60156
		0.0585855	0.10571	4.02262
		0	0.0728055	0
		0.0296697	0.134027	0.185207
		0	0.0408325	10.7965
		0	0.114597	1.36997
		0.0172741	1.97877	1.1716
		0.90069	0.108741	1.43618
		0.906969	0.209371	68.2577
		0	0.543201	2.67724
		0.230711	0.509754	0
		0.234136	0.386647	0
		0	0.292035	1.70451
		0.00737103	0.105433	0.011315
		0	2.99434	0
		0	0	0
		0.142466	0	0.241159
		1.12667	0.494885	0.893828
		0.0199187	6.08147	0.0434346
		1.27793	0.689069	0.0673781
		0.957572	1.48046	2.91493
		1.15428	0.0834458	0.0393451
		0	0.0327584	0
		0.0246605	0	0
		1.06104	0	30.1812
		0	0	5.68281
		0.0688348	0	0.303483
		1.09645	0	0
		0.0303389	0	0.264795
		1.05623	0.130666	0.119369
		1.72143	0.055408	0.0333372
		0	0	0.470007
		0	0.0322697	0
		1.69458	41.4264	0.00828504
		0.0140809	0	46.2838
		0	0	0
		0.0261549	0.0440461	2.41665
		0.275142	0.11699	0
		0	0	0
		0.0275709	6.3282	0.199825
		0.0362898	7.43962	0
		0	0.0701604	51.3605
		0	0	0.00636113
		0	3.07282	67.8706
		0	0.373344	1.44862
		0.809335	0.47323	0
		0	0	0
		0.0465929	0.0342012	0
		0.0379347	0.323199	71.1021
		0.0391783	0.0668396	0.183324
		0	0.0781181	0.0490198
		0	0.0990503	0
		0	0.0188575	0.0993567
		0.0372018	0.0172661	0.253887
		0.0328544	0.269616	0.135453
		0	0	0
		0.0358255	0	3.0852
		0.0957367	0	3.79905
		3.98739	0.0566562	0.965343
		0.0802004	0	0.0689194
		1.68835	0.148806	-0.00118912
		5.45567	0
		23.3167	0.0262624
		0.0640525	0
		0.0671651	0.0289946
		0.274435	0.217843
		0.016631	0.14748
		78.8167	2.39572
		0.461074	0.062753
		0	2.09431
		0.0827507	0.287317
		1.78456	0.0231174
		2.02137	0.0922372
		0.0743807	0.24991
		0.0138789	0.4011
		0.00588837	0.0373829
		1.95262	0.080363
		0.048876	0.243089
		0.0235271	0
		1.04212	3.48366
		1.1254	3.17564
		0.0341568	0.0188793
		0.0515657	2.89617
		0.05449	1.09455
		0.127767	3.4097
		0.198447	1.46059
		1.70953	0.116502
		0.0450668	0.165544
		0.0163844	0.275874
		0	0.0180486
		1.28943	0.964842
		1.30131	1.68204
		0	0.32808
		6.39739	0.041021
		0	0.147691
		0	0.131153
		0	0.0300467
		0.362996	0.0812989
		0	0.0126438
		0.136026	1.34577
		0.665301	0.0616576
		0.0198517	1.61885
		0.27202	4.02299
		5.45056	0.150197
		51.6583	2.0866
		2.28502	0.0361893
		1.55913	2.36614
		2.95581	0
		1.79484	0.0961809
		0	0.00590028
		1.90886	0.0499198
		0.0179548	0
		0.138256	0
		0.0492762	0.0173274
		0	0.797847
		0.0278417	0.122161
		0	0.0419864
		2.06927	0.0324786
		0	0.0201883
		2.11413	0
		1.28662	3.89724
		0.111364	0.0237035
		0.0911917	4.58065
		0	0.0796755
		5.70774	0.0490046
		0.0905702	10.2381
		0.137813	0.236792
		1.50191	0.0726824
		0.132686	0.960056
		1.18993	6.11967
		1.57851	0.0109196
		0.0922272	0.018931
		0.489897	1.54435
		2.01228	0.0108201
		0.341759	0.0676766
		1.76355	31.5157
		1.00533	0.0391557
		0.845373	0.344001
			2.8656
			1.93551
			4.57185
			0.0991452
			2.3819
			3.35457
			0.085428
			0.0104348
			0.848307
			0.0564871
			43.4634
			1.21906
			91.8604
			0.056456
			1.12834
			3.02377
			5.30511
			3.38043
			0.205188
			1.52253
			0.0390104
			0.493559
			0
			0
			0.733247
			0.426471
			1.36929
			0
			1.10241
			2.03501
			0.0150101
			1.51061
			0
			1.75173
			0.4534
			0.893401
			0.801437
			2.73057
			1.28253
			0.133209
			1.63824
			0
			0.927101
			1.14294
			0.171389
			0.201929
			0.432009
			1.43495
			0.143851
			0
			0.078068
			0
			0.0366432
			0.0497346
			0.0642028
			0.0202591
			1.67822
			0
			1.33632
			0.0191435
			0.0194951
			0.00444742
			0
			0.172474
			2.20864
			1.89381
			1.65412
			4.38642
			2.08383
			0
			0.022884
			0.0564064
			0
			2.2065
			0.18247
			1.43464
			0.228234
			0.0125697
			3.15087
			2.56169
			0.454579
			0.834742
			0.00731878
			0.0919717
			0.0362238
			0.410804
			0.391051
			0.351472
			1.63974
			0.194034
			0.0580391
			9.63788
			1.66779
			0.0230618
			0.029879
			1.83916
			0.599014
			2.0908
			1.72511
			0.130919
			0.0129792
			0.241283
			24.9061
			0.00420187
			0.911429
			0
			0.178509
			0.685823
			2.36059
			0.0782684
			0.0804599
			0.0257636
			0
			0.108007
			4.18091
			0.28041
			0.0171453
			1.51966
			0
			1.44269
			1.84059
			0.117452
			0
			1.90603
			1.374
			0.25833
			0
			0
			0
			0
			0.035024
			2.096
			2.81752
			4.32356
			3.7561
			0.0207788
			0.397691
			0.27614
			0.0190028
			0.0630339
			0
			35.2953
			0.063827
			1.0553
			0.226586
			1.50322
			0.48386
			0
			0.0225055
			0.8927
			0.158277
			1.40709
			0.917843
			1.59749
			1.37078
			1.37965
			2.3133
			0.152852
			0.34204
			1.39109
			0.0248462
			0.547059
			0.168507
			1.45311
			0.186963
			0
			0.0739281
			0.0668293
			0.285159
			0.0290406
			0.0195895
			0.133014
			0.0249862
			2.33209
			0.0321711
			0.140244
			1.53877
			0.010901
			0.00943733
			1.43721
			0.069542
			1.39405
			0.0279088
			1.28046
			0.0333484
			3.13577
			0.0100694
			0.0776655
			0
			0.182434
			0.548679
			0
			0.425241
			0.0505274
			0.0324052
			0.0158163
			0.109898
			0
			1.13098
			0.028629
			0.0377168
			0.640609
			0
			0.910648
			2.37973
			0.100845
			0
			0
			0.0260437
			0.106365
			0
			2.08492
			15.2329
			0.0231607
			0
			0
			0.0373838
			0.0324406
			0
			0
			0.026653
			0
			0
			0.124623
			0.073138
			0
			0.0428638
			0.0403236
			0.0325597
			0
			0
			0.0383969
			0.121756
			0.0391262
			0
			0.0242393
			0.252319
			0
			0
			0.902152
			0.241906
			0
			2.68755
			0.0698122
			0
			3.37337
			0.0900375
			0.451533
			0.542055
			0.637818
			0.0715842
			0.149155
			0.183872
			0.173901
			0.0190476
			0.305926
			0.0223999
			0.02193
			0
			0
			0.0816742
			0.658137
			0
			0
			0.202478
			0.365518
			0.919636
			1.0775
			1.3016
			2.13988
			3.6429
			2.51617
			1.71901
			0.241688
			5.65844
			2.0091
			70.9265
			1.22354
			1.15327
			1.9577
			3.64437
			0.503634
			0.0301836
			4.35001
			0.173659
			3.58086
			0.290554
			0.067606
			0.450414
			0.1178
			0.0159278
			1.42657
			0.322087
			35.1746
			0.0164542
			0.193904
			0.226859
			0.752532
			0.0799901
			3.25585
			1.91308
			0.153819
			0.0411438
			9.54202
			49.9157
			0.00844014
			0.0474992
			0.843484
			1.62242
			2.83274
			0.132249
			0.0363082
			2.13344
			0.085241
			0.590548
			1.47481
			1.52174
			0.283234
			1.02282
			1.04548
			0
			1.64063
			6.05189
			0.017558
			0.063651
			0.357718
			0.380586
			0.850353
			0.0746243
			0.745404
			0
			0.108508
			0.0948057
			1.07944
			0.0336149
			1.26217
			0.0179498
			0.0631462
			0.0055395
			0.104197
			5.59493
			1.1336
			0.108072
			0.0277279
			50.76
			0
			0.0483955
			2.7066
			0
			67.0017
			0
			0.0875934
			0.0491612
			0.797801
			1.81958
			0.207895
			0.547031
			0
			88.6513
			3.71395
			1.71929
			0.021935
			0.25457
			0
			0.00964413
			53.5581
			0.636077
			0.0377076
			0.313373
			0
			0.307934
			0.649921
			0.263161
			0.0951581
			0.436158
			0.0318393
			0.0788001
			0.0369849
			61.05
			0.0146706
			0.0248775
			0.12401
			0
			0.810867
			0.0913995
			0.0565989
			0
			0.0320255
			0
			0.0422244
			0.0928965
			0.077181
			0
			0.236624
			1.09137
			0.281446
			0
			0.0998735
			2.60679
			0.129992
			0
			0.00928585
			0.0962506
			0.0999812
			0
			0.550551
			0.0555438
			0
			0.0662439
			0.0141704
			0.0872428
			0.261232
			0
			0.0460228
			0
			0.150337
			0.385868
			0.276614
			0.067901
			0.0563585
			0
			0.148411
			0.0263546
			0.229848
			2.72017
			0.230853
			0.0083676
			0.0135131
			0
			0
			0.0480291
			0.0551046
			0.0319126
			0.307708
			0.229864
			0.198807
			0.127641
			0.0314695
			63.7632
			0
			1.44811
[truncated: 158 more rows]

## Sheet: Figure 1h
Figure 1h
Western blot of PDO5 treated at different time points
	anti-gH2AX
	anti-H3

## Sheet: Figure 1i
Figure 1i
Comet assay of PDO5 treated for 72h
	CT	IC20	IC30	IC60		Tukey's multiple comparisons test	Mean Diff,	95% CI of diff,	Significant?	Summary	Adjusted P Value
	0.00962164	0.0163847	0.0324908	5.09752
	0.104272	0.0115296	0.0522583	2.71426		CT vs. IC20	0.6734	-0,04897 to 1,396	No	ns	0.078
	0.0146399	0.0135833	0.14647	1.03972		CT vs. IC30	0.02335	-0,6366 to 0,6833	No	ns	0.9997
	0.0560272	0	0.0416495	0.675396		CT vs. IC60	-2.859	-3,579 to -2,139	Yes	****	< 0,0001
	0.830234	0.0809873	0.0637264	0.399183		IC20 vs. IC30	-0.6501	-1,260 to -0,03979	Yes	*	0.0316
	0.102411	0.0435808	0.219255	0.0551637		IC20 vs. IC60	-3.532	-4,207 to -2,857	Yes	****	< 0,0001
	0.710033	0	35.5966	0.117584		IC30 vs. IC60	-2.882	-3,490 to -2,275	Yes	****	< 0,0001
	0.3276	0.0429296	0.139141	3.75962
	0.557816	0	0.016687	5.77006
	0.0337979	0.118537	0.238282	1.54486
	3.61004	0.0137418	0.388943	8.80494
	0.0275102	0.0894565	0.434219	2.23327
	0.213185	1.8895	0	1.40628
	1.18083	0.158964	0.741627	0.414984
	0.0765912	1.02874	0.338843	4.70707
	0.171629	0.0598571	0.252126	1.6833
	0.0220006	0.0235585	0.015203	1.55241
	1.04442	0.0438852	0.279769	4.19805
	0	0.760613	0	3.30756
	0	0.834019	0.0468625	0.741674
	0.0180854	0.0515394	0.0386859	12.044
	0.108795	1.09224	0.295084	2.00973
	0.0108673	0.276616	0.131525	2.70649
	0	0.0660732	0	1.32973
	0	0.104885	2.47548	1.44769
	0.0105514	0.732598	0.0126149	1.89922
	0	0.154855	0.0715631	2.34415
	0.0943441	1.19707	0.569339	0.368148
	0.0980455	0	0.209324	1.90439
	0.334077	0.00321509	0.531442	0.687602
	1.11906	0.904717	0.332974	69.3395
	2.34624	0.0251391	0.549131	9.01726
	0.820259	0.0447087	0.0363155	0.658465
	1.0255	1.15881	0	5.97979
	0	0.204807	0.122431	2.66005
	0.385121	0.134775	0.310086	5.8065
	0.167767	0.835912	0.0606778	0.210967
	1.91197	0.15628	0.208629	0.236994
	0.0857041	0.019243	0.013184	2.74471
	0.0437172	0.200602	0.070428	0.735281
	0.0403299	0.894371	0.0307578	1.51677
	1.13124	0.00344708	0.0163509	0.398218
	1.64945	0.0301628	28.5959	0.202432
	0.0512095	0.00782857	1.14059	3.26618
	0.0926178	0.114306	0.0419421	9.68615
	0	0.0547318	0.0361843	36.1872
	0.260819	0	0	5.64584
	0.492748	0.0289061	0.305592	3.26045
	1.7308	0.0648336	0.0124177	0.162893
	0	0	0.334734	0.199116
	1.82464	0.018759	0.0117484	1.57593
	0.131953	0.0125767	0.171744	1.20215
	0.0627173	0.269502	1.38817	0.460982
	0.00307804	0.0252877	0.349936	2.53612
	0.0503527	0.0233146	0.00764363	1.55703
	46.6226	0.0232441	0.232093	4.61939
	0.468699	0.0755671	0.0851518	1.83023
	3.16972	1.49524	1.17806	0.840276
	1.44961	0.0819312	1.65267	4.79353
	0.466056	0.0116997	0.00496673	0.410346
	0.939505	0	0.95609	0.658238
	0	0.313191	0.391959	0.81311
	0.840787	0.158208	0.010018	0.935385
	0.0744755	0.0123779	0.105264	0.637185
	0.00708548	0.267823	0.134172	7.00073
	0.0515885	0.0768328	0.060266	0.488873
	0	0.298645	0.0335202	7.21733
	0	0.0165241	0.132091	0.598394
	0.134728	1.62756	0.0457743	0.246089
	0	0.122246	0.142678	0.521284
	0.655287	2.37644	0.0791958	6.14998
	0.010568	1.8803	0	4.78197
	0.163539	0.39672	0.0370869	0.854084
	1.69169	1.30304	0.111963	5.09701
	0.14024	0.00402524	0	0.70039
	0.836029	0	0.046976	3.11489
	0.015035	0.325124	0.0110752	0.814908
	0	0.0900289	43.648	5.36145
	0.0248699	0.477706	0.0115549	4.22939
	0	2.79518	1.90029	5.77029
	0	0.413928	0	3.33192
	0.0149982	0.0141924	1.66956	22.9955
	0.0621158	0.155988	0.262604	0.662268
	0.015582	0.0754733	1.51923	7.0221
	0.040253	0	0.414383	0.436589
	0	0.0356476	0.0367285	0.414358
	0	0.286314	0	6.73335
	0.0248685	0.141244	0.875961	8.08441
	0.788754	1.20918	0.100538	3.23901
	0.0388039	1.63814	0.32205	5.76886
	0.0114457	0	0.062481	1.0905
	0.0633229	1.14496	0.0147563	7.41496
	0.00907206	0.0275563	0.0670398	7.00254
	0	0.102745	0.336543	0.892591
	0.339123	4.12515	0.0522577	1.44867
	0.743559	0.0234284	0	0.608588
	0.288928	1.33766	0	5.99153
	0	0.392476	0	3.42742
	0	0.323406	54.4306	4.4187
	4.59897	0.0167809	0.0300971	1.26311
	0.0862026	0.024514	0	17.2233
	0.029806	0.274726	0	0.173424
	0.0199702	0.939777	0.386259	1.93864
	0.0672483	0.404075	0.0909515	0.343391
	0.0615847	0.0782193	0	1.50528
	0.0131294	0.0318731	0.026664	0.129462
	1.52515	0.0807339	1.84567	0.703158
	0.0717965	1.80612	1.43961	0.303842
	3.81979	0.0508974	0.338518	2.61056
	1.2617	0.0613739	0	0.292068
	0	0	0.0227396	0.762068
	0.098607	0.0867428	1.75903	2.01726
	0.0303231	0.103559	1.20996	0.234853
	0	0.0128581	1.52679	0.368189
	0.139888	1.84979	0.135359	0.22888
	1.48943	0.181346	1.86107	0.255156
	0.272641	0.150431	0.142139	1.41696
	0.765225	0	1.84795	0.0519666
	0.0228806	0	0.851352	5.17443
	0.00645144	0.0110295	1.67243	0.49112
	0.0694845	8.89548	1.44189	0.0702378
	2.07131	0	1.26986	0
	0.936355	1.18485	1.5019	0.089026
	0.0315426	0.14367	0.0145271	0.0797652
	0	0.0705172	0.377256	0.0415585
	0.0129077	0	1.07092	1.01716
	0.0127481	0.0113926	3.57833	0
	0.0489327	0.164863	0.0958467	1.44446
	0	0.00501093	0.16772	0
	0.132058	0.0438865	0.0248238	0
	0	0.0627456	0.0280422	0.0153556
	2.15165	0.0515933	1.02462	0.0122894
	1.04009	0.218994	1.64959	1.01985
	0.332346	0.114748	0.0837078	0
	0.374252	0.172412	0.242686	2.66791
	0.0472391	0.193411	0.177092	1.01318
	0.479908	0	1.40609	1.64189
	0.0555517	0.0409713	0.150218	0.859908
	0.154427	0.108489	0.0333399	0.883045
	0.0407105	0.00726931	0.847433	0.828537
	0.254728	0.784271	0.144943	21.1807
	1.52457	0.027068	0.39251	0.496339
	0.0151919	0.100159	0.85161	3.58405
	0	0.0572903	0.284622	5.5671
	0.0575914	1.63937	0.0569709	4.90278
	0.105234	0.0714407	0.0782097	2.74547
	9.78517	0.270675	0.232544	1.91722
	1.43363	1.52774	0.0345271	1.99192
	0.0459582	0.082021	1.87328	6.83535
	1.17418	0.414625	0.0152969	0.573629
	0.0990836	0.0255331	0.946437	70.3226
	0.695995	0	0.40219	3.19434
	0.228374	1.01513	0.803809	7.73867
	0.772539	0.0354208	0.359434	2.40713
	0.292463	0.0657888	0.26282	44.2659
	0.115872	0.00486646	0.377473	0.889632
	0.894499	0.807796	1.2275	5.19206
	0.297094	1.29134	0.117614	9.28707
	0.0766009	0.0179675	0.251503	1.04235
	0.246127	1.03923	0.0082512	0.998983
	4.46411	0.107453	0.261744	7.84314
	23.5265	0.0676077	0.171398	1.37887
	0.733485	0.705046	0.00765085	8.50104
	0.0702758	0.0388937	0.848253	28.3948
	29.4019	0.0228656	0.385992	0.414551
	88.3677	0.0929738	0.219324	6.60967
	0	0.184789	0.280873	3.40875
	0	0.286736	0.274032	0.354364
	0.673258	0.0529742	0	0.882525
	0.304847	0.0438869	0	0.986351
	0	0.250708	0.618653	0.908795
	3.43702	3.1666	0.0318775	4.05874
	1.02453	1.58217	0.568813	4.1195
	0	0.470974	0	0.350759
	0	0.0395057	0.119804	0.539122
	0.0364575	0.149647	0.030345	3.16954
	0	0.369025	0.0523016	0.8616
	0	0.281082	0.044623	4.38981
	0	10.6185	0	0.309379
	0	0.0102785	0.093241	3.05329
	0	0.329889	2.88319	0.346424
	0.0398665	0.0158037	0.0213179	0.197241
	0.102886	1.05639	0.390504	0.442099
	0.116374	0.20435	0.0141462	0.618555
	0.0293182	0.00673323	9.46891	0.528238
	0.0676044	0.0340613	0.188163	5.36246
	0	0	0.0473948	9.17534
	0	0.637146	0.231851	0.874574
	0.0169656	1.24801	0.142261	0.659148
	0.382146	0.104399	0.204097	3.8932
	1.42238	0.0773424	0.248348	60.9
	4.15748	0	0.0157454	4.13921
	2.14636	0.262903	0.221237	0.483899
	0.110786	0.228984	0	3.68482
	23.8541	0.0199969	0.391599	1.46351
	0.243874	0.0421667	1.81748	5.90519
	5.65579	0.9949	0.291405	0.598768
	0.0844711	0.038124	0.203416	0.616876
	0.244053	0.356713	0.0126663	1.16245
	0.0523698	0.292186	0.121102	0.0751561
	0	0.167463	0	0.475139
	0.0710443	0.761824	1.17972	0.187489
	0.00614334	0.0595121	0.478454	0.433697
	0.934295	0.0452345	0	4.91356
	0.115046	0.00749966	0.407066	0.445152
	0.00783447	0.169122	0.107851	0.531939
	0.401089	0.00653059	1.47942	2.77851
	0	1.37273	0.021616	2.56769
	0.0395066	1.03682	1.0729	4.54518
	0.253765	0.0216577	0.0318511	0.814352
	0.220818	0.07787	0.836875	1.47367
	0.0375958	0.0133329	0.0499732	1.19018
	1.13292	0.166037	0.0671747	0.636264
	0.366009	0.200736	0.190853	5.66866
	0.0478821	1.56464	0	1.78551
	0.514216	0.412001	1.1528	1.88627
	0.0107156	0.0951518	1.57115	1.45865
	1.47901	0.010504	0.878778	0.538052
	0.170388	0.0495284	0.227796	8.66243
	0.154216	1.28589	0.0447325	1.34121
	0.0125316	0.15994	0.337639	2.25634
	0.0105507	0.100237	0.407354	4.82509
	0.0624316	0.295735	0.174189	3.18557
	0.17428	0.214408	1.28103	2.34901
	0	0	1.31775	2.93231
	0	0.0632563	0.263251	3.68411
	0.0110371	0.267365	1.72481	1.90071
	0.900047	0.0929275	1.74726	1.7918
	0.0266637	0.0599357	0.161982	4.28203
	0.0392545	0.00729268	0.221572	0.942114
	0.00780002	0.902342	0.131653	3.09113
	2.03069	0.0256157	0.0886853	21.859
	0.0456491	0.197023	1.18531	0.643292
	0.0751962	0.0220431	0.925782	5.74688
	0.253549	0.05691	0.0551557	2.6493
	0.00369645	0.216201	0.208939	3.74224
	0.353269	1.29424	1.28147	0.0481712
	26.8671	0.024138	54.5311	0.160947
	2.17026	0.0515019	0.683861	6.28391
	2.83805	0	11.4448	0.726246
	0.927227	0	0.450189	0.801935
	0.0337688	0.0524021	1.42447	1.31129
	1.24696	0.00801592	1.87102	0.990517
	2.83614	4.28869	0.0250935	0.65484
	0.941922	0.72438	2.07221	1.95161
	0.00663926	0.113101	0.203579	10.2907
	0.380759	0.107554	0.443841	1.53755
	0.198024	0	0.463984	1.09243
	0.348846	0.195976	0.362004	0.144091
	0.0342592	2.46428	0.0338957	1.29412
	0.818952	0.0145292	0.271568	3.59177
	2.0325	0.0223974	0.0460899	1.95175
	0.823318	0.0505145	0.117574	4.96722
	0.0986376	0.208084	0.0705375	1.11142
	0.5179	0.78395	0.0851828	3.77746
	0.0263746	0.213677	0	36.878
	0.0188138	0.105742	0.228788	1.20115
	0.0917972	0.00888484	0.0719706	2.83232
	0.792286	1.57997	1.68394	3.95817
	0	1.48863	0.0427477	0
	0.0567258	0.0530257	0.0252677	0.294377
	0.235905	0	0.0869734	0
	11.3974	0	0.879633	2.01958
	1.12674	0.612928	0.0800192	0.515297
	0.220099	0	0.237874	1.09854
	0.285805	0	0	2.89779
	0.0541716	0.0206513	0.162581	1.12684
	0.55358	0.117553	0.057617	4.52574
	11.0956	0	0.343158	5.77564
	0.360734	0	0.129402	5.8812
	0.0370805	0	0.133296	5.05907
	0.336896	0.175606	0.0583499	15.411
	0.360483	0	0.0641893	2.84867
	0.0798667	1.80834	0	0.265831
	0.0147321	0.242637	0.0596484	2.35699
	0.0592823	0.04757	0.0901419	5.29067
	0.0182563	0	1.71788	6.47926
	0.228474	0.0999324	0.102758	0
	0.070922	1.29657	0.062183	1.1566
	2.05325	0.0518506	0.0431517	85.2356
	8.64858	0.290164	59.6129	5.46134
	0.143772	1.96404	0.300675	2.86773
	0.256351	0.147402	0.143832	0.0418208
	0.0101081	0.0179558	0.761792	1.48456
	0.092769	0.0781252	0.926305	0.737771
	0.0524325	0.744849	0.0505849	5.70568
	0.220271	0.00854508	1.48666	1.23927
	0.458382	0.244361	0.192868	5.06
	0.0861194	0.0285356	0.00699161	5.6387
	0.140011	0.04139	0.878251	1.5518
	0.032675	0.0654358	0.280029	0.378407
	0.0737736	0.370708	1.29735	3.2689
	3.20742	0.575781	0.106911	0.887617
	8.5854	0.215538	0.236035	46.3488
	0.138556	0.0102011	1.09449	3.36812
	0.0624977	0	1.03882	1.58373
	0	0	0.298982	66.8121
	0.139016	0	0.997861	32.4548
	0.0433175	1.12811	0.565622	1.55133
	0.274753	0	0.625043	8.64397
	0.182835	0.177048	0.167467	3.06993
	1.52926	0	0.785188	4.26241
	0.0598907	0.183087	0.912615	23.4649
	0.0124873	0.00683748	0.775044	3.72361
	0.00828129	1.1383	0.995298	2.13416
	0.220871	0.160618	0.629955	4.90502
	32.6541	0.0509342	0.102639	7.36576
	0.113392	0	8.26955	2.39834
	1.11502	0.342297	0.377917	3.31414
	0.86195	2.11544	0.255813	10.4654
	0	0.0111383	0.286369	4.33702
	0.0848961	0.196801	0.00366267	0.65562
	0.0134097	0.0791182	0.00529274	44.3728
	0	0.217246	0.18196	3.98789
	0	0.0118354	0.973202	9.79872
	0.0521787	0.114292	3.77882	4.05819
	0	0.0347701	1.41352	11.0837
	0.0140623	1.39687	0.335981	3.81633
	0	0.00761769	1.03204	6.53323
	0.419733	1.60635	0.481431	63.1619
	0.517658	0	0.191595	7.44021
	1.01903	0.0239181	0.0447511	7.3617
	0.0333396	0.0535845	0.939401	0.843811
	0.161085	0.0074422	1.04154	1.86204
	1.13727	0.136036	0.0321371	1.81726
	0.0343069	0	0.0171208	0.91867
	0.139109	0.0413274	0.0848009	0.864067
	1.9584	0	2.17771	6.79817
	0.542288	0.00985266	0.00596852	2.02564
	0	0.0327692	0	2.90138
	0.0897305	0.0183418	0.241822	0.262177
	0.00750124	0.63438	0.305143	0.840955
	0.00911423	1.37884	0.0703084	0.621162
	0.427017	0.92014	0.539717	0.441053
	1.12332	0.266667	0.217007	3.47756
	0.00565398	1.49547	0.30396	0.888505
	0	1.6136	0	0.662687
	0.0361622	0.050748	0.105561	3.03448
	0.0161868	0.0489452	0.00733339	7.14128
	0.460506	1.59737	0.27204	0.702887
	0.35694	0.0295904	0.850023	3.31562
	0.0426635	0.676738	0.68396	0.746543
	1.10151	0.28468	0.00325138	0.775085
	22.5884	0.871897	1.18456	0.271187
	0.0205986	8.69208	1.15503	3.69305
	0.0217909	0.74117	1.00491	2.15271
	0.941064	0.0680298	0.0203721	2.19017
	0	1.14905	0.0360006	5.8827
	0.156983	0.00905928	0.119608	5.10247
	0.340502	0.0368616	0	1.33996
	0	1.89224	7.65272	2.03858
	1.41867	0.264148	0.175328	2.40989
	0	0.964712	3.13571	1.84671
	0.222699	0.991587	0.355136	4.12557
	0.20844	1.34054	1.30191	2.99779
	0.07172	1.08394	0.129783	0.66957
	0.0552945	1.42164	0.0261109	5.42259
	0.198145	0.884948	1.40871	7.08681
	0.089412	1.01385	0.15215	0.169521
	0.309367	0.184207	0	5.42408
	0	0.699159	1.27805	7.30877
	0	0.293176	0.570598	4.18742
	0.290315	1.56956	0.18418	0.799001
	0.122777	0.23	0.195448	1.25913
	0	0.0707028	0.349282	0.757549
	2.54266	4.87996	0.167852	7.39614
	0.0191909	0.364901	0.0535225	1.07848
	0.0308202	56.3799	0.0227826	1.00608
	0.0252982	0.266845	0.00846066	1.08395
	0.605574	0.914704	1.57424	0.389183
	0.100228	0.0498055	0.75566	0.184371
	0.421274	0.0246225	1.46109	3.14252
	0.0137198	0	0.968698	0.577747
	0.0180269	0.0404868	0.0280952	7.36922
	3.02056	0.0310258	0.203939	4.29793
	0.336917	0.0387112	2.29395	0.897795
	0.0166477	0.30758	0.17864	1.28523
	0.017946	0.0347341	0.403808	2.76104
	0.0157525	0.0163498	1.58555	1.9684
	0.14004	0.13071	1.50655	45.9265
	0.116124	0.210636	0.135176	4.85521
	1.92451	0.457253	2.08881	0.765514
	0.0146225	0.0470131	2.4294	6.19291
	0.0311903	0.422291	1.37177	1.51488
	0.139747	1.67015	0.0423572	0.414412
	0	6.54537	0.0357526	3.43359
	1.13829	0.0410577	0.221386	0.320306
	0	0.382038	0.0348668	0.635644
	0.402381	0.446628	0.132492	0.703765
	3.15598	0.773537	1.01967	2.75775
	0.0498887	0.0933516	1.33851	0.747768
	0.120684	0.0492428	0.198624	2.37873
	1.33722	1.3239	1.82144	4.24687
	0	0.435649	3.76103	0.855266
	2.26726	0.0119959	0.145477	0.60471
	0.218748	0.0142403	0.300458	1.04983
	0.0393168	0.0513639	0.276294	4.01878
	0.232515	0.254885	0.469346	7.67483
	1.45348	0.039287	1.64013	2.76777
	0.161224	0.0713859	0.454772	0.644548
	1.48866	0.11904	0.0427467	4.47826
	0.0174129	1.00945	0.337229	1.04902
	2.23114	0.306934	1.13362	0.214104
	0	0.34844	0.337629	27.4248
	2.09204	0.384727	1.1893	2.79585
	1.7404	0.951855	0.300974	1.85488
	1.4998	0.0164374	0.279109	2.63246
	0.64781	0.198924	0.336456	0.232767
	0.328763	0.611205	0.0124429	0.910455
	0.0463625	0.545349	0.790118	5.83337
	1.37107	1.15139	0.164519	4.3291
	0	0	0.275002	0.585371
	0.0104806	0.129939	0	0.695889
	0.00921405	0.193017	0.293855	3.56958
	0.0335617	0.0649041	2.57837	6.28354
	0.0599697	0.734165	0.877195	9.26553
	0	1.1572	0.913995	0.622648
	0.0437463	2.00814	0.360184	2.26564
	0.141097	1.20075	0.363482	4.04063
	1.46742	1.22102	0.410951	0.860742
	0.0938166	0.0190358	0.0325682	4.39157
	0.236348	0.161894	3.51809	4.27602
	0.0819147	0.118011	0.188786	2.36012
	0.011777	1.30755	0	2.0018
	0	1.45193	0.493512	3.46057
	0.0491446	1.12109	0.371646	2.45697
	0.0085312	0.00583946	0.200377	5.66802
	0	0	1.17149	0.126623
	0.300716	0.199689	0.194328	2.84246
	0.0121699	0.16965	0.131956	4.74431
	0.880408	1.40553	0.253816	4.20496
	0.372726	0.244123	0.109036	0.576686
	0.00502371	0.0387783	2.80607	4.41876
	0	0.137711	0.174018	1.55192
	0	1.27896	5.51759	2.03133
	10.8298	0.0527855	0.0703693	0.846867
	0.0121461	0.0311523	0.0448691	5.50292
	0	0.0176641	0.766629	0.587462
	0.542259	1.66441	0.492549	2.7734
	0.00473448	0	0.0472576	1.58746
	0	0	0.153924	0.918481
	0	1.15012	0.27849	4.11757
	0.24672	0	0.295308	2.73448
	0	0.898166	0	2.36524
	0.0254854	0.884079	0.119872	1.07132
	0.0235592	0.0178399	0.61468	4.56277
	0.108212	0.193597	1.04362	5.31479
	0	0	0.152161	7.34229
	0.443919	0.163309	0.0705522	5.12272
	0.429239	0.0677097	0.136087	25.5272
	0.479961	0.39284	0.128433	37.4566
	0.0897246	0.502816	0.0293903	6.75373
	0	0.0556018	0.0395569	3.16817
	0	0.114977	0.0108364	2.04665
	0.0368377	0.0177667	0.192303	4.11823
	0	0.0266569	1.12007	1.92965
	0.016663	0.939755	0.857337	2.18439
	0.0221956	0.757029	0.225543	41.3974
	0.103563	1.22167	0.0365344	1.59936
	1.95002	0.0141572	0.0856081	4.62273
	0.144361	1.03032	0	1.47169
	0.0462952	0.109132	0.273827	2.92168
	0.302636	1.2224	0.89973	2.33629
	0.128706	0.0110005	0.0411292	5.11337
	0.295723	2.37365	0.878354	3.28466
	0.079364	0.191414	0.154968	1.85342
	6.13279	0.973073	0.141767	0.116394
	0.090362	0.0419061	0.205074	2.49426
	0.103804	0.00902412	0.0361175	4.58468
	0.107344	0.204706	0.175116	1.14359
	0.735901	1.21938	0.10202	2.37405
	0	0.142776	0.0411129	3.06286
	0.141774	0.0475189	0.0820375	1.75725
	0	0.0236105	0.1834	39.0345
	0.38171	0.137463	0.121523	2.85793
	0.242506	0.00612602	0.390127	2.07715
	0.0690653	0.250663	2.13169	0.507895
	0.0252389	0.11035	1.15468	0.594266
	0.0538006	1.52816	1.18304	2.0926
	0.0737648	1.06279	1.27333	2.62624
	2.00267	2.2465	0.0105496	3.06605
	0.0827024	2.22595	0.0412801	70.8851
	0	21.8931	0.0684054	0
	0.26169	1.18659	0.1702	2.10767
	0.106475	1.18969	0.333922	0.986074
	0.0259092	0.00856877	0.218535	0.432206
	0.0730279	0.028476	0.258278	2.37904
	1.10334	0.0540983	0.565738	0.547028
	0.162383	0.00592971	0.124645	2.1209
	0.0498754	0.10728	0.0448078	0.455003
	0.16245	1.0859	1.87957	2.86444
	0.533927	0.710651	0.0405881	0.145696
	1.36647	1.05298	0.197207	2.39933
	0.239317	1.27378	0.0146678	3.58321
	0.223693	0.92348	0.277708	3.61478
	0.172477	0.0256369	0.0214542	0.650933
	0.556439	0.00715855	2.33254	3.60606
	1.10842	0.295801	1.68346	1.23625
	6.19254	0.766036	0.00662627	2.54693
	0.00591178	0.0851421	0	1.11051
	3.25998	0.101964	0.703847	4.07929
	0.0186345	2.08031	1.64556	1.4254
	0.0210017	1.57257	1.21733	1.961
	13.0704	1.55313	1.67792	7.7404
	0.0878265	1.37878	0.0984322	1.45688
	3.77566	0.0194397	0.688737	0.782466
	75.3338	20.0065	1.1255	2.27854
	0	1.70192	1.33858	4.68183
	0.0203537	0.0312126	0.210847	3.45451
	0	0.128119	0.4153	1.31027
	0.744833	0.271101	0.17059	0.468607
	0.869639	0.336333	0.0472973	1.79754
	0.279954	0.0204058	0.0575946	8.17156
	0.0139609	1.47358	26.439	0.961906
	0.270381	0	0	0.636954
	14.1309	0.157881	1.61493	1.92493
	1.21829	1.21033	0	0.580942
	0.0195615	0.136695	2.55677	1.38895
	0.0590454	0.0145581	1.40638	0.961728
	0.137805	0.0327022	0.112818	0.830555
	0.420098	0.0343514	0.111619	0.21959
	0.0290476	0.0488176	1.08494	2.43013
	0.0696319	0.0744015	0	4.39168
	0.00950615	1.42492	0.120125	3.35995
	0	0.918607	0.0403673	3.22369
	0.116948	0.0798731	0.0748599	2.65053
	0.291731	0.117301	1.06797	19.4178
	0.296436	0.906694	2.10836	1.13162
	0.0396666	1.15304	0.268957	0.22948
	0	0.611942	0.359293	0
	6.39574	1.75967	25.9632	2.29148
	0.112617	0.06097	2.78767	0.0599537
	0.182637	0.0766028	3.06413	0.0131214
	0.181865	0.117525	0.279629	0.914296
	0.0965474	2.64135	1.92157	3.8216
	0	1.53304	0.40965	0.0623099
	0.38018	1.53873	2.15264	0.241499
	0.0475834	2.69757	0.010999	0.336141
	0.0139956	3.64215	0.0671912	0.470263
	0.0300157	0.170677	0	0.483082
	0	0.0826978	0.0766563	4.14631
	0	4.942	0.25436	3.43637
	0.0622991	7.98406	0.443423	0.534028
	0.272584	0.12588	1.59198	2.93396
	0.0300139	1.19222	1.26042	3.15621
	0.0104719	0.385164	1.32247	4.54507
	0.329924	0.0260883	0.245444	2.25305
	0.0141629	0.00652588	0.102318	1.14798
	0.347413	0.107821	0.0082277	0.696654
	2.87255	1.52105	0.0637603	1.2625
	0.322329	0	0	2.1991
	0	0.0423998	0.743576	4.57815
	0.111971	0.06647	0.92169	1.34543
	0.0545837	11.9545	1.07967	5.44247
	0.358522	1.19635	0.0371771	3.08341
	0.0945138	0.10793	0.160027	2.83885
	0	0.019568	0.147908	3.17364
	0.356245	0.0467516	0	1.02946
	0.236173	0.00726974	0.0437286	4.18834
	1.04419	0.164688	0.0592918	1.45701
	0.081176	2.3009	0.874331	1.44975
	0	1.49285	1.7776	2.10454
	0.170035	0.0344689	1.67355	1.02541
	0.0362811	0.200975	0.0156883	2.1984
	0.0431463	0.343397	0.221025	0.144771
	0.344928	0.166116	0.305571	2.71683
	0.0109432	0.0573477	0.130977	1.72431
	0.0745909	0.150388	0.0793002	0.657679
	0.274342	0.0170743	0.0382715	5.52485
	0.110021	1.3777	0.277725	2.01323
	0.0224143	0.102911	0.121753	1.13009
	0.0331106	0.0696169	0.185772	2.32996
	0	0.199029	0	2.12213
	0	0.936878	1.48573	5.3207
	1.54176	0.0280805	0.0339112	3.42474
	0.0115692	0.107666	0.0123022	6.74335
	26.2036	0.0500764	1.68103	8.83096
	0.185789	0.345457	0	10.6641
	0.328335	0.0542203	0.0530274	18.2886
	0	0.0667391	15.2342	3.09492
	0.0587903	0.0183353	0.0204009	0.883219
	0	1.23547	0	4.54584
	0.022166	0.302927	0	6.17506
	0.0289662	0.0899594	0.160095	1.57867
	0	0.155675	0	6.81879
	0.158529	0.326979	0.00708386	0.413719
	0.286586	0	0.050923	0.688459
	0.0147869	1.28478	0	0.500598
	0.0910724	0.399458	0.42203	4.56705
	0.735419	1.48048	2.10262	0.536328
	0.520606	0.0140368	7.62334	4.61487
	0.736026	0.0313999	0.446076	1.46382
	0.0145103	0.821916	0.87133	2.70139
	0.0502108	0.068138	0.161388	0.0865418
	0.112698	0.0406318	1.25809	0.904887
	0.194335	0.0337339	0.0373889	5.7979
	0.0385921	0.113387	1.22496	0.597607
	0.190318	0	0	3.36348
	0.0726594	0.0938	0.16978	0.830841
	1.29953	0.0433902	0.803748	0.789633
	0.0153034	0.0401009	0.194007	0.749816
	0.296226	2.61073	0.829304	0.488375
	0.0187682	5.16836	5.30263	0.784206
	0.155978	0.0433552	0.0306642	2.3906
	0.0692088	0.0358198	0.0414646	0.251293
	0.0616087	0	0.198482	1.53186
	0.063869	1.32769	0.881541	1.50194
	0.318933	0.0277777	1.43274	0.366067
	0.124116	1.9636	0.0140134	0.581816
	0.062947	1.90315	0.783856	0.916065
	0	0.23707	0.135757	5.00819
	0.0187132	0.134632	0.600733	0.837541
	1.1801	0.15991	0.0412093	2.62164
	0.0261807	1.59899	0.0440582	0.297306
	0.952843	0.0176477	2.18301	0.268554
	0.062549	0.0189624	0.0862421	3.31276
	0.30601	0.0719295	0.0249661	0.543936
	0.335596	0.0500079	0.0227241	1.41375
	0.144943	1.13203	0	3.79077
	0.0130868	0.153225	0.169431	3.82278
	1.93251	0.335125	0.080257	0.292983
	0	0	1.11545	0.799228
	0.0603489	0	8.21017	5.45357
	0.142229	0.13899	0.534026	0.524925
	0.00891509	0.849914	20.949	0.172437
	1.35495	0.514845	0.0393375	0.844725
	1.71276	0	1.13196	1.39513
	0.0193482	0.617552	0.00745918	0.433156
	0.0406548	0	0.0335164	0.158731
	0	0.796236	0.424586	1.38616
	0.0281116	3.88094	2.63225	0.660053
	0	0.866627	0.0561599	0.629063
	0.0477514	0.158839	1.00941	2.02646
	0.0146504	0.0369058	0.146363	0.583743
	1.51745	0.633043	0.095055	0.855422
	0.401354	0.158909	0.306773	11.379
	1.67494	0.066122	0.0633418	2.21918
	0.302334	0.03102	0.248693	0.842134
	0	0.00485417	1.16825	2.37831
	0	0.00695216	0.0299799	0.680549
	1.57507	0.110837	0.54601	0.678689
	0.0320704	0.0288263	0.124078	1.73018
	0.0161056	0.0122294	0.0211547	0.164247
	0.240779	5.24592	0.0146849	0.224098
	0	0.0539941	0.017638	5.01539
	0	0	0	1.12295
	0.0125561	0.00906465	0.274268	1.19548
	0	0.103665	0.0819542	5.75482
	0	0.0507788	1.76047	1.75134
	0.309102	0	1.10037	1.03141
	0	0.797712	1.41239	0.0445112
	0.0125302	0.166784	0.218108	0.466313
	0.0135339	1.15646	0.263677	2.127
	0.329142	1.636	0.934556	12.1261
	0.0349537	1.20402	2.06175	28.7515
	0	0.111138	1.44805	0.990386
	0.210143	0.0585785	1.50554	2.43581
	2.7945	0.121298	0.137089	0.669635
	1.20675	0.0420898	1.18534	1.75923
	0.00401045	0.275021	0.0486442	1.92206
	0.643139	0.22823	0.104775	0.288071
	0.286926	1.02097	1.66343	0.31178
	0.0419142	0.0689823	1.35722	6.15332
	0	0.125754	1.73865	5.14978
	0.3508	0.300406	0.583331	0.633959
	0.0531358	0.259141	1.28869	5.35366
	0	0.144123	0	6.52022
	0.34026	0.0359135	0.0953348	2.15359
	1.15646	2.07947	0.0601763	0.502171
	0.00997361	1.24363	2.10088	0.838274
	0.0815219	0.378457	0	7.17972
	0	2.66373	0.0889455	2.52809
	0.168815	0.126598	2.09448	1.376
	0.470741	0.117255	26.2466	1.51571
	0.0113505	0.0355401	0.225275	1.11939
	0.25386	12.7889	0.0254653	2.02668
	0.0938989	4.41425	2.32957	0.881748
	0.0241337	1.40864	1.34767	3.47764
	0.22167	1.6475	1.41776	0.608672
	0	0.0464618	0.00579576	0.60645
	0	0.0879546	0.0167654	5.58582
	0.0662714	0.0304653	0.115232	0.593294
	0.295739	0	74.6662	10.5351
	0.387533	0.0294726	67.9609	0.552614
	0.00863225	0.10197	0.210082	0.334393
	1.50388	0.0298356	0.15551	0.549338
	0.189447	0.0642396	0.0571369	8.28102
	0.279987	0.0476102	0.208478	9.52287
	114.497	1.10015	0.362893	4.40536
	0.0839832	0.0873089	0.177638	6.58361
	0.132132	0.242745	0.0338756	0.319769
	0	0	0.0408406	3.31518
	90.7408	1.10998	1.59349	0.622907
	0.203833	0.0274242	2.05834	0.58577
	0.0721493	0.0120053	34.4474	1.73669
	1.65387	0.0560924	1.09423	1.48824
	0.0396939	0.0289761	0.0916747	6.03951
	111.713	0.0216104	1.26803	2.97131
	0.0311157	1.0622	0	0.9726
	0.215369	0.112026	0.0770238	3.36829
	1.77913	0.0294316	0.0581864	0.816756
	0.0303442	0.00891683	0.148112	1.31753
	0.05741	1.92088	0.0916939	5.77078
	0.0566156	0.0232425	1.1818	0.206328
	0.0525885	0.266959	0.0187505	4.1319
	0.0793624	1.06105	0.0455176	5.2935
	0.193266	0.19762	0.0483562	1.71349
	0.113367	0.0901507	0.757631	42.4566
	1.12857	0.0380404	0.0246704	1.05449
	0.070573	0.0948374	0.225631	5.02707
	1.51207	0.0649377	0.815212	0.588754
	0.0665016	0.107989	0.0252102	2.11809
	0.648022	0.0147315	1.86859	2.09002
	0.0509601	0.0116649	0.851134	0.848679
	1.21158	0.0474595	0.632477	0.564718
	1.00989	0.00972517	0.0343453	1.34965
	0.207907	1.53542	0.134695	0.342719
	0.162389	0.291231	15.0197	0.602981
	0.200556	0.0506615	0.169002	0.952884
	0	0	0.36779	2.19247
	0.0801098	0.077158	11.3243	0.508087
	0.0238629	0.046307	0.151029	1.50124
	0.444748	0.382948	0.112207	28.535
	0.495339	0.373432	0.933899	5.66164
	0.308357	0.0565229	0.540973	3.28715
	0	0.594396	1.06296	6.20092
	1.33184	0.980823	0.0418391	5.70895
	0.34146	0.050622	2.72716	4.8303
	0.23263	0	0.269092	2.5493
	0.165006	0.0809933	0.682647	1.13649
	82.4588	0.163855	0.235388	4.97734
	0.237001	0.00929424	0.200829	0.348147
	12.1871	0	0.203363	4.25583
	0.296436	0.0756622	0.207291	5.07078
	1.20337	0.0161822	7.69615	0.648857
	0	0.425537	0.115141	3.54905
	0.0176513	0.0433292	0.236975	3.68276
	1.04876	0.0180262	0	2.34644
	0.474268	0.671141	0.128358	0.265182
	0.00695159	0.0151138	0.122531	4.17735
	0.095839	0.344153	0.00936806	1.11414
	1.87885	0.369131	0.380552	10.3585
	0.0248072	0	0.0257802	4.57421
	0.00772229	2.30881	0.062497	1.01805
	0.166358	0	0.23541	6.23221
	0	0.0717136	0.113663	2.9628
	0	0	0.072379	0.322272
	1.31877	0	0.08837	2.94752
	0.0621364	0.887014	0.0638593	1.15209
	0.187416	1.12995	0	11.3379
	0.0291893	0.118271	0.00965515	2.23309
	0.0530719	0.138047	0.0478864	0.633381
	0.212085	0.058873	0.0183249	0.334893
	0.162777	0	0.811952	1.82104
	0.00870631	0.0602945	0.0631428	0.240825
	14.3004	0.29482	0.319795	0.0272721
	0.0159149	0.219199	0.141958	0.132729
	0.263662	0.0167132	4.69434	0.83391
	0.0538066	0.249226	0	0.564719
	1.31551	0.0385427	0.109177	0.676379
	0.125035	0.332984	0.0165773	1.01606
	1.0041	0.708156	1.2819	0.449606
	0.103389	0.0134102	41.6905	4.15189
	0.018956	0.209815	5.60739	1.57444
	0.503848	0.156739	0.475371	0.354098
	2.63931	1.39405	0	2.08093
	1.50784	1.60023	0.161969	3.37417
	0.565827	1.05141	0.0119748	0.400959
	0.0481195	0.306547	0.0839411	0.854856
	0.0907224	1.56486	0.0310275	0
	0.00560297	0.0240974	0.271689	46.6046
	0.0165455	0.0962752	0.027187	0.773769
	0.00671962	0.289765	0.620919	0.691481
	0.0696404	0.435349	0.0352882	0.220879
	0.158294	0.240712	0.174565	0.133604
	0.123569	1.43316	0.0134847	1.06
	0.125599	1.10869	0.175917	0.33251
	0.0259112	0.0776422	0.175314	0.161501
	0.0240934	1.63112	0.248862	0.00516989
	0.0293907	0.571137	0.068303	0.698043
	0.0191321	0.00881452	0.0399821	0.626784
	0.179219	0.0242286	0	0.562543
	0	0.807803	0.030204	0.268584
	0	1.57517	0.0243684	0.424755
	0.0722058	0.0419812	0.169684	1.60667
	0.0223941	0.0987921	0.0495582	0.684723
	0.081957	0	0.396662	7.33125
	0	0.139028	0.0549983	1.35027
	0	0.0191576	0.14782	0.105657
	0	1.53226	0.0726546	0.807826
	0	0.39059	0.199319	8.20497
	0	0.00709735	0.0411466	16.5648
	0.0177234	1.35011	0.238977	7.01579
	0.0443491	0.0968216	0.181071	5.97524
	0	0.0138194	0.0647351	5.80094
	0.0321003	5.69518	0.00982483	0.68583
	0	0.0117808	0.191504	5.71507
	0.265055	0.0309601	0.0645288	15.3182
	1.4794	0.196399	0	7.95265
	0	0.0269069	0.179285	5.98091
	0.0607285	0.103555	0.0315777	5.09271
	0.402544	1.81612	1.78783	2.62866
	0.325292	0.893662	0.0407826	3.73923
	0.0142216	1.51599	0.824532	2.35346
	65.1324	11.6181	0.112271	3.11932
	1.66747	0.214782	0.0567925	5.6666
	1.62549	0.0989807	0	1.09505
	0.0291699	1.02814	0.478349	1.52336
	0.422704	0.627242	0.0359249	5.84352
	0.28897	0.0922796	0.132308	0.723697
	0.0131281	0.0616481	0.0116247	1.25096
	0.194628	0.0525908	0.587567	5.30619
	1.22747	0.846935	0.105321	1.12494
	0.0851241	0	0	0.615712
	0.804816	0.00905787	0.0259674	5.40507
	0.0697661	0.890948	0.0124164	8.65597
	0	1.17571	1.16565	1.91271
	0.430661	0.738752	0	5.60426
	0.177184	0.118679	1.63504	8.21878
	0.485175	1.54691	2.47131	1.61252
	0	0.694476	73.8462	16.3406
	0.0488656	0.749046	0.0621041	2.04692
	3.43703	0.139727	0.0496567	19.4215
	0	0.0343865	0	3.91003
	0	0.0463948	0.00458774	11.1229
	0.118291	0.307959	0.0249115	0.862392
	0.0348696	0.595988	0.135384	0.118982
	0.0163741	0.260811	0	2.91742
	1.18654	0	0.0259681	2.6394
	0	0.236548	0.0798074	73.5512
	0.737535	0.0858541	0.0203767	2.24638
	0.316407	1.27319	0.071853	2.50082
	2.47717	0.0249593	0.0463239	1.42743
	0.695009	1.40175	0.0883612	0.931682
	0.0426325	0.738029	0.19693	0.516381
	0.179366	0.11969	0	5.67104
	0.0550689	0.152292	0.0500431	0.979253
	0.0353598	0.193347	0.0673144	7.76919
	1.28808	0	0.129708	1.09421
	0.112431	0	0.0464721	3.15723
	0.101218	0	1.43127	4.70969
	0.0586506	0.115937	0.298076	4.63546
	0.243451	0.0170291	0	6.28564
	0.0782606	0.0425665	0.131858	3.96838
	0.930758	1.46719	2.16009	13.133
	0.0075294	0.210184	0.149535	3.56384
	0.676597	0	0.0434898	4.78499
	0.0555841	0.0170615	0.0292575	5.22683
	0.0364715	0	0.124312	0.915134
	0.140481	0.103149	0.159317	2.36797
	0.101807	0	0.268996	5.47766
	2.98274	0	1.52066	8.67873
	0	0.438577	1.20833	5.97745
	2.18242	56.1685	0.0131463	1.77601
	1.15739	0	0	1.16969
	0.763497	1.19574	58.1363	3.36056
	39.1097	0.341291	57.1758	0.826473
	1.46802	57.2026	60.5215	2.63123
	0.00634182	1.17858	0.4234	2.02731
	0.0332789	1.09608	57.1875	0.977535
	0.73259	0.315651	1.37001	0.657915
	12.6259	0	1.51793	7.04642
	0.026963	0.0620491	0.0788825	5.30272
	1.04106	1.08447	1.22607	0.233811
	0.0599257	0	0.313121	2.15577
	0.267136	0	1.25167	0.583075
	0.00773876	0.940213	0	1.45804
	0.00634782	1.07655	1.50861	0.880675
	0	0.86685	0.320203	2.04835
	0.0593561	0.0165814	0.030846	7.29282
	0	0.0389639	0.230688	0.642161
	0.0110271	0.756412	0.0156276	1.03102
	3.40535	0.0399649	0.115199	1.05936
	0.1954	0.0412699	0.0512517	7.99636
	0.355093	0.0412069	1.68639	1.34197
	0.959926	0.135131	0.826669	1.75347
	0.0462216	0.0409306	0.0316612	1.21145
	0.829362	0.101138	0.18765	0.568309
	1.32116	0.00898091	0.223693	2.49365
	1.32876	0.0266798	1.24276	3.50364
	0.0155442	0.00562469	0.104251	0.37921
	1.20522	0.00749641	0.27128	1.44604
	0.0327856	9.49718	0.787778	0.272689
	0.927906	0.0223814	0.173898	0.889844
	0.0198421	0.053704	1.00402	4.96874
	0	0.0361911	3.16432	2.47884
	1.3045	1.62878	1.26941	0.731942
	0.0107177	0.0764117	0.0297016	1.04228
	0.222729	1.2611	0.174784	0.905144
	0.0892772	0.0871458	0.326178	2.25412
	0.384778	2.03812	0.18584	1.84846
	0.169056	0.0806802	1.4689	0.685072
	0.077479	0.0569616	2.15938	1.65307
	1.40329	0.00553703	1.34201	2.22426
	0.990092	0.954662	0.177551	0.580024
	0.684108	0.0115271	0.771952	2.95366
	0.192393	38.3748	0.0660174	2.11001
	0.938012	0.180506	0	2.43236
	0.356505	0.155131	0	0.686425
	0.0291855	0.0574561	15.3335	2.10431
	0.105765	42.0242	0.260225	1.20856
	0.120648	0	0.0746007	0.077734
	2.83655	0.0228713	0.174229	50.6616
	0.00493278	0.477458	2.65439	4.7401
	0	0	0.433479	0.738458
	0.0276444	0.0500469	2.53829	0.204232
	0.316269	0.0851936	0.183143	1.87154
	0.0259914	0	0.0353969	12.5543
	0.132837	0.261418	1.62495	2.18231
	1.47015	0.030928	0.253413	3.30115
	1.41372	0.199551	2.46233	0.747352
	0.236264	0	0.33518	0.742474
	0.387384	0	0.642361	11.0286
	0.277159	0.213469	1.5831	0.39917
	0.225988	0	1.51951	3.21341
	0	0.0829964	0.0661907	12.7631
	0.386964	0	0.589628	2.52576
	0.305712	0	2.37579	0.506281
	0.360698	0.448578	1.11798	1.32369
	0	0.392409	0.0440975	0.330511
	0	0	2.48177	5.36645
	0.230376	0.141658	0.49239	0.5619
	0.279477	0	0.103833	8.63785
	0	6.08077	0.952655	5.21174
	0.376397	0.0310313	0.040341	0.777371
	0	0.22683	80.3484	1.56714
	0.399705	0.0171898	0.142047	0.79476
	0.385382	1.02833	0.132984	2.47891
	0.270273	0.212164	44.9732	3.79629
	0	0.338958	0.268921	62.7776
	0.324107	0.409943	0.189866	3.3951
	0.172988	0.254034	0.0311678	6.60024
	0.263962	0	0.0910322	4.59225
	0	0.0483493	0.976189	4.54469
	0.0272809	0.311432	0.336983	4.94746
	1.10942	0	0.578285	2.58687
	0.255371	0.0990577	0.0542472	6.04226
	0	0.0200138	0.0395049	3.85012
	0.258199	1.23432	1.11998	6.4313
	0.690681	0.280965	0.156342	1.30578
	0.0128676	1.79513	0.077139	3.56667
	0.18483	1.19227	1.23011	1.42926
	0.912081	0.0980893	1.47574	2.40098
	0.98053	0.295135	0.2078	6.28399
	0.178801	0.109311	0.934022	70.7502
	33.5442	0.399039	0.133011	2.15867
	0.0109629	0.0492643	0.157401	5.53398
	0.100668	0.257148	0.195914	9.33531
	0.0802257	0.382051	1.83252	6.50052
	0.129267	0.0429682	1.68295	4.88116
	0.267155	0.324416	0.980256	0.647524
	23.2748	0.0567499	1.06655	2.88385
	0.0891015	0.0292944	0	4.98588
	0.66317	0.0275862	0.0398464	1.88548
	1.3821	0.0935464	1.88444	5.13765
	1.08636	0	1.52402	2.9061
	0.410236	0.316243	0.108953	0.487442
	0.0565506	0.129057	0.0765095	5.25656
	1.78164	1.479	0.18027	0.424264
	0.0165854	0.325169	0.411656	1.82875
	0.00899538	0	0.581407	1.26001
	0.620543	0.285816	0.332323	5.96297
	0.0549496	0.29721	1.21988	2.38288
	1.63013	0.0575394	0.210609	5.95965
	0.437493	0.0156137	0.122254	4.4222
	0.142119	1.57511	0.420255	10.3915
	0.0511869	2.80092	0.0751488	5.66019
	0.086802	1.41291	0.895722	0.0809977
	0.150518	0.211157	1.21241	0.528083
	0.0195314	0.571212	0.322445	0.607569
	0.0533653	0.199912	6.3056	2.26554
	0	0.25404	0.153642	2.30905
	0.246028	1.26697	0.122741	1.12467
	0	0.0407328	0.203673	1.98982
	0.312208	0.112855	0.15293	2.03993
	0	0	0.0670587	0.485084
	0.266705	0.239026	0.0403822	1.62719
	0.00697586	0.17874	0.089002	1.28606
	0	0.074157	0.0979958	0.67055
	0	1.06036	0.275367	3.86768
	1.74036	0.202043	0.0156092	6.27138
	0	1.06391	0.590826	1.21173
	0.0108616	1.09976	0.0922743	1.41433
	0.249251	0.0861485	1.15856	1.61534
	0	0.15255	0	3.63857
	0.0082765	0.135477	0	5.88641
	0	0.880378	0	2.01186
	0.114454	0.343787	0	0.441742
	0	0.309328	0.0155902	1.2036
	0.106891	0.401578	0.286711	2.27542
	0.152612	0	0.0412434	1.78014
	0	0.155673	0	3.80769
	0.0991015	1.80431	0	1.28676
	0.0331186	0.0405432	0	0.946827
	0.298801	0.103585	0.019591	2.00574
	0	0.860649	1.33587	1.75025
	0	0.248019	0.181169	4.3031
	0.593683	0.195893	0.0111593	4.24452
	0.238102	0.888008	0.321126	4.78519
	0.253924	0.0385235	0.016855	6.09949
	0.689043	0.321004	1.60341	3.52893
	0.110173	0.229109	0.0418808	7.21195
	0.357387	1.36012	0.0208711	2.92175
	1.03757	0	0.0461461	6.61082
	0.0809852	0.295144	0.0229037	2.40052
	0	0.37967	0.437516	1.36498
	0	0.257448	0.474252	2.71766
	0	1.24418	1.30945	1.15682
	0.281621	1.08286	0.0429528	4.63713
	0.305125	0.286749	0.769389	3.33103
	0	0.335456	0.979958	0.94024
	0	0.191069	0.036331	3.37135
	0	0.0191819	2.55883	15.7827
	0.205411	0.211546	0.208388	1.5888
	0.204425	0.668838	0.214237	3.96001
	0.256706	0.294885	0.122246	1.41301
	1.0685	0.196128	0.0272658	0.749444
	0.155628	0.516254	0.0255525	1.21029
	0.202478	0.356722	0.750212	4.03866
	0	1.0145	0.0171385	6.08136
	0	0	0.0158016	1.6509
	0.143192	0.361168	0.0103614	1.4347
	0	0.0878091	0.0732893	1.54641
	0.781858	1.39847	2.91693	1.27181
	0	0.21297	0.0618619	0.93652
	0.343196	0.046684	0.207469	6.32382
	0.0940578	0.359603	0.359025	5.32052
	0.928135	0.344965	0.0223999	0.907827
	0.223818	0.146614	0.0969418	7.19578
	0.183662	0.124708	0.17098	6.41503
	4.99248	1.48201	0.918029	1.20415
	0.028623	0.333749	0.538688	2.13525
	0.031313	0.218937	0.00859972	4.92032
	0.0785939	0.629347	0.0373464	1.74877
	0.117537	1.29047	0.00712893	1.92946
	0.00828258	0.0770241	0.0318659	3.25384
	0.0379256	1.34235	0.466989	1.29194
	1.87888	0	0.0473415	0.493049
	0.041908	0.988917	0.242459	1.51731
	0.0456044	0.0371441	0.214263	2.26559
	0.0270114	1.01054	0.303412	1.93028
	0.0485716	0.230005	0.169649	0
	0.00527632	0.033873	0.745957	0.706919
	0.0905888	1.97453	3.14923	8.57206
	0.0672055	1.97513	0.413642	0.810611
	0.103083	0.0979586	0.195529	6.8277
	0	0.0271125	0.758604	0.904698
	0.0474072	0	0.420388	1.70345
	1.55601	0.153432	0.552857	4.31677
	0.339534	0.0384506	0.0442145	4.77096
	0	0	1.16898	2.12268
	0	0.343046	0.0895153	8.77193
	0.429972	0	1.62081	10.492
	0	0.0437847	0.0756489	1.76062
	0.0144012	0	0.102025	4.80495
	0.131032	0.641669	0.0247388	5.77882
	0.0159199	0	0.298229	2.42324
	0	0	0.239624	4.99255
	0	0	0.0409586	0.168467
	0.243688	0	0.837848	5.4397
	0	0.152625	0.0884319	6.22947
	0.0926447	0	0.0996634	2.16402
	0	0	2.43088	0.651823
	5.72474	0.0808613	1.12476	2.47146
		0.0399412	1.18345	7.13081
		0.128829	0.551807	3.90774
		0.16436	0.0789832	0.246639
		0.0124689	0.111822	3.9937
		0.0240797	0	0.711706
		0	0.117704	0.113376
		1.11806	0.0158881	0.512679
		0	1.01212	2.14579
		0.101261	0	10.2969
		0	0.0905118	25.9378
		0	0.097641	0.423395
		0	0.00431929	0.0851255
		0.0203144	0.0968934	13.9747
		0.0122577	0.0227974	3.32067
		0.00907931	0.0374866	1.94084
		0.0189016	2.72527	8.29733
		0.18256	0.0855457	0.760932
		0.836263	0.00933884	2.89846
		0.333785	0.396981	23.3179
		0.548872	0.850056	0.79781
		0.0707479	0.0814095	3.74458
		0.113768	0.0505429	4.74892
		0.160269	0	8.55104
		0.0699673	0.0224678	0.260165
		0.119432	0.00684127	2.20692
		0.0344754	0.0568124	10.113
		0.238083	1.27103	3.69155
		0.117218	0.0667156	6.75347
		0.114829	0.00636436	2.01361
		0.143608	0.0436579	1.64282
		0.134813	0	2.03322
		0.0434392	1.63096	13.3679
		0.939646	0.0713337	4.74893
		0.211223	1.69752	14.1386
		1.69354	0.0220639	11.482
		0.0572265	0.00897207	10.4308
		48.4584	6.83492	0.824417
		0.11141	0.218114	3.28927
		0.0319372	1.58407	2.02807
		0.077361	0.161509	0.390653
		0.142315	1.85308	14.5005
		0.0746667	0.0677631	1.04622
		1.37829	0.015818	1.00487
		0.110761	0.188302	2.4223
		0.140031	0.228366	25.4937
		0	1.67521	1.77182
		0.0574574	1.60943	7.31946
		0.0159156	0.104396	1.34042
		0.151613	1.4931	40.1622
		0.0792333	0.267752	0.44686
		0.101586	0.0356502	0.108625
		0.328482	1.48009	8.6952
		0.2514	1.15612	13.9608
		0.272153	0	0.73283
		0.36769	0	0.653458
		0.32339	0.0535841	9.67342
		0.119643	1.11807	1.31692
		0.292194	0	2.35558
		0	0.0421535	1.06021
		0.0153042	0.940112	5.38284
		0.232397	0.0498111	0.949887
		0	0.098172	7.80394
		0.382153	0.139024	8.12429
		0.260954	0.0103369	10.0768
		0.239786	2.26509	9.38862
		0.19852	0.131735	5.4874
		0.218104	0.0748971	1.93946
		0.371664	0.13762	9.18011
		0.352377	0.126555	0.960272
		0.233097	0.264166	1.15345
		0.491129	0.215127	8.13728
		0.316873	0	1.0409
		0.349991	0	1.70011
		0.181348	0	35.1705
		0.404301	0.111948	0.458326
		0.20276	0.366365	33.1688
		0.227827	0	0.09307
		0.318598	0.0436316	0.711877
		0.39944	0.299293	2.03816
		0.216149	0.28491	1.42581
		0.386202	0.0209394	0.0806377
		0	0.183624	0
		0.414164	0.343596	23.6709
		0.214018	0.362689	3.66271
		0.393776	0.0418663	0.316182
		0.337082	0.00928629	1.08104
		0.316342	0.415272	0.708447
		0.425048	0.27246	1.04919
		0.4993	0.380896	1.06884
		0.229322	0	0.524149
		0.167565	0	3.99163
		0.0585625	0.355447	1.37227
		3.55189	0.259877	0.429762
		0.0507456	0.0229659	0.559953
		0.0848677	0.357978	1.02321
		0.0735975	0.208301	1.70022
		0.0291076	0	1.05225
		1.07521	0.221898	1.17257
		0.018474	0	1.27609
		0	0.234596	2.80967
		0.0123524	0.341527	0.776413
		0.0821291	3.66466	1.00357
		1.37638	2.18863	0.263953
		0	2.30399	2.75924
		0.0807077	0.401863	69.2704
		0.448997	0.287829	7.07538
		0.0839539	0.096527	5.98416
		0.0278465	0.0153015	7.88524
		0.0264463	0.158802	0.729249
		0.190556	1.19712	4.55631
		0.037271	0.00669603	8.88371
		0	0.0828215	5.97051
		0	3.01817	1.26363
		0.304946	0	2.92563
		0.0525935	2.08214	4.00513
		0	0.0404912	0.680426
		0.325251	0.137688	0.337763
		0.0829996	0.175945	1.10877
		0.0120515	0.211061	6.77189
		0.2317	1.46432	6.53047
		0.159545	0.306793	5.84316
		0.161062	0.0730869	2.58603
		0.169293	0.183628	1.117
		0.935073	0.426659	8.01994
		0.0110912	0.00748168	0.919869
		0.0719658	2.03998	8.72698
		0.198573	0	11.4841
		0.411693	0	8.43377
		0.041259	0.21943	2.11869
		0.327435	0.218637	9.49947
		0.00493743	0.152355	0.716959
		1.07888	0	20.8685
		0.133236	1.44386	2.0277
		0	0.147021	1.4159
		0.0195663	0.0597376	6.18362
		0.126263	0.0670002	0.750268
		0.038178	0.00936763	0.229906
		1.04626	0.947708	3.45935
		0.121615	0.0135568	1.78563
		0.0149248	0.188765	0.460135
		0.634066	0	22.0682
		0	0	5.43662
		0.0293183	0.277264	8.00714
		0.499114	0.0748877	1.95939
		0.0287375	6.23108	19.582
		0.00736337	0.396766	1.2533
		0.637912	0.28945	1.04132
		1.28043	0.338541	1.50406
		1.54044	1.56974	1.2756
		0.409928	0.220997	1.16283
		0.186725	0.0439843	0.943258
		0.0437372	0.182055	4.63577
		0.109938	1.36074	0.467451
		0.237649	0.0132617	4.04696
		0.182859	0.0127909	0.959764
		0	1.10917	1.39539
		0.0207125	2.12518	0.921977
		0	0.285818	3.04067
		0.275027	1.82391	2.03445
		0	0.0672728	5.07945
		1.25515	0.981623	0.332814
		0.174222	0.36386	6.70613
		0.834398	0.879662	4.50092
		0.107516	0.475081	4.98186
		1.05814	0.619126	5.99417
		0.243891	1.94424	9.2164
		0.717412	3.01941	5.61247
		0.307239	1.32144	2.14047
		0.0563026	1.51638	0.909547
		0.127508	4.91286	3.10109
		0.263054	0.332825	6.37234
		0.587384	2.92329	10.4562
		0	0.270282	2.38787
		0	4.73274	2.00941
		0.801314	0.234795	12.0558
		0.0137317	1.47827	1.05305
		0.0618626	0.132152	3.99417
		0.316334	1.93462	6.27508
		0.180568	1.22733	5.6952
		0.0393625	0.0767583	1.13858
		0	0.143068	1.24627
		0.207621	1.51809	34.3412
		0.0623805	1.41501	0.6992
		1.01393	0.0490369	13.8835
		0.161366	0.0906323	0.591314
		0.476628	2.32893	2.68278
		0.124149	3.73887	1.26774
		0	2.05925	4.40857
		0.0554861	2.22632	1.7057
		0.0560843	0.223621	0.503951
		0	0.0571634	0.29917
		0.28261	1.33861	24.3129
		0.0681027	3.60318	0.587371
		0.0639823	0.156083	0.213338
		1.08948	0.111786	0.607542
		0.0413137	0.090911	4.92497
		0.0168724	0.106935	0
		0	0.171223	0.898507
		0	0.458234	2.07298
		0.1039	1.59675	0.023059
		0	0.129328	2.92377
		0.120347	0.0460403	7.45326
		0	3.08784	0.320798
		0.110685	0.162241	0.0534586
		0.503617	0.359129	1.68837
		0.0234496	0.107403	4.9463
		0.0675988	0.0882567	1.29185
		0.0636397	0.126992	0.56624
		1.38566	0.0690538	2.49462
		1.25169	4.49576	1.78132
		0.223604	0.326575	6.18803
		0.3308	0.123483	4.99044
		0.110641	0.539881	1.95626
		0.0487061	0.216521	6.52358
		0.102738	0.164836	0.596643
		2.05646	0.618916	0.393023
		0.238132	0.0304693	1.15762
		0.0202034	0.0610497	7.92441
		0	0.239455	3.91223
		0.259952	0.0378731	0.810721
		0.353268	0.0514365	4.44684
		0	1.31015	0.233089
		0.160679	0.233359	1.3653
		0.0843385	0.138318	0.564775
		0.072503	0.321321	1.05211
		0.743273	2.32415	7.51303
		0.165716	0.0321039	3.56796
		1.65636	0.0106651	2.7702
		1.16979	1.60684	0.383696
		1.06094	1.55138	0.730583
		0	0.0532133	2.44799
		0.139473	0.170478	2.36231
		0.147485	0.0974863	0.768975
		0.0528192	0.158772	4.43342
		0.193013	0.238712	1.96219
		0.0471838	0.172397	1.28495
		0	0.275896	16.6893
		3.2287	0.461093	1.03203
		0.027505	0.0753322	99.329
		0.530193	0.283493	0.508066
		0	43.4753	0.985002
		0.0493334	0.0912209	1.85964
		0.701626	0.350513	0.139201
		0.196199	1.51037	4.91116
		0.296857	0.110544	9.11338
		0.0199524	0.112734	0.65718
		0.98466	0.773699	1.69004
		0.0424546	0.107358	1.68932
		0.0104739	0.0834967	0.984305
		0.143861	0.165309	2.29377
		0.0324272	0.239293	0.281042
		1.31989	0.229243	1.97837
		0.0178545	1.48653	5.37312
		0.219268	1.21933	1.99047
		1.66698	2.55308	5.77232
		1.33956	0.0350884	2.12105
		0.180234	1.14995	8.38096
		0.699727	0	4.93647
		0.124141	0.224573	3.91362
		0.0427746	9.74166	1.34338
		0.248494	0	0.53582
		0.809529	0.332535	0.10444
		0.652005	0.030107	4.74637
		0.119698	0.351551	8.31408
		0.781489	0.977323	1.95713
		6.45316	1.15807	1.10777
		0.859667	1.31242	0.905012
		1.23437	1.18257	3.6805
		1.05732	0.176614	1.31947
		1.05327	0.0122164	7.09704
		0.638077	0.320177	1.43455
		0.0530434	0.747036	1.0082
		1.65695	0.238291	1.51952
		0.377523	0.0103167	6.80906
		0.0835272	0.0539975	1.89951
		1.17205	1.38568	1.76568
		0.0469402	1.97425	2.78056
		0.0335469	1.01712	2.38366
		0.937543	0.00728958	1.51418
		1.49722	2.61399	1.30627
		0.219106	0.0596696	2.86906
		0.165862	0.00940567	1.15699
		1.21397	0.0268741	2.99044
		0.335118	1.54038	0.185459
		0.0387768	0.238706	1.47628
		1.06062	0.165674	0.68359
		0.0120513	1.78217	6.45877
		0.674232	0.0862493	6.64404
		0.155453	1.5307	1.32315
		0.0338386	39.2153	0.585716
		0.0986041	0.0257743	1.39469
		0	0.466542	0.330927
		0	0.301289	1.02263
			0.294139	31.3921
			0.0558053	3.2827
			0.041094	50.8848
			0.128026	4.13708
			1.22567	2.88993
			18.9115	0.559593
			0.126254	7.0603
			0.0968418	5.34656
			1.28834	5.05326
			0.110648	2.41258
			0.456302	4.3426
			0.127596	1.44616
			0.830911	0.32231
			0	0.0386128
			0.308557	1.33218
			1.73242	0.708285
			0.282688	1.07584
			0.222917	0.833605
			0.212036	2.93377
			1.14957
			0.141269
			0.079474
			0.770176
			1.44182
			0.139027
			0.0629725
			0.0378621
			1.41325
			0.115792
			0.22525
			0.240894
			0.292473
			2.35658
			0.106473
			0
			0.00804309
			0.486263
			0.0159618
			0.194412
			0.0201136
			0.149978
			0.250928
			0.0071274
			0.0227036
			0.0416858
			0.233571
			0.0415286
			1.14952
			0.0819727
			0.0275683
			0.0459114
			0.127953
			0
			2.06621
			0.471401
			0.170093
			0.284001
			40.5851
			0.0499494
			0.560313
			2.29535
			0.0729394
			0.101758
			0.0985912
			0.0334042
			0.16515
			0.0450266
			70.9115
			0.103319
			63.7111
			1.19097
			0.173207
			1.3266
			0.582765
			0.0585929
			0.0171987
			0.845378
			0
			0
			0.0296535
			2.79756
			0.334734
			0.0117484
			0.171744
			1.38817
			0.349936
			0.00764363
			0.232093
			0.0851518
			1.17806
			1.65267
			0.00496673
			0.95609
			0.010018
			0.105264
			0.134172
			0.0159618
			0.194412
			0.0201136
			0.149978
			0.250928
			0.0071274
			0.0227036
			0.0416858
			0.233571
			0.0415286
			1.14952
			0.0819727
			0.0275683
			0.0459114
			0.127953
			0
			2.06621
			0.471401
			0.170093
			0.284001
			0.0499494
			0.560313
			2.29535
			0.0729394
			0.101758
			0.0985912
			0.0334042
			0.16515
			0.0450266
			0.103319
			1.19097
			0.173207
			1.3266
			0.582765
			0.0585929
			0.0171987
			0.845378
			0
			0
			0.0296535
			2.79756
			0.198482
			0.881541
			1.43274
			0.0140134
			0.783856
			0.135757
			0.600733
			0.0412093
			0.0440582
			2.18301
			0.0862421
			0.0249661
			0.0227241
			0
			0.169431
			0.080257
			1.11545
			8.21017
			0.534026
			20.949
			0.0393375
			1.13196
			0.00745918
			0.0335164
			0.424586
			2.63225
			0.0561599
			1.00941
			0.146363
			0.095055
			0.306773
			0.0633418
			0.248693
			1.16825
			0.0299799
			0.54601
			0.124078
			0.0211547
			0.0146849
			0.017638
			0
			0.271568
			0.0460899
			0.117574
			0.0705375
			0.0851828
			0
			0.228788
			0.0719706
			1.68394
			0.0427477
			0.0252677
			0.0869734
			0.879633
			0.0800192
			0.237874
			0
			0.162581
			0.057617
			0.343158
			0.129402
			0.133296
			0.0583499
			0.0641893
			0
			0.0596484
			0.0901419
			1.71788
			0.102758
			0.062183
			0.0431517
			0.225275
			0.0254653
			2.32957
			1.34767
			1.41776
			0.00579576
			0.0167654
			0.115232
			74.6662
			67.9609
			0.210082
			0.15551
			0.0571369
			0.208478
			0.362893
			59.6129
			0.300675
			0.143832
			0.761792
			0.926305
			0.0505849
			1.48666
			0.192868
			0.00699161
			0.878251
			0.280029
			1.29735
			0.106911
			0.236035
			1.09449
			1.03882
			0.298982
			0.997861
			0.565622
			0.625043
			0.167467
			0.785188
			0.912615
			0.775044
			0.995298
			0.629955
			0.102639
			8.26955
			0.377917
			0.274032
			0
			0.618653
			0.0318775
			0.568813
			0
			0.119804
			0.030345
			0.0523016
			0.044623
			0
			0.093241
			2.88319
			0.0213179
			0.390504
			0.0141462
			9.46891
			0.188163
			0.0473948
			0.231851
			0.142261
			0.204097
			0.248348
			0.0157454
			0.221237
			0
			0.391599
			1.81748
			0.291405
			0.203416
			0.0126663
			0.121102
			0
			1.17972
			0.478454
			0
			0.407066
			0.197207
			0.0146678
			0.277708
			0.0214542
			2.33254
			1.68346
			0.00662627
			0
			0.703847
			1.64556
			1.21733
			1.67792
			0.0984322
			0.688737
			1.1255
			1.33858
			0.210847
			0.4153
			0.17059
			0.0472973
			0.0575946
			26.439
			0
			1.61493
			0
			2.55677
			1.40638
			0.112818
			0.111619
			1.08494
			0
			0.120125
			0.0403673
			1.15856
			0
			0
			0
			0
			0.0155902
			0.286711
			0.0412434
			0
			0
			0.019591
			1.33587
			0.181169
			0.0111593
			0.321126
			0.016855
			1.60341
			0.0418808
			0.0208711
			0.0461461
			0.0229037
			0.437516
			0.474252
			1.30945
			0.0429528
			0.769389
			0.979958
			0.036331
			2.55883
			0.208388
			0.214237
			0.377256
			1.07092
			3.57833
			0.0958467
			0.16772
			0.0248238
			0.0280422
			1.02462
			1.64959
			0.0837078
			0.242686
			0.177092
			1.40609
			0.150218
			0.0333399
			0.847433
			0.144943
			0.39251
			0.85161
			0.284622
			0.0569709
			0.0782097
			0.232544
			0.0345271
			1.87328
			0.0152969
			0.946437
			0.40219
			0.803809
			0.359434
			0.26282
			0.377473
			1.2275
			0.117614
			0.251503
			0.0082512
			0.261744
			0.171398
			0.00765085
			0.848253
			0.385992
			0.219324
			0.280873
			0.0748599
			1.06797
			2.10836
			0.268957
			0.359293
			25.9632
			2.78767
			0.279629
			0.40965
			2.15264
			0.010999
			0.060266
			0.0335202
			0.132091
			0.0457743
			0.142678
			0.0791958
			0
			0.0370869
			0.111963
			0
			0.046976
			0.0110752
			43.648
			0.0115549
			1.90029
			0
			1.66956
			0.262604
			1.51923
			0.414383
			0.0367285
			1.37177
			0.0423572
			0.0357526
			0.221386
			0.0348668
			0.132492
			1.01967
			1.33851
			0.198624
			1.82144
			3.76103
			0.145477
			0.300458
			0.276294
			0.469346
			1.64013
			0.454772
			0.0427467
			0.337229
			1.13362
			0.337629
			1.1893
			0.300974
			0.279109
			0.336456
			0.0124429
			0.790118
			0.164519
			0.275002
			0
			0.293855
			2.57837
			0.877195
			0.913995
			0.360184
			0.363482
			0.410951
			0.0325682
			3.51809
			0.0106651
			1.60684
			1.55138
			0.0532133
			0.170478
			0.0974863
			0.158772
			0.238712
			0.172397
			0.275896
			0.461093
			0.0753322
			0.283493
			0.0912209
			0.350513
			1.51037
			0.110544
			0.112734
			0.773699
			0.107358
			0.0834967
			0.165309
			0.239293
			0.229243
			1.48653
			1.21933
			2.55308
			0.0350884
			1.14995
			0.0788825
			1.22607
			0.313121
			1.25167
			0
			1.50861
			0.320203
			0.030846
			0.230688
			0.0156276
			0.115199
			0.0512517
			1.68639
			0.826669
			0.0316612
			0.18765
			0.223693
			1.24276
			0.104251
			0.27128
			0.787778
			0.173898
			1.00402
			3.16432
			1.26941
			0.0297016
			0.174784
			0.326178
			0.18584
			1.4689
			2.15938
			1.34201
			0.177551
			0.771952
			0.0660174
			0
			0
			15.3335
			0.260225
			0.0746007
			0.255813
			0.286369
			0.00366267
			0.00529274
			0.18196
			0.973202
			3.77882
			1.41352
			0.335981
			1.03204
			0.481431
			0.191595
			0.0447511
			0.939401
			1.04154
			0.0321371
			0.0171208
			0.0848009
			2.17771
			0.00596852
			0
			0.241822
			0.305143
			0.0703084
			0.539717
			0.217007
			0.30396
			0
			0.105561
			0.00733339
			0.27204
			0.850023
			0.68396
			0.00325138
			1.18456
			1.15503
			0
			0.875961
			0.100538
			0.32205
			0.062481
			0.0147563
			0.0670398
			0.336543
			0.0522577
			0
			0
			0.177638
			0.0338756
			0.0408406
			1.59349
			2.05834
			34.4474
			1.09423
			0.0916747
			1.26803
			0
			0.0770238
			0.0581864
			0.148112
			0.0916939
			1.1818
			0.0187505
			0.0455176
			0.0483562
			0.757631
			0.0246704
			0.225631
			0.815212
			0.0252102
			0
			54.4306
			0.0300971
			0
			0
			0.386259
			0.0909515
			0
			0.026664
			1.84567
			1.43961
			0.338518
			0
			0.0227396
			1.75903
			1.20996
			1.52679
			0.135359
			1.86107
			0.142139
			1.84795
			0.851352
			1.67243
			1.44189
			1.26986
			1.5019
			0.0145271
			18.9115
			0.126254
			0.0968418
			1.28834
			0.110648
			0.456302
			0.127596
[truncated: 178 more rows]

## Sheet: Figure 1j
Figure 1i
Comet assay of PDO8 and PDO4 treated for 72h
PDO8					PDO4					PDO8
	CT	IC20	IC30			CT	IC20	IC30		Tukey's multiple comparisons test	Mean Diff,	95% CI of diff,	Significant?	Summary	Adjusted P Value
	0	1.6296	0.366003			0.0260802	0.0621353	0
	0.487458	3.65559	0			0.596023	0.0240657	1.26979		CT vs. IC20	-23.14	-26,35 to -19,94	Yes	****	< 0,0001
	0	0	3.22141			26.9845	0.0104143	0.29692		CT vs. IC30	-17.89	-20,70 to -15,08	Yes	****	< 0,0001
	0.0285491	0.526493	1.37037			0.733763	0	1.60829		IC20 vs. IC30	5.255	2,043 to 8,467	Yes	***	0.0004
	0	2.71815	0.968892			0.165193	0.0838746	1.69125
	0.365515	1.69931	1.13414			0.272536	0.265914	23.2035		PDO4
	0	1.24215	8.65815			3.02972	19.0222	6.2848		Tukey's multiple comparisons test	Mean Diff,	95% CI of diff,	Significant?	Summary	Adjusted P Value
	0.0338692	0.0180094	0.0232945			0.446701	1.00688	0.867183
	0	7.17581	1.11679			0.398636	1.21124	0.051343		CT vs. IC20	-3.299	-4,884 to -1,713	Yes	****	< 0,0001
	0.141708	5.21074	7.88096			0.10304	0.408446	22.6605		CT vs. IC30	-3.87	-5,335 to -2,405	Yes	****	< 0,0001
	0	3.66304	0.0633665			0.0086692	0.286021	7.09731		IC20 vs. IC30	-0.5714	-2,054 to 0,9114	No	ns	0.6381
	0.518305	0.526174	0.178349			0.631462	0.0981398	2.92287
	0.38358	0.0164665	3.66385			0.012273	0.07772	5.25572
	0.985746	0	11.2023			0.0472361	63.8153	9.68062
	0.0545556	0	0			0.276775	0.441075	0.326048
	0.442474	2.12875	0.49018			0.0405983	0.461366	0.823477
	0	0.379666	0.00548462			0.373386	0.122854	15.2672
	0.0132147	0.0375627	0			0.824924	0.587927	6.85134
	0	0.121047	0.185005			1.15331	3.41566	6.49173
	0.279597	0.456264	1.90157			0.301821	1.32263	10.6137
	0	1.13302	0.196729			0	0.0651892	3.79774
	0.411416	54.2894	1.32127			1.26012	0.890791	12.7798
	0	72.8323	0.0527203			0.21476	1.71961	1.36211
	0.338807	1.68627	0.195385			0.0602692	0.136986	1.38017
	0	1.29317	0.0557472			0.272382	0.0872751	0.911244
	0.187244	1.98996	4.573			0.0725495	1.78527	23.7847
	0.0663106	19.4582	1.45871			0.553102	0.771399	26.0253
	0.0229889	97.9681	7.33237			0	0.200804	0.553185
	0.0797794	1.02117	0.728452			0.00905918	0.0960462	6.25389
	0.0857406	30.4974	0.120368			0	19.2872	0.855971
	0.0245569	1.59049	3.8591			0.2617	0.47889	44.8466
	0.00440648	31.7658	5.15111			0.0241798	0.196239	1.11818
	0.231963	1.6301	2.28458			0	1.05761	3.53165
	0	3.64062	4.74726			0	2.52563	2.11493
	0	3.27352	2.07553			0.558014	0	0.0211421
	0.948046	1.2916	4.0961			0	0.0092266	2.94414
	0	0.435215	4.06211			0.0324021	0	1.12048
	0.0176989	0.730797	11.2096			0.0164762	0	2.04853
	0.0390999	1.54816	0.850763			0	6.10287	9.02868
	0.0122639	0.374086	5.43559			1.33062	0.178122	1.33672
	0.00686511	0	2.44695			0	0	0.742674
	0	0.238832	5.63301			0.072908	0	3.89713
	1.93065	0	84.4733			0	0.0267503	0
	0.108244	0.0326014	1.28814			0	0.0468988	0.00981912
	1.4899	0	0.174433			0	0.153619	0.383694
	0	53.5423	9.69673			0	0.0768723	1.9584
	0.258449	0	8.03917			0	0.0274436	9.87614
	0	0.0288171	1.47831			0.068815	0.128214	0.513754
	3.53808	0	3.92953			0.0994478	0.0361881	1.74624
	1.58107	0	4.71704			0.00818093	0.227535	0.386993
	0.0513455	0.924248	3.62345			0	0	0.601719
	2.16251	0	3.90068			0.95594	0	1.63354
	2.61038	0	0.588432			0.917709	0.00340321	0.224214
	2.0449	0	59.0473			1.34077	0.297405	0.0811558
	0.647408	0	2.95192			0.141612	0.0689286	3.74985
	0.0441486	4.12467	94.0032			0.218696	1.19158	1.33727
	0.0371302	0	0.0855756			0	0.165224	1.17571
	0.0386965	0	0.00242616			0	0	0.46336
	1.64248	0	0.00351716			0.531839	0	4.39533
	0.13118	1.35374	3.76521			0.0542088	2.96151	3.39557
	0.0196272	0	1.42389			0	0.0316924	1.34437
	0.0648785	0	0.555445			0	0	0
	0.00825251	0.35528	1.08485			0.0169852	0.137163	4.24759
	0.0442565	0.226357	0.183319			0.0382972	0	2.43739
	0.899674	0	73.813			0.00617688	0.00489967	0.111382
	0.830079	0.0149994	0.163614			1.21472	0.108373	4.67377
	0	0	0.507521			0.138905	0	0.0959983
	1.98587	4.51907	61.8744			0.323213	0	0.044332
	0	1.46176	12.052			0.0154375	0.523717	2.09276
	0.0487287	2.14519	0.170241			0.00726433	0.845984	0.0808568
	0	4.27339	1.18341			0	0.0898839	0.93766
	0.0125696	0	0.881409			0.724315	0	0.621994
	0.624548	1.57426	73.9284			0.0422067	0.0213105	0
	0	77.484	96.5976			0	0	0.0462242
	0.263181	0.993756	5.51954			0.0150089	0.0539741	0.564713
	0	102.234	0.210226			0	0	0
	1.35285	57.4014	4.60999			0	0	2.29729
	2.11626	0.948105	11.508			0.819312	0.22474	0.0140687
	0	3.75598	2.4967			0.192567	0	0.288468
	0.0114453	1.17264	1.6525			0	0	0.00575729
	0	3.01535	145.131			0	0	0.0313372
	0	41.9581	39.6739			0.106288	0	0.0102423
	0	0	108.102			0.879025	0.0981696	0.0072458
	0	1.60301	0.806608			0.0537493	1.67235	26.7602
	0.0330805	140.362	93.92			0.213572	0.0351075	0.508869
	0.102028	4.50895	0.0210454			1.59457	0.0835721	2.42789
	0	91.7428	0.0176533			0	0.0122708	0.173237
	0	0.533996	8.76562			0.0204688	0	0.124926
	0	85.4851	0.0489242			0.00333578	0	0
	0	59.0101	0.277129			0.690264	1.35826	0
	23.1237	18.8623	101.964			0.0516142	0.00857527	1.4084
	0.00584804	21.9749	0.0127854			0.100363	0.35064	0.0667083
	1.18043	1.01244	16.866			0	0.18457	0.0221352
	0.0371376	1.29845	0.0747515			0.248422	0.856275	1.41029
	1.44203	0.748254	2.50769			0.520166	59.5505	0
	0	12.4822	1.17915			0.866194	0	61.4818
	0.270407	70.0043	1.2264			4.9769	0.086636	0.0985069
	0	71.8465	0.989736			2.36706	0.533159	0.0289057
	1.0788	37.9539	6.04149			4.82438	1.52596	0.109994
	0.0428289	108.317	3.26101			0.0883385	0.446081	9.44307
	0	98.6329	2.28619			0.746923	0.0200397	0.0898735
	0.339755	17.9662	6.76162			0	4.0638	0
	0.0330537	1.05611	0.122239			0.212542	3.70278	1.28217
	1.68974	33.7278	1.39097			1.72249	0.228619	0.424676
	0	78.0528	1.10208			0.268102	0.804708	0.0123721
	1.00788	0.963621	13.8152			0.0351305	0.370578	0.181402
	1.98914	0	2.21312			0.267491	2.77471	0
	0.0281728	4.04431	0.900685			0.00763653	14.8874	1.56051
	1.00906	5.26594	0.0626779			0.235912	0.712497	0.790094
	0.239685	0.176358	0.0695539			0.115462	5.47235	10.6672
	0	1.82002	0			0.317678	4.53181	0.131358
	0.866596	1.5843	0.00807254			0.0981122	0.101097	18.1331
	1.71839	2.04724	0			0.00919608	0.165157	22.5729
	0	0.986815	0.12422			0.157829	0.0364864	0.0619649
	2.02871	1.95495	0.412099			27.5613	0.104044	0.961938
	0	0.661759	1.17419			1.64287	0.00115255	6.13042
	0.00251627	0.00781155	31.7376			0.0041183	0.00371597	1.96095
	4.25942	0.193348	0.567635			3.5071	0.00898147	0.0175656
	0.191837	22.9209	0.0121082			1.7843	0.0237023	0.0962977
	0.844296	0.0298544	0.00357737			67.6651	0.12895	22.8006
	0	37.5885	0			0.172708	0	1.24555
	0	0.0479029	0.328608			5.53393	28.7983	1.6621
	0	28.0283	0			3.7389	0.0455112	0.387214
	0	3.86748	0.367623			0.846751	5.24303	23.0903
	0.256546	9.41342	0.367247			0.0565613	55.5259	0.300805
	0.062431	0	1.59726			1.12657	4.63101	2.87071
	0.0493388	124.327	0.677991			0.362841	18.1977	17.1979
	0	0.0247558	0.282391			1.44756	0.10052	3.6234
	0	24.1521	1.24243			0.00546869	1.15912	1.42985
	0.0223304	2.78431	0.616629			0.0487005	4.57151	3.69649
	2.53714	82.3945	1.70327			6.24119	22.3677	12.8087
	0	26.9811	4.0622			0.244244	30.0326	4.80877
	0.0269414	2.15451	2.27919			1.38142	6.42005	11.3635
	0.0576013	5.49748	0			0.181826	124.663	0.409981
	0	56.5441	0.486883			0.763841	4.33491	9.80319
	1.04761	8.76143	2.25913			1.94601	0.155454	31.8808
	0	7.41548	1.41513			0.164357	0	3.92824
	0.0241784	2.81685	1.95831			3.30483	1.30452	0.0409853
	0.0194055	96.7128	0.0511856			0.244388	0.498925	15.0085
	0	124.534	4.21566			0.0377779	0	0.944308
	0.148684	90.4547	11.007			0.0420035	1.47003	16.5719
	0	4.10592	0			0.187341	0	1.21572
	0	3.69545	0.953279			5.15112	0.0184034	0.0514867
	0.0145301	66.6504	15.4957			3.56664	0.0734849	0.4648
	1.19673	0.0800722	0.0330505			0.203526	0.198206	0.0418376
	0	0.0807392	0.755951			0.906082	2.09582	0.966423
	0	17.6924	0.0231524			0.823919	0.100662	0
	0.172005	0.00780397	0.00728548			0	0.455368	0.101516
	1.40328	0.30352	57.1807			2.73037	0.0774285	0.299258
	1.421	0.096386	1.23508			0.781596	2.22227	0.658325
	0.0762125	0.968189	1.70294			0.0437044	0.81235	0.340385
	0.0235658	0.0455757	122.247			0	0	0.0106597
	0.0285148	0	1.35165			0.250086	0.0055272	0.148875
	0.0362028	0	141.246			0.479858	0.0838405	0.0451747
	0	0.302516	0			0	0	4.64636
	0.755409	0	1.34333			0	0.456604	0.0418312
	0	0.0720663	99.2419			0	0	0.811357
	0.0513012	3.86662	22.9555			0	0.0352087	0.0426455
	0	0.184792	2.50439			0	0	0.917684
	0.0460741	0.0116449	90.6201			0.0931165	0.0128453	0.00445426
	0.0104027	2.17219	1.65432			0.127601	0.467286	0
	0	2.56685	95.3711			0	2.02705	0.106286
	0	81.1128	32.1863			0	0.26066	0.446198
	0.0229271	0.104266	128.821			0	1.13515	0.399785
	1.16844	0.11517	0.26976			0.189595	0.0931306	0.0247266
	5.57529	0.921106	0.0179412			0	0.446489	0.274303
	0.860062	1.9442	4.84186			0.0076129	0	0.519325
	0.419324	2.01385	0.605491			0	1.25223	0.164158
	0.784955	0.00753458	0.0340293			0.0284134	0.170457	0.273754
	0.184448	39.4793	0.838211			0.0141944	0.595482	0.23146
	0.409255	3.04127	1.31398			0	0.9997	0.222893
	1.27613	0.00854656	6.03053			0	0.155084	0.0931356
	2.55051	0.701614	4.55627			0	0.188236	1.45209
	6.69589	10.2438	0.0434851			1.86738	0.309865	0.14131
	0.643186	0	0			0.11472	0.0313293	1.3466
	0	0.0647458	87.551			1.20008	16.969	1.88443
	1.27646	0	77.9228			0	0.105282	0.450004
	0	1.09457	0.00826165			0	1.59964	0.512418
	0.0374087	3.53937	2.25743			0	1.28235	4.27772
	0.00723126	1.08151	0.345434			0	0.194496	0.023072
	0.0204661	0.214626	37.7469			0.127664	1.07004	2.41568
	0.0255103	0	1.15144			0.217548	0.246917	0.105537
	0	0.0476821	1.59742			0.235826	6.78766	0
	0	1.53817	10.0236			0.0405863	0.0536995	0
	0.0770718	1.03043	0.428611			0.00601623	0.384487	0
	0	1.54776	0.195054			2.03599	0.00482156	0.62017
	0.052019	1.46844	0.106029			0.00927925	2.87438	0.482115
	0.0695777	0	134.142			0	1.12511	0
	0	0.0390983	1.35361			0.00430264	3.08393	0.0061283
	0	4.79014	1.04292			1.07306	0.552189	0
	0.0554423	1.00324	0.0532734			0.0213421	0.108013	0.158872
	0	1.03596	0.0251493			1.39096	1.2999	0
	4.35812	0	0.0279943			0	0.527789	0.0144788
	0.130045	1.08031	44.5949			1.28249	0.690972	2.33844
	3.23833	0.306702	2.59732			0.902951	65.2701	0.0227438
	0	1.51442	1.90435			0.428718	15.7559	0
	0.546882	3.44334	1.7047			0.0532961	0.325734	1.0641
	0.248938	0	0.880018			0.142636	0.163042	1.28073
	0	10.8131	0.890539			0.010541	15.6457	0
	0	0.850453	1.42406			0.749365	0.576291	0
	0.0370045	2.94512	10.6295			0	99.7298	0
	1.1446	1.83645	0.252668			3.51164	21.989	0
	0	7.71337	0.794734			0.116157	29.0613	0.14754
	0	1.63637	0			0	21.6327	0.272716
	0	2.68389	0			0.00534093	1.16563	0.0615494
	1.85078	0	2.09474			0	11.3586	0
	0.379375	0.0351769	1.9438			0	7.90401	0.15159
	0	0.00694586	1.75551			0.00329632	0.193814	0
	2.4894	3.14369	1.05271			0.313668	0.0355132	0.0236259
	0.0409066	4.58559	0.145464			2.82107	0.0760576	0
	0.459636	3.05897	0.246665			0.211962	0.631408	0
	0.934037	0	7.2377			0.079344	0.393168	0.919138
	0	5.83492	0.0970024			24.2401	4.30422	0
	0	22.358	0.37552			1.07255	0	0.00553725
	41.3637	8.53561	0.0404026			0.0371726	1.79112	1.93336
	0	0.0724194	1.90329			2.99982	2.16741	0
	0.398249	1.662	2.7678			0.32605	0.474415	0.044406
	0.166559	0.160861	0.0233878			0	61.4117	0.0173935
	1.37607	10.3724	0.022575			0.00883308	0	0
	0.584926	1.35604	0			0	0.112934	0.200668
	1.10572	3.98841	0.0197421			0.0265149	3.67782	0.19059
	1.78122	1.59182	1.92037			0.0312485	1.40237	0.0908109
	0.0530524	14.4815	2.10448			0.0302477	0.188474	0.876062
	0.740667	2.01982	0.00396544			0.0179059	0.843435	0
	0.00883006	2.87821	0.0488044			0.183873	0	1.18361
	1.65502	0.332648	0.0065891			0.011915	0.0121587	0.0278729
	3.06381	0.522368	0.037465			0.772377	0.437285	0
	0.178539	3.86104	0.148898			0.00734116	0.0381823	4.88939
	0.0717035	13.4717	0.506692			1.35426	0.484489	3.78846
	1.7506	1.70202	0.00952897			0.0119837	0.0999156	0.342669
	1.81362	4.14255	0.00875484			0.222336	35.0001	0.493526
	0.118284	0.908791	0.393059			0.16968	1.44355	3.97607
	0.231469	0.738008	0.928745			2.34613	0.137947	1.35294
	0	18.2027	0.625007			0.0691753	0.406593	0.417787
	1.82959	2.12276	0.0182879			0.011217	0.093602	0.0180139
	0.0132429	1.0827	0.296182			0.0876305	2.7132	0.550113
	0.00418009	1.68212	0.166832			0	0.0713692	1.59521
	0	0.387983	11.4325			0.0342471	2.70148	0.144588
	0.125112	2.34906	0.00838362			0.0569483	12.9571	0.111649
	0	36.773	1.27342			0.0800784	11.4458	3.1732
	0.00921574	70.7891	21.5062			2.56528	0.756872	0.0481669
	0.704919	4.10959	0.00998229			0.812848	0.180128	0.0886119
	0.018738	5.87934	0.692248			1.26731	0.332254	0.461897
	0.0288921	1.42892	25.2316			0	1.18433	4.49587
	2.473	29.7697	3.34721			0.0351416	0	2.11985
	0.0376707	1.03866	1.50656			0.0208189	0.00701967	5.67931
	0	5.18619	0.214078			0.0195766	0	1.58619
	0.181542	0.149392	0.276122			1.70462	0.0572786	0.576467
	0	1.41203	0.662627			0.0546044	0.0110152	0.262164
	0.0242744	0.127756	81.2422			0.515089	0	0.0698679
	0.419042	2.24678	1.56927			0.67874	3.54932	0.192108
	0.436888	2.40953	56.2083			0.0799073	7.30508	0.169164
	0	0.797412	2.2837			0.0790466	9.41948	0.0168185
	0	0.0236502	167.36			2.68272	19.6284	0.0725575
	0.131813	2.27811	2.00187			0.804575	60.8719	0.0857037
	0.904783	2.44659	43.108			1.00114	12.5537	0.0719182
	0.0626325	0.115861	90.5856			0.853071	18.8189	0.204276
	0.298249	1.32457	10.6829			0.00855529	5.40668	0
	0	1.19857	0			0.202291	0.946188	0.0301902
	0.165512	1.64133	1.2595			2.61029	32.6158	0.0841881
	0.0142165	0.0451161	1.88514			0.279235	2.08019	3.49168
	0.334971	0.128269	0			0	0.017082	1.37891
	0.255616	1.79839	0			0.114354	0	0.158995
	0.0255834	5.57429	5.45305			0	0.0991598	0.784312
	0.0216514	1.08044	1.25823			0.00532567	0.0238899	0.0057237
	0.0495835	1.62109	0.734678			1.77892	0.00428114	2.93968
	58.4748	0.909424	0.0270142			2.53613	0	0.997679
	0	1.6413	0			2.81959	0.0280543	1.54408
	0.012032	0.177314	0.0348905			8.31042	0.248405	5.18285
	1.84481	0.0425449	2.71505			1.82615	0	0.845086
	9.11163	0.0629253	0.0233197			0	0	41.7737
	1.1806	0.000129	2.46984			0.266353	0	0.111542
	0.191402	0	2.24403			0	0.0421309	7.28759
	0.0263047	0.0925866	0.0184268			0.131315	0	0.611181
	0.140519	0.0280951	1.27854			0.225279	0	1.47816
	0.00572671	0.179547	0.0235937			1.85474	0.347276	0.047281
	1.50994	0.29893	0.0191295			0.0588322	0	0.109086
	0.0190941	0.611689	1.06025			0.434664	0.124765	51.5211
	0.344133	0.273214	0.0524374			0.179805	0.111915	0.71207
	0.011872	0	5.78869			0.750125	0	0.925366
	0	1.27921	0.00635941			0	1.71861	0.715833
	1.36805	0.416955	0.0493746			0	0	10.113
	0.677739	0.421624	0.156361			1.1542	0.279343	2.43632
	2.4833	0.169677	0.0138474			0.850426	1.76876	1.98228
	0	2.55255	1.34474			1.57651	2.43101	1.95087
	0.0069237	1.97658	1.05893			0.620762	0.0076462	0.11093
	1.88905	3.42351	2.48588			55.002	15.7532	19.4445
	0.0149474	1.64773	21.6333			14.785	1.7019	0.677171
	0.00728206	0.0257716	4.37251			39.4803	0.11132	7.93464
	0.416805	0	43.6113			0.98715	1.30062	1.18535
	0.0587149	0.0523592	197.164			1.20632	0.729426	1.22792
	2.24482	0.0169383	200.676			1.07147	1.11815	0.165362
	6.0833	0	1.19605			0.78842	5.33772	0.563573
	0.921326	0	0.978052			3.84686	0.620672	2.64835
	0	0	1.0857			5.06681	3.56731	2.46274
	0.200902	48.9408	1.30143			2.79754	0.62663	1.37614
	0	0	187.475			0.235593	0	5.05259
	0.988436	0	0.0358067			0.535946	0.755502	1.59051
	0	0	34.1892			0	1.91752	0
	0	0.226616	73.9547			0.415513	0.0334171	0.69907
	0.244973	0.0382878	0.117937			0	7.57927	0.00484097
	1.44134	0.54076	55.06			0	0.833957	33.7012
	3.52877	0.584553	5.88713			0	0.952518	0.530447
	0.0209818	0.604464	0.435164			0	0.137245	11.9032
	1.3536	0.859111	3.36076			0.167087	1.14685	5.46081
	0	0.262304	0.0160694			1.17005	0.00905841	1.25925
	0.08604	0	9.33423			0.600997	0.164407	1.63603
	0.0464445	0.114836	99.8095			0	0	18.4032
	0	0.024654	5.88819			2.02748	0.0106513	0.061919
	0	0.0787669	1.42074			1.08505	0.0786239	5.9536
	0	0	1.49311			0.0578512	0.179414	9.11464
	0.990095	1.92043	6.32005			0.846123	1.90281	7.48619
	0.315138	0	7.81095			4.6644	2.52371	7.09985
	0.00794631	0	8.18256			1.31064	1.39356	10.706
	0.0387402	0	82.4931			0	1.62753	31.5569
	0	0.0305893	0.69116			5.00639	0.212214	0.130733
	0.0276886	2.35591	2.17361			0.117309	17.4182	69.3245
	2.88086	53.3074	4.4527			0.328436	3.54382	6.48923
	0	1.26795	0.56833			0.0210559	27.6248	4.50362
	0.0369869	1.37543	171.757			0.00308757	45.5959	3.41927
	0.0448971	49.8862	0.191293			0.585842	0	1.56661
	0.0125351	1.06767	0.0128208			0.0522798	0.162491	3.52375
	0	4.96118	10.2953			0.17797	24.9	21.6093
	1.52113	0.000609	0.00898691			0.00734126	0	4.62646
	3.43172	11.4835	2.47633			0.0410013	0	0.796036
	0.0134761	1.18932	38.2619			2.5646	0	0.232533
	0.0840587	7.79815	0.0400333			3.25985	0	0.271952
	0.0241143	0.763639	115.204			0	0	0.211577
	1.56076	0.985307	9.88109			0.438083	0.035827	0.423804
	0.0239663	0	0.0160955			0.43881	0	5.22665
	0	0.0129412	36.0166			0.773083	0	0.580591
	0	5.18695	2.48646			0.150197	0	3.52819
	0.0767712	8.51191	99.421			0.082566	0.582145	0.875921
	0.465459	36.2064	1.54317			2.30857	0	0.319767
	0.177665	64.8849	0.105039			1.3525	1.07477	0
	0.0528496	85.0951	0.277894			0.832786	0.0541436	1.81036
	7.03824	191.459	77.6102			0.280667	0.0304423	0.083992
	0.02901	1.33689	20.3698			0.305278	0	1.285
	0.0223241	3.15898	0			2.46222	0.884872	0.152476
	1.00759	2.53633	2.85531			0.193898	0.0300751	0.257228
	0	54.8293	0.158962			3.50835	0.165551	1.5901
	0.032179	0.00144658	102.615			0.0289524	1.28076	0.262384
	1.24234	130.131	18.7967			0	0.275831	1.11237
	0	1.89284	136.114			5.27601	1.41835	0.402442
	0	32.7619	118.352			2.21659	0.11348	0.314007
	0.0447082	27.7948	0.114662			2.37913	0	0.0144493
	0.0230004	92.2926	9.62422			0.888405	0	0.858811
	2.19814	8.43948	0.763077			1.07564	0.0746727	1.1493
	2.63793	76.3803	0			0	0.0430111	0.1481
	0.41935	0.431181	17.7982			0.86368	0.0924356	1.42066
	0.00882949	0	1.47651			0.670509	0.293566	0.549268
	0	0.258687	5.14603			0.616752	0.177074	2.48992
	0	1.61094	6.94927			0	0.104574	0.0302719
	0.0092861	10.3028	4.64279			0.217463	0.0214471	0.0755508
	0.0855563	70.3684	0.610246			0.156167	0.0449565	0.353483
	0.0273335	3.98882	0			0.1305	0.0627473	0.125423
	0	2.38308	3.06133			0.188353	0.0715192	0.0139489
	0	29.5256	0			0	0.00910589	0.0550169
	0	5.28637	0.0210143			0	1.5514	4.35047
	49.5844	77.8854	2.28591			0	2.8753	0
	0	0	0.162953			0.116955	0.0703181	0.0122979
	0	0.871602	0.00724093			0.016016	0.0296552	4.02878
	0	87.245	1.00759			0	2.16285	0.0376033
	53.4148	78.4781	0.027369			0.367072	1.25598	4.2933
	0	0.954035	0.0265091			0.00406809	0.0752129	2.44298
	49.5862	1.78274	0.0161114			0.104384	0.00694672	2.95752
	0	0	0.0661327			0.161337	2.19227	0.0488341
	52.6358	0.0356487	4.8424			0.00934347	0	3.41763
	0.0345623	1.8702	0.815479			0	0.0611763	4.5641
	0	2.55073	112.401			0	0	2.3924
	0	0.185647	0.164938			0.127496	0.665881	1.43706
	0.0728533	2.22785	0			0.0232088	2.29739	4.12993
	0.0634539	0.928213	0.261297			0	1.60961	1.79979
	0	1.81687	10.5033			0.84758	0.244457	5.18786
	0.706932	55.3016	0.250171			0.0186414	0.743839	0
	0.360046	0	0.0457622			1.09949	0.0378507	0.0440862
	0.087741	38.817	0			0.0253253	4.02486	0
	0.793434	63.0779	0.226952			1.57207	1.36763	1.02686
	0.106464	1.55272	0.525455			0.982713	0.0324747	2.27269
	1.06306	0.21739	0			0.741043	20.4886	1.61347
	0.865608	3.10477	16.078			0.0227419	0.0710405	0.481151
	2.03052	1.33571	0.0706464			0.137349	2.07029	1.66355
	0.0754617	0.0200211	0.0143704			1.00992	0.935137	1.83542
	1.96959	9.18985	1.72009			0.26661	14.0856	0
	1.15455	5.21597	0.13421			0.387507	1.25549	0.156099
	0.0637449	104.872	0			0.0817699	10.2168	0.12354
	0.233877	0.0166022	4.41087			0.177699	0.670832	0.0981195
	0.0253041	2.11079	6.29384			1.91713	0.332685	0
	0.106452	94.821	2.77155			0.0211512	0.860751	0.124538
	1.0579	5.37835	0.702518			0.600311	0.145382	0.0127408
	0.023732	3.05445	6.03742			0.0219343	0.0797905	0.0100759
	0	0.019891	0.381176			4.75073	0.91074	0
	0	2.73178	0			0.0506993	0.245408	0.0415245
	0	8.61402	0			0.0330917	0.426182	0.294637
	0.0493579	1.7998	5.9859			0.108432	5.41811	0.106001
	0	0.00833604	3.04943			0	0.0816298	0.10153
	0.0112534	51.2971	2.22729			0.360153	0.00405353	0
	0.188504	0.549298	1.01674			0.124567	10.6722	0.0349476
	0.058563	0.0589599	2.21989			0.00828593	0.411771	0.059631
	0.0102748	2.77658	55.4668			1.93659	0.228627	1.65186
	0	0.554323	1.84865			0.211202	0.0147982	0.150162
	0	15.4029	1.9508			1.78148	0.0519983	0.0991355
	0.16832	13.0557	0.796192			0	0.541035	2.16476
	0.742411	30.5914	0			0.0176555	16.9261	0.258513
	0	0.107044	6.86295			0.0374967	9.30917	1.26327
	0.0173428	0.0159441	0			0.0404606	0.646595	0
	1.34646	112.927	2.11557			0.865224	1.1281	0.248279
	0.0165175	2.09425	11.5636			0	7.54662	0
	2.58888	1.35641	2.55777			0	5.01474	1.24633
	0.0462413	3.68481	0.255682			0.181516	1.333	1.8868
	0.0926163	1.32832	0.590349			0.556932	0.107739	0
	4.64177	3.48433	9.00806			0.222639	2.475	0.315779
	3.17583	6.234	2.72434			0.0393917	0.404492	0
	0.145956	1.05862	1.56328			0.00631728	0.68981	0.142724
	0	0.109308	3.46597			2.95146	16.5545	0.0219285
	0.636019	8.59346	1.11437			0.0400344	3.15427	0
	3.88585	4.769	3.37649			0	0.26218	0
	0.0421138	1.04396	0.140124			0	9.20015	0
	0	0	0.166469			0.038177	0.016674	0.0466988
	0.0884547	0.455994	2.2583			0.0966985	1.64362	0.0327979
	1.00674	0.577475	2.90822			0.00866182	11.237	0.0079329
	0.610846	1.78009	0.109434			0.0562184	1.31419	0
	0.00738179	0.0269163	4.09355			0.00796696	2.24272	4.3071
	1.02856	0.247051	1.31379			0.275017	1.21601	0
	0.230253	6.00458	0			2.59896	0.868813	0
	0.20126	100.819	0.0228377			0.108806	39.9647	0.0114298
	0.0664755	8.74783	38.7865			0.047668	0.396682	0.22571
	0	0	0.796697			1.46605	17.6232	0.269538
	1.82139	3.42051	6.17593			0	0.424105	0.0107539
	1.73161	0.100165	7.64466			1.8388	0.332994	0.0524389
	2.4228	0	10.861			0.0887913	8.38276	0.0449432
	2.93645	74.6601	0			0.836492	0	0.00837031
	59.1093	0.0677911	8.93651			1.23166	0.167934	0
	0.00471906	1.71253	1.85856			0.206167	0.640622	0.00706462
	0.642727	3.23476	0.0173835			0.239887	0.170786	0
	0.334271	0.0248424	0.00979869			0.0280811	0.955994	0.0419597
	0.0795447	1.47223	0.239203			0.263611	0	0
	0.543639	110.183	1.32901			0.748004	0.0526023	4.59499
	1.33163	37.0576	0			0.986223	1.81194	16.8661
	0.0418181	61.4597	1.98309			0.0359329	0	0.0488249
	0	9.17525	0.696414			0.624487	0.107841	0.740573
	1.58089	1.65234	0.706265			3.18722	0	0.530966
	1.07936	74.047	5.05445			0	0	1.22304
	0	1.73275	0			3.58159	0.186363	17.5625
	0.0256118	169.262	0.0195801			4.92146	0	20.6677
	0.108971	19.183	0.499287			0.200017	0.718873	8.28432
	0.0569831	0.0206315	0.00801542			2.48381	0.0180573	7.56711
	10.5103	0.360315	0			2.09151	0.236426	3.53337
	0.759516	28.9162	7.70991			0.706239	0	0.200125
	0.0476381	56.9844	0			0.596547	0	0.0633631
	0.0175214	41.6089	0			0.685076	0.0133347	0.840649
	0	2.52154	2.00515			1.40829	0.891949	23.9804
	0.214411	120.775	1.83537			0	0	1.44059
	0.0266671	0.0344435	0.74284			0.0207342	0.0387764	0.0451053
	0.180368	38.3179	2.099			5.41194	0	7.77409
	0.167231	45.1431	51.432			0.0762871	0.164654	14.7636
	6.74226	10.6183	1.62345			0	0.095829	2.00201
	1.57697	77.5547	0			0.060545	0.095623	0.169963
	0.0581478	64.4198	0.535325			0.00840857	0.813337	85.0553
	0	0	0.735223			0.639615	2.28476	0
	0	201.807	1.52943			0	1.32479	1.74489
	0.0538911	99.2808	4.05067			0.0738388	0.250459	0
	0.114462	39.9865	0			1.76031	0.177009	0
	0.102034	38.9111	0.0273469			0	0.293872	0
	89.7964	10.2217	1.31051			0.0113646	2.13268	0.0419769
	0.13549	0.220852	1.32134			0.00855912	0	0.00745885
	0.00609945	34.7724	0.228347			1.32156	0.581959	0
	0.0300469	106.716	11.7953			0.240269	0.0885686	0
	1.41985	40.5322	1.06819			5.71703	0.0456724	0.0234284
	0.0265684	0.369712	0			0.411237	0	0
	0	102.413	0			0.00809107	1.31614	0.0469454
	0.568516	0.088974	0.0698437			2.50171	0.0285303	0.0132526
	1.51393	6.49454	0			0.0657916	0.0811034	28.6683
	1.8145	70.5712	7.167			0.72897	0	0
	0	123.316	74.7819			0.0121721	1.73262	0.014176
	0.0154016	0.0360582	46.2355			1.39755	0.0507252	0.194314
	0	0.0531869	0.838686			0	0.78929	0.0411234
	0	33.629	0.435699			0.105433	0.062658	3.17462
	0	142.43	1.73557			0	1.31274	12.0807
	0	70.3837	0			0.180166	0.0439889	0
	0	0.981933	0.828924			0.248115	1.62051	0.0457859
	1.66487	108.683	0			0	0.00367065	0
	0	0.0619849	0.411986			0	18.2404	0.0227973
	0	1.31397	0.0817455			0.0321871	1.47177	0.0359273
	1.10517	1.27983	0.0163401			0	0.285079	3.81137
	0.0247706	0.0445654	1.14954			0	0.944426	1.1474
	0.0141365	125.437	4.55274			0.0218253	1.11143	0
	0	122.166	0.00945584			2.06845	0	0.109611
	0.00870843	0.0339744	3.19794			0.0496063	0.140506	0.19905
	0	0.0352627	5.06539			0	0	1.43913
	0	25.6086	1.55052			0.516258	0.261258	0.688812
	0.0121317	0.230213	1.15633			0.0277548	20.106	0.216945
	0	3.53725	0.73203			1.06956	0.256646	5.42369
	0	2.98144	1.05298			0	2.14589	6.11741
	0	0.155809	1.49065			0	0	0.618351
	0.205141	16.1831	3.98112			0.0139248	2.49142	1.31463
	0.235686	0.0416333	0.893071			0	0.546216	1.76573
	1.96867	26.1973	4.67468			0.202154	0.31234	40.5136
	1.23666	2.73216	0.102477			0.20611	0.119362	4.34708
	0	0	7.13211			0.112757	0.0597883	16.0303
	0.0268776	65.6521	0.0990559			0.0472634	0	0.25155
	0.00805911	0.00722928	8.35164			0.0800758	0.160248	0.732366
	0	5.78762	6.90936			0	0.0271517	21.7136
	0.0151548	80.5759	1.203			0.110316	0.0105786	143.107
	0.251769	51.923	1.26044			0	0	2.99662
	0	5.35117	1.64671			1.28987	0.0427483	17.283
	0	1.57728	3.15273			0.179828	1.35673	3.3691
	0.29813	0.153116	3.58012			0.0866533	0.654366	2.05693
	0.692995	68.0261	82.5404			0.199062	0.200941	7.3991
	0	81.2401	0.026309			1.40884	0.12051	14.2065
	0.332198	67.1159	3.87868			0.100623	0	4.96272
	0	53.5822	66.3038			0	0.231121	0.655629
	0	5.08324	22.3946			0.203896	4.6533	0.487197
	2.1648	34.9965	1.51185			0.206655	0.125111	0.0851225
	0.0187163	12.7319	0.579994			0	0.201014	0.488145
	0.132033	3.08307	18.7983			0.177711	0.698781	2.45937
	0	21.6148	1.78593			0.279555	0	0.123433
	0	126.708	0.0543891			0.69622	1.87754	0.108932
	0.275732	25.6664	0.124211			0.278141	0.00937016	3.56495
	0.329706	65.6188	0.149019			3.2419	0.309338	1.35031
	0.263011	0.0016925	0.776457			0.0324072	0.0697201	0.438939
	0	2.2835	0.320445			0.0683011	0.0878613	0.238226
	5.34757	1.11244	1.78356			2.10358	0.375057	1.60863
	3.1438	67.2502	0.829935			0.0155605	1.14183	1.37596
	0.044766	90.7033	0			1.53696	0.824427	2.3687
	0	10.144	2.36533			0.120783	1.9277	4.12177
	1.1642	0.0210387	0.578748			0.116936	2.27969	0
	0	1.89563	0.735872			0	0.638994	1.24432
	1.20677	20.2074	1.57231			0.0862835	0.593216	0.228721
	0.0502029	3.90611	0			0.19223	0.384439	0.233651
	0.27733	1.27944	0.00784569			0	1.50682	0.181007
	3.45461	0	4.96704			0.0627418	0	5.63495
	0.0547919	0	0.772284			0.208819	0.952764	0.619667
	6.81292	0.528833	6.53828			0.00645308	0.47204	0.64586
	1.91568	10.0883	5.25331			0.0558999	0.00677256	2.47823
	2.19771	0.448057	1.8134			0.0324476	4.12075	1.05076
	1.42988	4.21484	0.0136523			0.00827066	8.7699	0.952829
	0.0777633	5.52997	0.467196			0.0212851	2.60537	0.15087
	0.0208479	43.6955	127.089			0.539465	1.48275	1.01016
	0.236112	2.68345	1.06853			0	1.14078	1.17399
	0.0142743	149.541	6.66573			0	0.66016	0.0282673
	0.0551341	47.6974	9.91442			0.0156826	1.32344	0.566963
	0.0414347	6.38627	34.3461			0.034499	1.70759	1.12608
	0	35.2042	0			0.00649084	0.324533	26.7708
	0.0270214	1.73083	0.222591			0	0.114992	0.402366
	0	8.57145	76.1615			0	34.6308	4.95015
	0.0738475	109.951	1.60412			0.0160593	0.0272938	0.471782
	0.0903799	130.606	0.157712			0	10.8123	0.181107
	0.43434	30.6856	4.25116			0.0852256	0.264846	0.00659896
	0	1.79481	2.02371			0.232613	0.031228	3.19799
	0.214001	54.0246	11.8994			0	0.625814	0.543395
	0	2.19912	79.1258			0.172766	7.21681	0.905271
	0.0240166	0.0286648	73.3603			0.536357	2.86813	4.5003
	2.56412	2.21252	30.4606			0	0.393833	1.04626
	0	42.2844	76.5737			0.14646	0.133335	0.782238
	0	34.0051	17.1864			0.130377	32.3145	0.566292
	0.058144	25.8666	4.73841			0.0179892	23.8133	14.3297
	0.0659681	27.3135	0.000135			0.0344949	0.075509	5.45769
	0.204174	205.897	3.53244			0.128659	0.847399	0.769997
	1.19048	6.08097	0.113009			2.2309	6.90852	0.412617
	0	124.364	9.72181			0.11285	0	0.0078352
	0.870132	0.111737	3.16602			0	0	0.2871
	0.267022	39.3523	51.9141			0.0355481	0.115422	0.374531
	0.033411	0.402946	0.0829228			5.77727	8.49344	0.00593466
	0.072273	1.33017	0.132056			2.45465	16.2623	4.91095
	0.445908	4.2159	5.60725			0	27.6856	0.286138
	0.449692	130.434	0.234166			0.0458316	16.2269	0.561241
	0	174.201	0.0269396			0.144276	0.25172	3.16173
	1.59577	161.53	0.709378			1.65406	10.26	0.610804
	0.0383241	5.38872	0			0.0227094	8.24198	1.61908
	1.46412	64.8806	1.01997			0	0.163308	0.0299377
	1.6009	1.39637	0.00600438			0.902845	7.07004	0.212543
	0.0105723	53.2087	0.27609			0.730652	14.7171	0.650538
	3.09084	1.84888	1.01739			0.049562	23.7308	0.532058
	0.614792	25.5882	0			0.0415225	30.0898	1.02619
	0.0435412	4.75569	42.5335			14.4104	1.07136	0.107316
	0.00511098	0.0567419	0.855645			0.00479445	20.5197	0.317844
	0	1.98075	4.26851			35.5125	6.5292	0.145034
	0.202874	47.6047	1.50219			0.00526795	16.6217	0.408565
	0.0292425	1.8242	4.05407			38.6607	18.5101	0.51211
	2.48292	69.847	0.0107821			8.75101	9.48924	1.64928
	1.03472	10.7425	0.403199			1.17593	12.7828	0.0127461
	0.0418816	2.76362	2.78917			22.2133	0.465369	22.3174
	0.176377	22.0614	0.0446746			5.29414	1.17785	0.307262
	0.201635	6.17106	1.26958			5.1955	2.76068	9.83715
	0.700242	1.28868	0.546342			0.0902342	0.0991444	0
	0	5.50278	1.6432			1.31415	2.10658	19.3134
	0	25.2928	0			0.558935	5.50793	28.7678
	0	63.6579	0.332559			7.52592	0.0482051	0.196404
	0	2.49956	1.5351			0.0778382	0.583055	28.3111
	2.64669	69.0513	0.117212			19.3803	6.91079	2.37954
	1.15387	9.26607	0.0856346			3.14037	2.85777	1.03697
	0	179.316	0			0.578905	1.23114	0.652609
	1.5834	1.49895	0.0432749			0.121983	14.2541	4.02936
	0.389532	0.990875	0			0.704806	6.36731	0.36004
	0.00727729	0.429073	0			16.3349	0.904854	3.34909
	0.0618654	58.3904	0			1.80815	18.7948	0.84214
	0	26.4356	2.09138			12.7341	0.0585203	78.3361
	1.46139	0.825248	3.48658			0.162744	4.63992	0.0106687
	0	103.271	4.07514			0.00304907	0.0659835	18.7469
	0	9.12383	0.0226174			0.0449331	0.0219087	14.4571
	7.31037	0.269832	1.87007			2.16369	0.341305	0.616681
	1.30988	129.744	0.386276			1.86335	0.3331	15.227
	1.19894	0.279008	11.1919			7.18325	0.197384	2.35982
	2.08625	92.9891	3.64753			0.0107656	0.0142017	0.541559
	5.00953	1.37053	1.55238			1.47784	0.129864	2.70521
	0	82.9286	0			0.162039	0.270124	1.70409
	0	0.302469	4.03637			0.0046958	0.0250987	0.0245688
	0.0525428	1.7842	0.0703858			0.0649569	0.14165	34.9982
	2.77	2.97533	3.58784			0.270792	2.46408	4.49075
	0.0191009	88.6168	4.58962			0.0226333	0.233792	1.38541
	0	122.66	1.53397			0.292406	8.84848	3.11771
	0.180806	53.9342	1.08995			1.58967	0	11.6984
	0	92.0026	0.776108			0.0613159	0.985538	0.00555069
	0.0399646	74.0468	1.90856			21.6266	0	1.20288
	0.00982317	154.322	1.00716			0	0.573379	0.0165055
	0.00459462	89.3512	1.27011			0.0291003	0.401536	0.0203984
	0.0280648	47.2172	1.78526			0	41.4978	0
	1.73082	45.8823	3.62297			0.186765	4.14612	0.147815
	0.102868	5.25673	1.23998			0.228708	2.71283	0.882605
	0.160566	1.12361	1.08691			0.341389	9.95573	0.0212622
	0.407336	7.4397	94.0351			24.8231	0.017331	0
	0	38.6726	0.221669			3.95403	0.397999	0.0629457
	0.573779	15.0927	19.4746			0.00600784	0.0225026	0.150071
	1.22394	74.9013	35.7329			0.0546468	2.58195	0.101362
	2.39642	17.2709	8.24488			2.17157	13.8186	0.0265591
	0.0220362	121.792	50.4874			1.08138	1.96342	0.0150514
	0.0221161	144.882	3.10515			0.434975	2.51983	0
	0	3.40618	0.0263093			1.5753	35.3136	0.112531
	0.032023	26.3035	9.77844			6.35673	0.936111	0.144923
	0.0284301	4.08457	10.0375			0.155591	17.7176	0
	2.83995	36.6314	5.21584			0.678419	2.82186	0
	2.05895	31.587	8.5739			22.7205	7.31409	0.264525
	0	13.8517	8.68228			29.3863	1.2877	0.168937
	0.00611896	153.022	0.0678813			0.00266486	0.868464	0.0488104
	0	9.85669	6.26397			0.116034	7.61028	0.149927
	0.0356901	40.7186	10.8401			0.0536301	16.8858	0.344696
	0.840388	47.6765	83.3496			0.400963	2.0167	0.0321997
	0.0318364	0.146766	0.0040577			0.109197	11.5068	0.129427
	0.0279212	115.214	0.0214285			0.129539	3.56633	1.37164
	0	10.8407	1.59303			5.08816	1.76725	53.6467
	0.0217917	72.8915	3.03371			0.741182	7.22411	0.0975144
	0.252314	4.60956	1.06872			1.2889	13.0698	0.0142323
	0.0281699	56.0298	3.15847			0.322932	0.0870435	0.103758
	0.0259767	6.48364	24.333			20.5667	29.5063	0.650999
	0.0388257	27.4599	125.724			0.00338204	23.8583	1.40389
	0.0177827	131.52	0.0519348			0.643198	13.8356	0.464978
	0	61.3813	9.74236			1.81763	12.4459	2.13649
	0.367194	21.8072	0.0986603			0.328759	0.549031	0.534309
	0.323252	17.7902	0.814932			1.94679	3.10392	0
	0	0.472561	12.0741			0.19334	0.0150638	0.784668
	0.989467	0.646935	0.0973891			1.3584	13.1003	0.0302694
	0.00792993	72.5392	16.9139			0.0462754	14.9359	0
	0.0409691	0.0411487	29.4866			0.176971	1.19672	0.935355
	3.11161	47.0767	85.3414			0.213702	6.93137	2.40764
	0	33.2011	5.35168			0.158704	1.02081	0.166941
	0.0695288	1.23355	0.076464			0.167108	0.0358026	0.0115798
	1.15861	8.44507	0			0.00870841	15.7279	0
	0.583819	20.0733	38.8807			0.0276029	22.5946	4.96207
	0.0413637	43.261	1.47436			0.406183	9.65691	0.72615
	0.108345	7.27647	0.818207			0.367494	25.2288	0.247812
	0.0740952	32.697	0.169629			1.12374	24.1109	1.11279
	1.1137	76.5058	2.76365			1.83313	17.21	4.37064
	3.21341	54.942	0.238704			0	0.0217528	1.01514
	0.29988	0.0067633	1.18938			36.3341	0.213495	0.62515
	0.250857	1.67133	0.0577937			27.0451	1.42138	6.0198
	0.118162	29.2272	3.88365			12.7223	42.7371	1.54637
	0	16.7064	0.0752925			2.16411	10.6288	0
	1.25176	66.5401	2.26443			20.6966	0.598747	10.1461
	0	38.5127	3.80923			8.92227	0.125611	2.59029
	0.0554533	15.8146	0.0268267			16.7734	31.0899	0.00446946
	0.180403	35.793	1.99916			0	3.48084	9.2208
	1.11797	69.7389	0.423181			1.42508	4.25707	4.31215
	0	0.0664412	1.02831			1.16116	21.1556	1.22969
	0	121.315	1.486			0.0179232	0.181662	35.0549
	0.0440488	56.7844	1.32182			1.22296	0.118956	0.966667
	3.7562	0.359681	1.57787			0.287298	12.6299	4.47901
	0.0353536	144.186	7.49992			0.284882	14.4719	2.39145
	0.0486923	0.284153	1.85455			0.0234585	0.0580816	0.441651
	0.317645	132.926	0			0.00401142	0.979189	0.0721866
	1.03736	61.8068	3.39838			0.0523279	17.5226	0
	1.23721	0.676501	1.53621			4.82781	21.2119	7.48133
	0.126933	0.0379179	2.70803			0.0192293	20.3718	12.6258
	1.44981	28.6518	0.249034			9.3346	8.86859	0.660101
	1.17619	10.2471	0.00864691			1.18146	0	0.534829
	0.0971967	54.8628	0.558522			0.950118	22.2301	0
	0.287425	1.48758	1.5208			0.279574	14.9022	0.942623
	2.51317	50.1772	0.057168			5.71708	105.806	2.11705
	0.069878	68.1594	0			148.687	1.84833	0.0303037
	0	0.287089	40.0454			0.0497354	17.6319	0.0628832
	0.157955	121.195	4.32586			14.3764	52.591	37.8171
	0.0709408	1.44305	0.359644			0.0535193	0.019644	0.528169
	0.194476	0.655811	0.0353313			3.28455	14.3339	0.695168
	0.421006	14.629	40.6288			0.324498	1.17511	0.432308
	0.230381	1.84878	0.0714053			2.14451	7.50968	0.0128888
	0.12106	105.803	19.853			0.179684	27.3755	0.300023
	0	0.132682	0			0.102666	6.77801	0.165203
	6.33413	84.9772	4.53587			1.5909	7.6131	0.335842
	0	39.8522	87.061			0	1.23786	0.095442
	4.26397	0.0162304	0.0665944			22.0289	0.318838	0.00299379
	0.945353	53.2185	41.8912			7.32842	1.90182	0.103875
	0.605699	5.29605	0.788419			0.325347	12.1286	0.00222225
	0	78.8373	30.9751			0.225029	0.401595	0.00873358
	0.253753	0.778872	69.4084			4.51643	0.0474841	31.5654
	0.553451	0.0223335	1.32532			0	12.9366	0.107036
	0.94758	3.80919	0.257961			1.22529	1.13989	0.924045
	0.160056	35.5272	9.56213			0.621423	12.0582	1.70462
	5.59745	110.033	85.6328			7.4092	16.4696	40.6109
	0	0.15431	80.6862			0.308376	1.75715	10.3919
	1.1591	142.135	0.135903			0	12.1812	9.78862
	0.170959	1.75699	2.45689			0.0186345	0.0348213	100.383
	0.653095	123.353	0.198326			0.0395373	8.77397	7.9856
	0.0639744	1.28663	1.75612			0.00282907	0.598053	0
	3.25577	0.388265	34.3931			21.5853	23.2688	28.2
	0.260173	0.920476	0.00688209			1.16125	8.62051	25.7175
	0.142455	66.3439	10.8284			0.228417	29.11	2.73626
	0.0368451	8.46313	0.0695913			0.00435125	25.6943	1.14326
	0.00505348	3.964	33.6564			15.134	14.9353	18.7621
	13.3184	1.96555	24.5603			22.6655	0.905839	25.7189
	1.78314	39.4026	141.532			0.0104903	17.9341	34.8631
	2.63846	73.044	112.068			0.424088	0	151.564
	0.00931916	34.0726	11.8318			0.211824	18.6236	23.6195
	0.00864406	0.0159718	0.0449335			0.0356567	8.48456	4.55297
	0.19023	46.8339	0.214505			3.37819	19.4108	0.919817
	2.57294	38.7369	57.897			5.48629	0.328001	33.372
	0.02933	53.5876	109.126			0.284656	20.1026	7.25291
	0.00720608	36.1719	3.75683			14.6574	1.52937	28.3449
	0.0229457	0.591654	194.795			11.7083	25.1394	26.4642
	4.81453	51.1462	33.1155			9.96905	0.911931	6.74048
	0.45978	0.309033	51.5804			131.429	23.2863	4.89461
	0.203278	57.2412	0.169995			0	24.9007	6.8508
	0.011135	1.67092	0.147663			15.3061	28.0727	105.769
	0.30009	0.628335	5.42413			1.44004	18.5285	0.52888
	0.324318	1.39281	61.0949			0.00935323	7.0781	0.0558515
	3.54323	4.11272	38.7296			0.129854	0.292206	0.00892733
	0.164846	90.9515	0.0689524			0.0117186	1.48043	0.0105413
	0.0195086	0.0420826	131.102			1.50927	16.4734	0.0224508
	0.0302638	83.1233	0.137922			0	0.653949	0.183762
	0.122884	15.1876	16.0689			1.06107	10.1888	0.116993
	2.20591	121.26	10.719			0.00560839	4.01714	0.630195
	0.339046	72.1808	0.0427532			10.8884	2.2913	0.422077
	0.00767659	0.0104556	117.842			0.345835	20.7949	0.0504099
	0.307157	38.829	5.25712			7.82161	35.7912	5.70925
	0.149085	115.371	53.0562			0.266857	1.32835	0.450446
	0.311682	38.4179	27.9988			2.28764	3.21879	26.5184
	0.999373	0.181122	19.8153			0.293009	20.361	0.580077
	0.857909	131.812	7.44441			5.74579	9.89216	1.59696
	3.36386	30.9853	0.0277166			0.0691521	27.3988	0.344458
	0.98339	55.8051	10.3199			17.1055	0.416574	0.208559
	7.94489	48.5223	59.8829			0.347746	4.98083	1.13853
	44.9047	44.7781	1.85666			2.11494	3.28452	0.023282
	2.73942	44.595	50.5195			0.0294278	23.4466	1.1109
	6.5616	2.49164	5.1959			7.52593	23.5871	0.145655
	0.157675	25.159	2.49147			1.41063	18.5366	0.653011
	1.28415	152.187	2.56232			0.00791189	0.0156068	0.333539
	0.801584	12.0299	22.0691			0	27.0009	0.646693
	0.636891	91.6399	53.6058			0.112007	0.801092	0.152955
	1.29507	0.161522	1.1772			1.64256	22.8942	71.2119
	0	3.16156	72.3636			1.01331	13.999	0.52302
	0.0968547	0.0259319	44.542			0.309541	0.158403	1.16748
	0.313577	11.5359	0.271145			3.97611	12.8449	0.0148306
	1.03503	1.54299	91.5171			9.62742	0.296081	2.44266
	2.05979	63.911	1.77073			6.74098	2.06931	1.70595
	1.15506	40.9661	2.71959			0.0477493	7.45389	5.39144
	0.136008	48.1922	94.8205			0.761644	6.76556	8.18769
	0.0447467	5.36007	134.671			1.58111	3.02513	31.521
	0.0420781	150.725	1.04554			0.0242124	9.20166	6.10939
	16.4876	13.7468	1.50269			17.2673	1.0192	1.97931
	0.0483258	69.4484	0.28634			3.20277	27.5562	4.20437
	2.7359	87.4953	1.67669			12.3698	24.635	0.284404
	0.147125	61.1683	13.3423			0.136198	23.9911	1.66307
	0.798596	79.6503	1.57491			33.2944	9.0451	20.7787
	1.24183	2.14976	2.05722			0.0505364	5.56421	1.83144
	0.854411	110.475	0.0652754			0.0176446	14.4992	0.16363
	2.48135	57.7208	173.028			0.0253274	15.5299	0.13218
	1.19762	75.7299	11.6764			13.5094	0.0254658	19.028
	0.0437024	32.4295	20.9547			0.0232978	1.14717	1.89932
	0.193725	3.34591	1.73527			1.3437	0.149901	0.123047
	57.164	37.2786	42.4726			1.36125	17.7423	2.96878
	2.09484	74.6538	15.5448			1.47317	14.8944	0.00811061
	0.0257078	43.0175	0.0315278			0.182465	0.211097	0.100083
	0.0641854	0.193228	130.974			0.152393	0.298815	0.0101317
	0.0541755	56.1116	64.6262			0.0285252	13.3701	0.0435481
	15.1659	129.17	50.9484			12.1523	1.03075	0.0532778
	0.220246	33.4416	4.43445			1.51041	36.7912	1.61675
	1.39687	53.8031	15.3387			1.99199	0.231446	3.1215
	0.777426	28.6974	2.60478			0.283664	0.0210705	0.140308
	1.03585	69.334	153.002			0.112367	1.22742	0.855645
	0.0985185	34.0991	2.11294			14.9681	2.90706	119.55
	1.7579	53.4399	1.33956			1.68964	0.233515	2.2271
	0.00879478	5.48407	106.457			1.84896	4.45472	1.67967
	33.491	57.5132	3.69897			0.0457198	1.24408	0.020927
	1.35004	14.635	29.1414			15.2153	0.0952699	0.0318901
	0	2.11698	0			24.1332	0.415154	111.309
	0.0104641	1.58976	56.5747			1.55157	14.59	1.00199
	0.0043992	169.367	0.988672			1.80339	0.00598969	1.07021
	1.19854	-0.00342258	2.024			1.52777	2.70818	2.28737
	0	1.26927	7.76992			0.141194	7.02884	0.175684
	0.698982	86.4062	50.5661			0.357566	7.18992	0.306609
	0	7.14329	51.0361			8.08289	2.82677	9.07788
	44.1818	125.483	1.55952			0.119369	15.8746	3.74783
	1.24962	39.1327	0.153305			0.0151064	13.9239	0.081739
	0.0384808	8.43339	69.1886			0.0393932	10.7076	1.10244
	0.999094	143.644	1.61735			0.00580394	1.42756	0.36033
	0	16.3712	2.40339			4.00833	45.6362	0.0651052
	0.00910487	125.516	35.8102			0.28545	1.51699	0.297922
	0.546095	0.0269148	1.5453			7.45112	4.4422	0.79817
	0		1.77292			13.4962	26.9669	4.502
	3.82356		1.60273			0.0437044	0.952893	0.813444
	0.0191628		92.3207			26.9358	29.5747	0.280938
	0.0133089		30.0926			0.0614195	13.1813	0.676932
	0.0884194		35.5533			5.71843	3.2104	1.45816
	0.0793952		0.237388			0.00371316	0.0385033	0.452677
	0.0454029		1.029			0.154368	9.39475	1.22177
	0		1.52865			0.0110449	0.0298255	1.43607
	0.0108631		2.26533			1.73187	124.106	0.667139
	0.00930388		1.96089			0.159165	1.46364	2.11294
	0.0146865		86.2563			0.237768	1.17087	4.07045
	0.0678595		58.2719			8.54005	5.8363	7.03134
	0.0480925		1.31359			3.6359	8.75824	4.20048
	0.00826765		1.00159			0.0146231	11.0875	0
	0		39.5472			0.0125794	8.73043	1.31838
	0.0794612		1.37591			0.0781917	57.4052	0.038378
	0.0222678		44.2062			0.0255971	0.465888	2.14715
	1.60782		39.3527			1.47366	24.0919	0.53506
	11.6831		0			0.246479	41.1072	1.51946
	1.01371		1.47791			2.34558	0.0316059	5.37672
	0.231878		231.273			1.54456	0.0180581	0
	0.0184302		1.38046			112.197	1.49134	0.243737
	1.50132		0.388383			0.00882084	1.55618	1.21729
	0.0267405		0.277508			0.097271	15.9454	18.1549
	0.0486994		2.60242			0.304717	4.18331	17.1128
	4.51863		24.4586			1.41329	11.9586	13.8901
	0.0187928		0			0.0346605	1.69291	0.301262
	2.6928		97.9779			2.71573	18.7218	1.366
	1.32303		39.3075			0.198303	9.1828	23.6243
	0.171231		49.2036			0.0898365	10.168	24.4395
	0.21339		70.4471			0.0289499	18.7999	0.740092
	0		0.625009			3.37287	4.36118	19.4226
	0.0184154		0.0106162			1.78054	3.48437	24.7186
	0.950823		40.8498			0.0163146	0.951584	2.41584
	0.885395		9.46804			0.160802	2.33395	21.3198
	0.0324694		0.0610377			0.025088	0.657632	113.907
	0.0585343		0.0290951			13.51	0	9.05465
	0.421736		47.0786			0.0695919	0.0240302	0.0603366
	0.0919007		0.0350882			0.567959	8.4831	0.353057
	0.0674315		48.3657			0.133401	6.06078	12.183
	0.00880563		45.0104			21.2561	12.847	7.5385
	0.169974		0			3.18772	4.34232	13.9298
	1.42459		110.557			0.324636	16.3625	22.3849
	0.274342		28.2884			0.0136588	0.119968	0
	0.0545739		0.0195685			9.28637	7.09495	81.1896
	0.0735975		93.1983			161.134	45.6376	2.90047
	2.09753		0.0819969			27.0806	0.0525225	0
	0.388771		79.0283			0	14.6399	3.87603
	0.265613		0.00941535			0.17647	0.0723965	0.29945
	0.0474429		5.79645			0.0563818	0	0
	1.62361		0.483349			0.383808	12.7147	2.06014
	2.57793		12.5487			1.40753	22.1292	0.282343
	0.0667034		75.5305			4.11272	17.4934	0.55153
	1.2442		0.0175251			0.0819909	25.6564	0.231152
	2.91929		1.38087			0.0645624	2.65422	0.205119
	0.0934909		150.115			17.6612	58.2977	0.0838472
	9.10488		9.47795			22.2205	14.8857	121.308
	1.49524		0.907315			0.822034	23.4287	0.531358
	30.1959		0.647796			0.421592	25.3548	1.0201
	1.54596		21.7618			0.0335061	29.4683	0.408929
	0		68.045			0.00619199	0.207495	5.75834
	0.0261133		42.1381			0.167241	1.08613	0.274757
	0.058361		41.1905			10.2385	1.55759	0.0453158
	1.25967		3.61564			9.50695	2.41152	0.447634
	0.0521995		0.0281532			0.0262319	0.0412648	0.0160915
	0		70.6317			0.253777	33.2462	4.79115
	0.0176104		11.5502			1.24383	0.297518	2.27748
	1.29677		165.535			3.985	1.43582	0.667146
	51.3332		0.0397473			0.589954	2.56253	0.672897
	64.1059		19.7041			1.9369	4.5714	1.2363
	0.84799		0.773461			0.0645103	0.475575	3.02466
	4.46948		36.6128			0.0400133	27.3449	0.0515946
	0		4.32216			0.00457903	2.41173	7.6411
	0.012506		7.27476			0.142067	23.3321	1.93409
	0		0.101362			1.73971	0	27.3539
	0.0247666		1.01707			20.6598	0.115589	0
	0.0224743		32.6587			7.36632	2.55908	6.6154
	7.76001		2.85844			7.87715	176.706	2.78152
	0.26427		9.42075			0.0162782	15.9031	0.972751
	0		78.7859			12.4689	24.516	0.729571
	1.73609		0.184318			0.0653299	11.1197	5.07821
	0.00224047		4.85457			0.0281773	30.188	22.3699
	0		56.4587			0.289399	11.6771	1.71301
	0.328762		32.0553			11.7663	5.89225	10.8791
	0.367631		3.41419			0.147304	13.4492	0.407941
	0.220529		1.74489			0.0441833	0.071211	59.2303
	3.01685		0			0.812572	0	0.118692
	0		5.19841			0.347425	0.00404931	1.65519
	0		1.55678			0.276535	10.975	19.263
	0		1.47736			0.731765	26.7015	9.85677
	0		89.3204			4.1046	14.5335	21.6493
	0.0152959		6.03283			6.94506	25.0921	8.73456
	1.92063		0.0802116			0.103554	9.01589	7.58261
	0.00815748		44.1658			16.444	0.195825	6.21845
	1.43331		27.6159			121.329	0.247918	12.1552
	0		29.8247			0.0879808	0.131046	2.06401
	0.0607519		0.939642			0.0130317	22.2802	0.101203
	0		3.2188			0.430636	0.5634	0.0362375
	1.50025		0.0511962			27.5317	23.2074	1.58058
	0.424886		0.887316			0.0424527	0.390429	2.54102
	0.070672		42.3433			2.59252	1.1931	8.6411
	0		9.88448			0.26202	1.16576	16.1597
	0.307913		2.01383			1.9692	23.0607	1.30558
	0		0.00381786			0.775888	0	1.81745
	0		0.300882			0.392476	16.5618	139.02
	0		37.1127			0.0642329	5.36791	7.77835
	0.015591		105.439			2.04666	0.888797	0.0372011
	0.0238125		6.02822			16.1097	23.2087	0.268717
	0		71.4179			0.40344	14.5566	41.3336
	0.108969		0.155758			0.392849	0.184107	0.336307
	0		18.6892			2.87153	0.169871	2.39991
	0.0155519		0.864075			35.7345	30.6526	119.366
	0.0381696		9.12993			0.0562968	58.2133	13.6418
	0		18.0466			3.37533	0.0481621	10.2205
	0.114812		0.332703			0.0126805	16.483	6.19816
	0.0839617		14.7731			7.02735		0.693425
	0.359843		0.387299			0.95867		12.635
	1.52788		60.8145			0.0852625		0.760251
	0.117534		1.36965			25.1214		17.5642
	0.143407		143.705			0		0.688979
	0.360932		0			0.18716		0.625212
	0		157.018			8.2385		0.338323
	0.298834		11.9635			0.481842		29.6007
	3.10581		0.866906			0.10673		1.04027
	0.145675		74.2133			10.2723		10.3506
	2.42124		0.65666			0.135509		5.93651
	0.0144084		131.921			0.0610067		15.9261
	1.82574		0.719234			0.0480654		1.28916
	0.109075		1.98513			1.0134		20.6589
	1.67783		1.18964			11.6466		0.399506
	0		1.60315			0.0149321		0.874684
	3.75789		0.0113344			0.392927		0.081887
	0.0453829		179.248			0.698017		0.0412819
	0		61.0343			0.0120881		4.14762
	0.0832442		50.746			17.7624		40.6538
	0.0317861		0.0329859			0.0885541		1.9963
	0.0431484		0.0437135			0.187411		5.49917
	0.289563		2.92361			1.88317		2.41902
	0.774524		137.229			35.3513		0.703169
	0.132159		1.1134			0.189968		0.798793
	0.996495		0.0999228			8.07735		15.6106
	3.06116		0.0171787			0.845567		0.576607
	0.0937233		91.8411			0.0111539		0.0919601
	0.0611326		0.0939402			4.90337		6.59179
	0.806547		0.00576882			0.16103		18.4154
	0.0576019		156.51			0.0328405		5.01003
	0.0238072		2.58403			19.4732		16.1318
	0.0635416		0			0.967901		0.908127
	1.47324		33.788			27.7998		2.57669
	0		158.476			0.416546		0.187504
	0.232323		18.1382			0.002294		2.9298
	0.167725		14.031			1.08169		0.145525
	0.169853		0.0546278			1.20511		5.42855
	3.31228		2.97628			0.0237457		2.6299
	1.25688		115.286			0.0946797		59.3584
	0.120937		36.798					0.217046
	0.343442		2.24924					0.388804
	0.220126		3.06435					113.593
	1.01245		8.50157					0.0672018
	0.0250945		48.6365					2.06821
	0.387351		0.0666605					0.0640707
	2.55035		98.7252					0
	0		35.2255					0.402479
	5.8327		75.8512					0.183596
	0		48.7795					0.838442
	1.6188		25.1435					96.5155
	3.61358		1.35992					1.44966
	1.89975		0.867962					0.247794
	0.00780691		3.29113					4.77678
	0.024522		37.0064					30.6499
	0.132526		2.21271					0.182456
	0.0243974		20.825					0.176529
	0.814756		1.44167					0.893733
	0.0229146		23.4007					0.0529546
	0.239476		0.121022					2.60257
	0.0087449		0.296873					0.249931
	1.83152		35.0595					47.8949
	0.23521		0.0146172					14.594
	0.083517		0.0270996					13.1932
	0.04792		0.0617769					3.99249
	0.03969		0.0323436					0.0279193
	0		0.275564					47.5137
	3.97132		103.524					5.80172
	0.198712		0.398942					0.0535272
	0.0316691		1.68196					14.6843
	0.581794		25.6198					0.782588
	1.04795		0.0212428					20.7891
	0.140878		7.0545					1.67794
	0.0716312		55.9647					0.0143174
	1.20957		0.323379					1.84918
	1.78395		1.92462					1.36432
	0		0.0113442					1.29081
	0.0259189		25.289					0.0292801
	4.14674		4.43381					4.71094
	0.6637		0					5.87673
	0.795634		0.200031					0.136242
	4.0379		146.373					0.0709053
	0.284525		136.304					14.237
	0.0270245		32.1132					0.571367
	0		1.19998					17.073
	0.073558		8.20277					2.96105
	1.42266		8.25298					0.281227
	2.65295		54.7128					0.648045
	0.0818841		20.9831					0.00459366
	0.165832		74.8026					0.0106687
	1.33884		148.782					1.67948
	3.69373		1.49022					0.381857
	1.32109		38.0115					1.29659
	0.0290981		0.0893671					12.9252
	0.111897		0.284355					3.39417
	0.0621999		108.749					0.329549
	1.11641		18.1481					120.126
	0.202427		8.61039					14.6394
	40.5513		1.38889					115.557
	0.0524304		118.001					3.50704
	0.383028		24.2977					0.147774
	0		35.0952					20.0781
	0.0344663		0.28671					4.42595
	0.234		29.7126					0.0637762
	0		1.30712					4.28989
	0.0156806		7.94607					31.6069
	0.0121696		69.5362					2.83314
	6.5892		44.5647					26.324
	3.69821		7.45829					1.02451
	0.224588		2.33413					10.1397
	0.855096		153.322					0.488559
	1.27037		113.491					1.2006
	96.446		4.79622					0.14203
	1.52856		30.1283					5.57517
	0.258992		26.9761					0.94088
	0.285377		0.0477665					29.4903
	1.77911		2.49568					21.3725
	58.6352		161.841					0
	1.12001		132.527					6.42034
	0.00597222		87.5355					5.2963
	6.0953		2.63479					1.51699
	0.418458		0.150321					14.0995
	0.00657123		2.10026					0.326256
	1.19959		1.87507					1.09233
	1.55857		0.138136					0.118612
	0.526382		9.81497					0.77968
	1.69386		2.63469					0.00772052
	10.543		0.0575531					2.13457
	2.63584		1.03643					0.578995
	1.14864		59.7931					15.3366
	124.482		115.663					0.0372143
	0.101482		15.4748					6.83129
	0.15561		15.6415					0
	1.67612		7.54131					0.327584
	44.3995		4.86674					4.61133
	0.109037		0.26429					29.1022
	0.0353675		0.489246					0.392978
	1.25272		0.0569003					13.5244
	1.16455		24.793					0.592603
	0.0072763		53.1529					8.6163
	0.0231899		21.8684					9.38932
	1.90386		5.76417					33.7138
	0.0150486		0.328009					8.57289
	0.550353		3.23059					2.33908
	0.84332		0.741358					1.52388
	0.0558975		11.3641					1.02396
	0.0381922		36.5467					0.428587
	4.60549		0.0656163					34.7696
	1.71873		0					2.65208
	1.0594		0.920208					0.61959
	0.686691		0.94151					10.9631
	0.0058627		1.99781					0.667315
	0		4.84724					0.285845
	4.16092		1.32691					0.871947
	0.590817		4.34936					3.33937
	0.0540092		2.38584					2.90946
	0.456808		0.0224123					2.36165
	0.263837		0.794591					7.55837
	1.73752		19.9113					0.184478
	0.262174		1.35624					125.595
	0		28.722					0.736988
	16.8267		1.5605					11.8333
	1.33341		4.90655					1.39015
	1.12796		3.13464					3.10532
	0.132845		1.26811					3.512
	0.412424		94.3096					8.81092
	0.0113098		1.4977					30.4663
	0.0848007		1.06196					1.23308
	1.87753		26.6549					16.3981
	0.00669484		123.837					27.8032
	0.0136309		95.834					15.3304
	0.17237		0.0765347					19.5711
	0.0052748		0.0751315					31.3827
	0.447953		131.054					8.55909
	0.0483122		53.427					8.77788
	0.00501542		0.0383082					2.42879
	3.16871		91.7421					2.94487
	1.57144		74.7101					50.7104
	0.510241		149.018					13.1574
	0.0152478		38.9498					17.2375
	0.406014		1.15091					0.0758646
	0.0983186		1.48853					3.21918
	1.3864		38.479					2.28561
	0		31.9672					3.98656
	1.25063		198.167					9.66753
	13.2792		133.598					12.723
	0.0176585		77.0393					2.16939
	2.15977		1.26557					2.1251
	0.0199914		106.004					9.42803
	2.35176		0					6.6952
	0.49011		1.14009					0.417956
	1.83972		0.00477647					2.55338
	0.0136417		76.9375					1.40156
	0.0442136		9.17957					0.985131
	0.699258		3.22356					0.53429
	0.341462		43.2613					13.4185
	4.32635		0.0891995					7.29647
	1.81888		153.032					0.208124
	1.48017		0.0159733					33.2043
	4.66269		27.0727					0.0406292
	0.183436		121.184					1.8594
	5.44096		0.860734					1.58481
	1.39047		0.390653					4.26347
	0.688292		20.8066					5.51553
	0		42.918					4.42718
	0.0386133		0.278097					0.999902
	1.30038		111.176					0.455356
	0.0306391		0.16584					7.3972
	1.10938		73.6					0.160843
	0.0213211		51.1204					2.40503
	0.132156		0.339015					2.39424
	0.0778148		1.17468					4.53696
	0.599125		16.844					3.03076
	0.975231		15.0585					3.52824
	0		7.67554					5.7234
	3.90361		1.12231					0.0174609
	0.0722817		2.49198					4.73566
	1.20289		0					0.956981
	3.76628		0.026392					21.4784
	0		0.012015					31.9475
	0.375587		1.38655					1.43872
	1.57872		8.01466					0.139597
	0.0548564		6.51001					0.0897718
	0.126552		1.60542					0.246168
	0		0.0163171					29.8207
	0.798729		93.024					11.7487
	0		0.0400044					0.130642
	0.0865266		2.46791					31.6323
	0.187825		0					10.0541
	3.03544		0.023303					0.823368
	0.0333641		0.263341					0.472345
	6.19652		0.773887					0.970059
	0.0348456		2.97203					36.5906
	0.0560157		0.0670927					6.08652
	4.00083		0.0660669					7.79814
	0		0.0210304					23.8121
	6.18033		0.541726					16.9049
	0.0409991		0.226931					22.0078
	0.0571814		51.9757					14.391
	1.37795		94.9894					15.7442
	1.40574		0.0354524					23.6984
	0		4.61447					1.22376
	0.0292306		2.87767					21.8808
	0.126474		9.37605					127.758
	0.0128045		16.3916					0.292533
	0.110423		7.36651					11.0259
	0.0217587		24.8684					11.7742
	0.336958		0.190631					0.645021
	0.0983776		0.83008					1.47198
	0.0247587		3.33881					14.6171
	0.00585934		98.4853					17.2336
	0.106438		84.3185					9.75516
	6.75884		0					23.3644
	0		166.956					16.3249
	0.0688785		1.85827					0.570662
	0		11.8144					0.180802
	0.00426291		23.7371					17.5406
	0.919827		0.981442					3.58318
	0.00420376		47.1446					13.45
	1.25688		33.8489					16.6398
	0.301492		98.0043					1.58745
	0		0.52968					16.6993
	0.138529		30.0215					0.0301744
	0.0264051		0.12915					1.09362
	0		0.211067					34.3421
	0		1.69911					22.2061
	0.00792273		0.028974					2.15992
	0.0342065		124.175					8.06575
	1.66749		1.73015					18.725
	2.12021		2.22967					71.6579
	0.0180305		6.59809					4.53402
	3.65147		97.9002					2.58417
	2.31472		121.078					0.912363
	0		95.066					2.63761
	1.2418		34.8679					95.8822
	0.00761533		1.11135					6.66393
	0.0425584		99.6827					13.2866
	0.1236		0.11087					0.0333612
	0.0128594		117.528					98.1847
	3.34605		0.0577641					0.106099
	1.10501		0.891275					15.8291
	0.256466		1.16646					1.30931
	29.8597		0.116864					107.631
	1.83199		2.64908					3.37952
	0.0867972		23.8637					0
	0.112083		80.8442					6.54051
	1.20997		0.0897318					9.34517
	0		12.8187					17.7513
	0.106663		3.77739					105.83
	0.0542035		37.0032					7.15831
	0.2713		0.0137085					9.73425
	1.77626		136.919					0.015751
	0		1.14457					2.09559
	1.61393		69.6241					69.7689
	24.0258		17.7257					1.40431
	1.37244		1.37188					8.7433
	1.34748		0.0730832					22.0619
	0.290639		0.365115					6.58453
	0		115.61					3.95963
	14.1456		7.14223					62.743
	0.253952		13.2358					8.91679
	1.39584		0.00655843					14.3679
	0.117458		12.4171					18.5757
	0.865971		14.4713					0.264088
	0.0060877		74.6349					0.853791
	0.305362		79.8605					1.45557
	0		7.61737					0.534116
	6.6812		20.1175					0.326782
	0.142226		67.3334					1.87674
	0.0370339		118.262					0.0122884
	1.83331		0.116681					3.89336
	0.0999207		2.65854					0.0382887
	0		32.8189					0.225891
	0.192394		0.0284825					1.2231
	0.0174471		0.12671					1.77329
	1.85999		0.908791					1.61531
	0.633436		0.841747					1.10476
	47.2032		0.0635209					15.009
	0.00215514		30.5849					0.354024
	0.020558		5.94922					0
	0.034887		90.8684					14.2609
	12.9607		3.21066					0.276078
	0.991132		144.143					2.43152
	0.855598		2.33442					90.2674
	0.00136632		0.00478722					0.0326791
	3.05924		41.7915					0.276175
	0.0014011		52.0593					0.34442
	1.63773		7.18596					1.00381
	0		0.0527083					1.08145
	0		90.4882					0.511915
	0		64.6114					2.62504
	0.0769813		0.0708394					0.198471
	0		52.3834					2.02227
	0.0139422		0.420122					2.22865
	0		0.1146					0.90574
	0.0338539		14.5994					3.86016
	0		50.1619					0.289792
	0		1.52615					1.20184
	0		87.5261					0.299243
	0.0704478		30.5248					0.0236993
	1.3028		0.165121					1.21756
	0.0592331		9.78005					0.07826
	1.3203		1.70759					3.26766
	0		61.2696					0.461965
	0		53.1001					0.655429
	1.39411		18.4205					0.477804
	0.0558401		2.55553					0.613429
	0		1.09319					0.0777231
	0.102383		2.18052					18.0807
	0.580348		6.32373					0.0109812
	0		32.0514					0.0220421
	0.033482		35.6648					8.67971
	0		171.538					0.676837
	0.0154862		0.0274822					7.73116
	10.191		27.3444					1.45859
	0		0.830074					0
	0.0405857		38.3421					0.00550207
	1.56115		23.3673					0
	2.01317		172.821					0.412361
	0		29.7025					0.780524
	0.00253931		35.975					0.636857
	0.288603		14.1916					17.7425
	0.0111146		4.09791					18.2319
	0.0415429		22.192					0.396263
	0.140034							27.542
	0.0749026							9.47513
	0							0.15069
	0.0377061							3.08437
	2.36873							17.694
	0.335485							1.43447
	11.8046							0.235031
	0.203152							26.4861
	0.0189035
	0.0591487
	124.756
	2.60958
	0.07137
	5.05915
	1.0149
	0.7127
	0.035091
	0.0465839
	0.133841

## Sheet: Figure 1k
Figure 1k
Western blot
Western blot of PDO5 TP53 CT and KO treated at different time points
	anti-gH2AX
	anti-H3
	anti-p53

[truncated: 2 more sheets: Figure 1l, Figure 1m]
