# Supplementary material for: p53 wild-type colorectal cancer cells that express a fetal gene signature are associated with metastasis and poor prognosis
Source: Nat Commun. 2022 May 23;13:2866. doi: 10.1038/s41467-022-30382-9 (PMC9126967; doi:10.1038/s41467-022-30382-9)
Supplement: Supplementary file 8 — Source Data [file 41467_2022_30382_MOESM8_ESM.zip › Source data Figure 2.xlsx]

## Sheet: Figure 2a
Figure 2a
TICs and diameters of PDO5 and PDO66 treated for 72h
	PDO5				PDO66				PDO5
TICs	Cont.	IC20	IC30		Cont.	IC20	IC30		Tukey's multiple comparisons test	Mean Diff,	95% CI of diff,	Significant?	Summary	Adjusted P Value
	93.8	107.1	83		40	39	23
	101.8	93.8	77.7		54	38	29		Cont. vs. IC20	9.25	-2,345 to 20,85	No	ns	0.1295
	104.5	85.7	96.4		49	49	29		Cont. vs. IC30	13.98	2,388 to 25,58	Yes	*	0.0177
	93.4	87.5	80.5		40	48	25		IC20 vs. IC30	4.733	-6,862 to 16,33	No	ns	0.552
	99.2	91.1	94.6		59	51	31
	107.4	79.4	84		57	56	26		PDO5 diameters
									Tukey's multiple comparisons test	Mean Diff,	95% CI of diff,	Significant?	Summary	Adjusted P Value
Diameters	Cont.	IC20	IC30		Cont.	IC20	IC30		Cont. vs. IC20	47.4	43,41 to 51,39	Yes	****	< 0,0001
	95.26	30.9	22.94		75.53	59.29	98.71		Cont. vs. IC30	57.31	53,40 to 61,22	Yes	****	< 0,0001
	110.74	33.25	20.89		25.19	45.8	29.66		IC20 vs. IC30	9.908	5,603 to 14,21	Yes	****	< 0,0001
	119.12	25.1	17.38		51.56	44.75	58.24
	69.59	30.35	23		31.25	92.85	38.64		PDO66
	48.04	31.6	16.25		36.68	97.08	75.8		Tukey's multiple comparisons test	Mean Diff,	95% CI of diff,	Significant?	Summary	Adjusted P Value
	101.18	27.08	14.49		46.1	36.27	75.8
	51.19	29.05	14.49		75.8	66	81.39		Cont. vs. IC20	3	-6,784 to 12,78	No	ns	0.7108
	69.98	26.32	11.17		84.44	58.44	55.76		Cont. vs. IC30	22.67	12,88 to 32,45	Yes	****	< 0,0001
	113.61	21.93	13.13		45.49	53.22	35.39		IC20 vs. IC30	19.67	9,882 to 29,45	Yes	***	0.0003
	85.32	23.87	14.3		41.02	29.25	79.93
	41.72	23.51	18.5		38.71	45.63	69.66		PDO66 diameters
	81.52	17.74	13.37		44.58	67.15	23.05		Tukey's multiple comparisons test	Mean Diff,	95% CI of diff,	Significant?	Summary	Adjusted P Value
	86.29	32.09	16.95		78.14	40.98	18.27
	85	46.98	12.63		32.17	50.88	53.93		Cont. vs. IC20	-3.338	-12,86 to 6,186	No	ns	0.6858
	58.54	25.96	14.59		31.15	52.78	88.47		Cont. vs. IC30	10.95	1,014 to 20,89	Yes	*	0.0269
	71.16	29.53	11.36		61.42	37.63	16.68		IC20 vs. IC30	14.29	3,623 to 24,95	Yes	**	0.0052
	73.18	23.51	16.94		41.97	68.81	30.51
	52.34	19.42	22.9		49.15	111.42	18.95
	68.13	20.37	17.46		52.54	55.53	62.51
	49.6	26.76	13.14		89.83	51.56	51.56
	84.64	32.48	15.2		62.88	76.14	22.61
	35.61	25.07	27.38		68.07	80.54	86.44
	67.69	32.63	16.62		79.42	45.63	69.66
	65.22	24.27	9.96		38.68	48.24	85.12
	90.28	30.23	17		64.51	97.93	29.02
	86.51	19.99	16.49		98.54	65.83	22.61
	78.06	26.18	12.54		69.9	115.32	44.07
	88.86	28.16	14.28		96.98	86.44	22.61
	43.97	33.79	16.27		105.76	50.41	38.24
	55.68	22.29	20.11		64.17	47.73	43.22
	42.67	34.15	16.7		70.78	82.2	40.68
	59.25	17.9	15.37		68.07	68.34	52.95
	116.18	28.57	14.28		79.83	79.69	79.93
	65.91	19.52	15.87		83.39	84.44	104.07
	100.33	23.29	12.57		72.92	97.97	30.31
	158.39	22.2	13.64		47.12	84.71	60.75
	58.48	26.71	14.16		59.36	81.36	62.37
	56.52	29.56	18.07		79.02	71.22	32.37
	72.1	21.41	12.04		112.34	112.07	39.56
	66.78	31.32	12.58		107.12	72.92	53.59
	76.42	22.6	13.62		82.92	86.51	76.58
	104.05	18.91	15.01		72.41	83.05	43.56
	94.12	57.34	11.02		76.58	73.19	58.37
	79.81	31.35	15.21		100.34	45.9	86.85
	102.8	22.87	10.77		48.92	52.61	71.53
	86.81	28.21	13.97		55.53	44.47	52.78
	114.99	46.25	14.32		83.12	98.61
	77.21	31.43	9.58		60.58	100.14
	78.59	21.05	17.09		81.15	94.75
	92.22	34.81	11.01		53.53	65.22
	73.8	29.88	14.3		42.68	56.64
	64.3	21.9	14.69		100.92	35.97
	76.21	29.93	11.54		45.05	54.78
	101.93	18.49	14.28		80.51
	83.93	30.68	10.16		66.31
	66.67	32.04	13.21		91.73
	102.53	23.92	17.3		71.29
	82.58	19.74	15.2		70.98
	77.7	20.54	15.32		25.19
	84.98	28.84	10.02		34.31
	81.32	35.83	12.15		76.88
	62.14	19.82	12.09		99.22
	59.44	32.2	15.41		81.53
	69.85	25.97	12.07		52.2
	121.13	46.53	12.32		52.95
	39.55	28.19	13.41		61.59
	60.57	39.63	10.2		65.93
	39.84	36.22	11.73		59.32
	93.85	25.96	13.41		47.22
	100.03	22.91	11.73		26.81
	67.56	25.59	13.51		70.98
	64.15	20.81	15.08		75.25
	77.11	25.51	10.2		76.81
	58.88	28.15	9.01		35.9
	59.26	19.11	11.17
	101.45	22.5	10.06
	44.09	17.7	7.82
	56.71	19.21	9.01
	59.4	39.17	11.17
	96.72	23.2	12.08
	60.75	18.62	10.3
	45.28	13.82	7.9
	87.1	15.08	5.7
	38.69	13.09	11.23
	63.69	13.51	7.16
	43.51	10.06	11.23
	59.04	15.08	9.55
	73.74	6.7	7.9
	67.37	10.06	14.53
	72.61	7.5	6.7
	36.26	19.55	10.54
	60.43	11.24	13.59
	45.28	11.24	6.8
	78.93	11.85	8.06
	68.22	20.11	7.07
	62.03	18.51	10.6
	64.5	19.11	8.94
	28.49	13.51	11.23
	62.19	21.2	7.82
	77.39	18.44	10.6
	136.01	12.2	7.5
	83.5	11.73	9.21
	76.32	18.05	7.16
	83.95	18.51	7.9
	81.07	8.38	12.29
	85.8	11.73	7.82
	58.75	42.03	10.06
	57.37	43.58	10.6
	75.42	20.11	10.12
	89.83	10.06	6.7
	69.45	15.18	10.3
	73.92	11.73	9.21
	65.7	15.81	11.4
	117.33	15.08	6.02
	62.82	11.85	9.01
	78.79	10.06	10.12
	48.63	13.82	12.29
	42.73	18.74	12.49
	32.24	57.87	10.12
	33.39	21.85	9.99
	43.09	16.76	9.21
	111.07	10.06	10.6
	51.98	11.73	8.94
	55.34	18.51	9.55
	57.01	18.05	10.06
	36.87	13.51	12.34
	74.04	20.18	9.21
	57.37	12.2	7.82
	53.66	33.01	10.06
	66.79	14.99	18.02
	51.27	12.2	12.49
	57.87	13.82	14
	80.9	23.53	7.82
	79.96	10.06	12.74
	52.2	11.73	16.76
	67.23	11.85	5.7
	43.61	8.38	12.29
	82.12	10.6	13.59
	26.02	13.51	6.02
	64.47	18.05	12.08
	53.74	20.73	10.3
	44.09	16.84	9.21
	46.96	14.99	13.64
	58.75	18.74	5.59
	76.32	15.08	10.06
	53.26	13.41	9.01
	67.08	13.41	10.3017
	58.75	9.03	10.0559
	80.6	11.85	8.93855
	43.7	10.6	15.6816
	39.45	20.18	16.7598
	60.92		11.3966
	58.75		12.3408
	45.53		13.4525
	60.36		10.5419
	88.83		11.1732
	33.69		11.1732
	52.06		8.93855
	37.66		7.89944
	45.74		11.1732
	70.39		13.0782
	87.17		16.7598
	75.72
	78.79
	108.99
	91.06
	71.11
	40.54
	96.25
	44.09
	64.76
	56.72
	70.71
	27.02
	50
	83.95
	45.743
	40.7765
	179.363
	87.2961
	63.7765
	101.061
	97.4357
	94.0056
	72.2402
	53.6592
	38.8715
	52.6257
	138.011
	76.0838
	43.8659
	35.2346
	60.9162
	71.1453
	71.9888
	37.1006
	38.2905
	97.3352
	99.2346
	50.7263
	43.5084
	70.8883
	93.1508
	84.5475
	50.2793
	38.2179
	17.0894
	60.3575
	78.5587
	90.7486
	83.7989
	43.8659
	77.095
	73.7598
	52.0391
	75.419
	52.0391
	81.8492
	54.7989
	53.6592
	80.4469
	72.0838
	64.6704
	66.7877
	70.0112
	63.8212
	99.6201
	64.2346
	78.0559

## Sheet: Figure 2b
Figure 2b
TICs and diameters of PDO4 and PDO8 treated for 72h
	PDO4				PDO8				PDO4
TICs	Cont.	IC20	IC30		Cont.	IC20	IC30		Tukey's multiple comparisons test	Mean Diff,	95% CI of diff,	Significant?	Summary	Adjusted P Value
	9	1	0		49	0	0
	6	1	0		64	0	0		Cont. vs. IC20	5.5	4,043 to 6,957	Yes	****	< 0,0001
	4	1	0		60	0	0		Cont. vs. IC30	6.167	4,709 to 7,624	Yes	****	< 0,0001
	6	1	0		60	0	0		IC20 vs. IC30	0.6667	-0,7907 to 2,124	No	ns	0.4779
	6	0	0		47	0	0
	6	0	0		44	0	0		PDO4 diameters
									Tukey's multiple comparisons test	Mean Diff,	95% CI of diff,	Significant?	Summary	Adjusted P Value
Diameters	Cont.	IC20	IC30		Cont.	IC20	IC30		Cont. vs. IC20	82.05	50,04 to 114,1	Yes	****	< 0,0001
	118.77	9.97	12.49		154.11	20.99	14.1		Cont. vs. IC30	85.28	39,66 to 130,9	Yes	***	0.0002
	101.02	14.75	11.93		115.74	13.52	8.36		IC20 vs. IC30	3.234	-48,18 to 54,65	No	ns	0.9869
	113.16	13.22	11.58		177.81	11.82	9.56
	120.25	24.81			81.44	16.39	14.01		PDO8
	97.1	11.59			141.59	9.84	19.19		Tukey's multiple comparisons test	Mean Diff,	95% CI of diff,	Significant?	Summary	Adjusted P Value
	134.49	19.19			31.32	16.88	14.01
	98.42	13.11			153.37	14.85	15.11		Cont. vs. IC20	54	46,80 to 61,20	Yes	****	< 0,0001
	146.63				46.43		11.59		Cont. vs. IC30	54	46,80 to 61,20	Yes	****	< 0,0001
	84.39				105.69				IC20 vs. IC30	0	-7,202 to 7,202	No	ns	> 0,9999
	67.59				170.56
	53.52				126.49				PDO8 diameters
	79.94				146.71				Tukey's multiple comparisons test	Mean Diff,	95% CI of diff,	Significant?	Summary	Adjusted P Value
	86.81				127.29
	177.81				144.79				CT vs. IC20	98.76	57,75 to 139,8	Yes	****	< 0,0001
	38.02				106.61				CT vs. IC30	100.4	61,84 to 139,0	Yes	****	< 0,0001
	47.79				114.81				IC20 vs. IC30	1.657	-52,24 to 55,56	No	ns	0.997
	82.23				139.19
	74.66				160.09
	136.37				174.97
	72.6				147.25
	67.77				102.95
	106.37				47.32
	76.26				119.68
	152.84				113.78
					139.14
					161.96
					251.63
					158.26
					210.46
					202.35
					147.28
					35.46
					115.1
					107.97
					60.12
					165.06
					172.63
					85.89
					120.97
					71.17
					170.05
					185.53
					122.17
					127.25
					122.02
					37.74
					59.13
					65.02
					109.44
					90.93
					92.46
					119.66
					84.01
					98.37
					202.38
					120.91
					86.62
					89.45
					85.03
					47.54
					75.94
					81.41
					57.09
					101.4
					39.41
					92.28
					77.17
					70.78
					118.91
					119.58
					116.67
					113.78
					79.23
					83.23
					104.77
					31.1
					97.05
					88.28
					77.07
					146.67
					48.91
					228.17

## Sheet: Figure 2c
Figure 2c
TICs and diameters of PDO5 TP53 KO treated for 72h
	PDO5 TP53 KO			PDO5 TP53 KO
TICs	Cont.	IC30		Unpaired t test
	83	25		P value	< 0,0001
	74	16		P value summary	****
	63	23		Significantly different? (P < 0.05)	Yes
	75	21		One- or two-tailed P value?	Two-tailed
	75	26		t, df	t=16,90 df=10
	71	23
				PDO5 TP53 KO diameters
				Unpaired t test
Diameters	Cont.	IC30		P value	< 0,0001
	217.06	148.12		P value summary	****
	83.28	78.5		Significantly different? (P < 0.05)	Yes
	60.07	16.38		One- or two-tailed P value?	Two-tailed
	51.88	27.3		t, df	t=7,007 df=191
	39.59	94.2
	261.43	62.12
	52.56	50.51
	117.41	21.16
	70.99	36.86
	129.69	107.17
	102.39	15.7
	204.1	51.19
	74.4	84.64
	82.59	15.7
	104.44	37.54
	51.88	33.45
	106.48	74.4
	82.59	55.97
	61.43	112.63
	60.07	35.49
	75.09	35.49
	92.83	34.13
	135.84	86.69
	61.43	53.92
	125.6	119.45
	96.25	95.56
	162.46	33.45
	113.31	40.27
	41.64	88.74
	217.06	76.45
	27.3	55.97
	113.31	29.35
	32.76
	32.76	38.23
	253.24	30.72
	215.02	96.25
	89.42	81.23
	156.31	36.86
	127.65	53.92
	217.75	107.85
	123.55	103.75
	88.74	79.18
	70.99	17.06
	184.98	50.51
	169.28	126.28
	193.86	68.26
	176.79	31.4
	93.52	68.26
	109.22	39.59
	70.31	55.97
	52.56	63.48
	65.53	89.42
	173.38	54.61
	111.26	81.91
	181.57
	163.14	117.41
	70.99	98.29
	68.26	128.33
	168.6	60.07
	125.6	179.52
	63.48	68.26
	145.39	43.69
	148.81	47.1
	33.45	30.03
	127.65	83.96
	25.26	74.4
		74.4
	138.57	136.52
	178.84	61.43
	115.36	52.56
	47.78	57.34
	113.31	36.86
	105.8	70.31
	73.72	55.97
	127.65	98.29
	118.09	21.16
	120.14	55.97
	142.66	32.76
	138.57	45.73
	199.32	64.16
	129.69	144.03
	254.61	157.68
	215.02	85.32
	146.08	68.26
	90.1	18.43
	320.14
	84.64
	79.86
	141.3
	75.77
	98.29
	34.13
	73.04
	127.65
	281.91
	32.76
	243
	116.04
	216.38
	113.99
	119.45
	98.98
	60.07
	95.56
	140.61
	92.83
	92.83
	152.9
	207.51
	174.06
	60.07

## Sheet: Figure 2e
Figure 2e
Percentage of mice with or without metastasis at week 15 after intracardiac injection of PDO5 treated for 72h
		Healthy	With metastasis
	Unt. (n=14)	50	50
	IC20 (n=6)	33.3	66.7
	IC30 (n=11)	18.2	81.8

## Sheet: Figure 2f
Figure 2f
Metastasis initiation in the intracardiac experiment (relative photon flux log10)
	Days after injection	Ctrl (n= 6)						IC30 (n= 5)
	0	1	1	1	1	1	1	1	1	1	1	1
	14	0.0292	0.164	0.266	0.162	0.214	0.201	0.628	0.31	0.355	0.323	0.42
	21	0.365	0.175	0.27	0.174	0.293	0.17	0.696	0.541	0.192	0.381	0.467
	28	0.433	0.132	0.291	0.236	0.725	0.162	6.81	0.266	0.284	0.324	0.462
	35	1.55	0.154	0.335	0.707	1.49	0.172	0.725	24.3	0.55	0.406	0.484
	Bonferroni's multiple comparisons test	Mean Diff,	95,00% CI of diff,	Significant?	Summary
	IC30 - Ctrl
	14	0.2345	0,07322 to 0,3958	Yes
	21	0.2142	-0,01403 to 0,4425	No
	28	1.299	-2,293 to 4,892	No
	35	4.558	-8,624 to 17,74	No

## Sheet: Figure 2g
Figure 2g
Total tumor weight (gr) after intracecal injection of PDO5 treated for 72h
		In situ tumors (n=5)					IP implants (n=5)
	Untr.	0	0	0	2.4	1.8	0	0.4	0	1.5	1.1
	IC20	0.4	0.5	0.4	1.6	1.4	3.5	3.3	7.1	1.9	2.8
	IC30	0.5	0.3	0.5	1.4	1.1	2.8	0.9	3.2	1.8	1.6
	Tukey's multiple comparisons test	Mean Diff,	95% CI of diff,	Significant?	Summary	Adjusted P Value
	Untr.:In situ tumors vs. Untr.:IP implants	1.5	-1,271 to 4,271	No	ns	0.5506
	Untr.:In situ tumors vs. IC20:In situ tumors	1.24	-1,531 to 4,011	No	ns	0.7268
	Untr.:In situ tumors vs. IC20:IP implants	-1.62	-4,391 to 1,151	No	ns	0.4699
	Untr.:In situ tumors vs. IC30:In situ tumors	1.34	-1,431 to 4,111	No	ns	0.6604
	Untr.:In situ tumors vs. IC30:IP implants	0.04	-2,731 to 2,811	No	ns	> 0,9999
	Untr.:IP implants vs. IC20:In situ tumors	-0.26	-2,355 to 1,835	No	ns	0.9987
	Untr.:IP implants vs. IC20:IP implants	-3.12	-5,215 to -1,025	Yes	**	0.0016
	Untr.:IP implants vs. IC30:In situ tumors	-0.16	-2,255 to 1,935	No	ns	0.9999
	Untr.:IP implants vs. IC30:IP implants	-1.46	-3,555 to 0,6351	No	ns	0.2876
	IC20:In situ tumors vs. IC20:IP implants	-2.86	-4,955 to -0,7649	Yes	**	0.004
	IC20:In situ tumors vs. IC30:In situ tumors	0.1	-1,995 to 2,195	No	ns	> 0,9999
	IC20:In situ tumors vs. IC30:IP implants	-1.2	-3,295 to 0,8951	No	ns	0.4915
	IC20:IP implants vs. IC30:In situ tumors	2.96	0,8649 to 5,055	Yes	**	0.0028
	IC20:IP implants vs. IC30:IP implants	1.66	-0,4351 to 3,755	No	ns	0.1754
	IC30:In situ tumors vs. IC30:IP implants	-1.3	-3,395 to 0,7951	No	ns	0.4064

## Sheet: Figure 2h
Figure 2h
Number of implants after intracecal injection of PDO5 treated for 72h
	Untr. (n=3)	IC20 (n=3)	IC30 (n=3)
	0	6.5	10
	2	6.5	4
	0	11	8
	Tukey's multiple comparisons test	Mean Diff,	95% CI of diff,	Significant?	Summary	Adjusted P Value
	Untr. vs. IC20	-7.333	-13,37 to -1,297	Yes	*	0.0228
	Untr. vs. IC30	-6.667	-12,70 to -0,6304	Yes	*	0.0339
	IC20 vs. IC30	0.6667	-5,370 to 6,703	No	ns	0.9393

## Sheet: Figure 2k
Figure 2k
Percentage of ki67 positive cells in different regions of in situ tumors and IP implants
In situ tumors					IP implants
	CT	IC20	IC30			CT	IC20	IC30
	33.8	47.9	33.8			70.4	42.3	17.5
	70	39.8	15.6			49.9	19.4	58.5
	80.5	45.3	29.3			57	37.8	57.9
	67.5	46.5	44.7			66.8	35.8	32.8
	66.5	49	19.8			76	36.4	56.8
	53	40.2	50				28.2	61.9
	58.5	40.6	46.2				49.1	49.2
	64.7	40.7	60.8				31.9	68.2
	80.2	34.9	54.2				23.7	56.3
	55						52.6	70.4
	In situ tumors
	Tukey's multiple comparisons test	Mean Diff,	95% CI of diff,	Significant?	Summary	Adjusted P Value
	CT vs. IC20	20.2	6,014 to 34,39	Yes	**	0.0043
	CT vs. IC30	23.59	9,403 to 37,78	Yes	**	0.001
	IC20 vs. IC30	3.389	-11,17 to 17,95	No	ns	0.832
	IP implants
	Tukey's multiple comparisons test	Mean Diff,	95% CI of diff,	Significant?	Summary	Adjusted P Value
	CT vs. IC20	28.3	10,19 to 46,41	Yes	**	0.002
	CT vs. IC30	11.07	-7,037 to 29,18	No	ns	0.2942
	IC20 vs. IC30	-17.23	-32,01 to -2,446	Yes	*	0.0205

## Sheet: Figure 2l
Figure 2l
Total tumor weight (gr) of IP implants
	PDO5 CT (n=2)	PDO5 IC30 (n=5)	PDO8 CT (n=2)	PDO8 IC30 (n=5)	PDO4 CT (n=2)	PDO4 IC30 (n=3)
	0	3.4	0	0.1	0	0.1
	0	1.1	0	0	0	0.1
		1.5		0		0.1
		0.1		0
		1.1		0.1
