# Supplementary material for: p53 wild-type colorectal cancer cells that express a fetal gene signature are associated with metastasis and poor prognosis
Source: Nat Commun. 2022 May 23;13:2866. doi: 10.1038/s41467-022-30382-9 (PMC9126967; doi:10.1038/s41467-022-30382-9)
Supplement: Supplementary file 8 — Source Data [file 41467_2022_30382_MOESM8_ESM.zip › Source data Figure 3.xlsx]

## Sheet: Figure 3b
Figure 3b
Gene Set Enrichment Analysis of PDO5
NAME	GS<br> follow link to MSigDB	GS DETAILS	SIZE	ES	NES	NOM p-val	FDR q-val	FWER p-val	RANK AT MAX	LEADING EDGE
HALLMARK_E2F_TARGETS	HALLMARK_E2F_TARGETS	Details ...	199	-0.81096	-4.0719	0.0	0.0	0.0	3155	tags=79%, list=13%, signal=90%
HALLMARK_G2M_CHECKPOINT	HALLMARK_G2M_CHECKPOINT	Details ...	199	-0.775559	-3.96245	0.0	0.0	0.0	2832	tags=65%, list=11%, signal=73%
HALLMARK_MYC_TARGETS_V1	HALLMARK_MYC_TARGETS_V1	Details ...	199	-0.6190461	-3.10907	0.0	0.0	0.0	7376	tags=76%, list=30%, signal=108%
NAME	GS<br> follow link to MSigDB	GS DETAILS	SIZE	ES	NES	NOM p-val	FDR q-val	FWER p-val	RANK AT MAX	LEADING EDGE
HALLMARK_P53_PATHWAY	HALLMARK_P53_PATHWAY	Details ...	194	0.55543756	2.3489	0.0	0.0	0.0	5546	tags=53%, list=22%, signal=67%
HALLMARK_TNFA_SIGNALING_VIA_NFKB	HALLMARK_TNFA_SIGNALING_VIA_NFKB	Details ...	182	0.4785076	1.99651	0.0	0.0	0.0	5623	tags=41%, list=23%, signal=53%
HALLMARK_MYOGENESIS	HALLMARK_MYOGENESIS	Details ...	159	0.4192538	1.72369	0.0	0.004284512	0.028	5687	tags=42%, list=23%, signal=54%
HALLMARK_EPITHELIAL_MESENCHYMAL_TRANSITION	HALLMARK_EPITHELIAL_MESENCHYMAL_TRANSITION	Details ...	165	0.40091646	1.66222	0.0	0.008617423	0.068	4620	tags=30%, list=19%, signal=37%
HALLMARK_KRAS_SIGNALING_UP	HALLMARK_KRAS_SIGNALING_UP	Details ...	165	0.32364458	1.33687	0.038323354	0.14974521	0.874	4497	tags=27%, list=18%, signal=32%
HALLMARK_INTERFERON_GAMMA_RESPONSE	HALLMARK_INTERFERON_GAMMA_RESPONSE	Details ...	176	0.31599545	1.32169	0.039627038	0.1520152	0.894	2896	tags=19%, list=12%, signal=21%

## Sheet: Figure 3c
Figure 3c
Gene Set Enrichment Analysis of PDO66
NAME	GS<br> follow link to MSigDB	GS DETAILS	SIZE	ES	NES	NOM p-val	FDR q-val	FWER p-val	RANK AT MAX	LEADING EDGE
HALLMARK_E2F_TARGETS	HALLMARK_E2F_TARGETS	Details ...	200	-0.83323455	-2.83256	0.0	0.0	0.0	5504	tags=82%, list=10%, signal=91%
HALLMARK_G2M_CHECKPOINT	HALLMARK_G2M_CHECKPOINT	Details ...	200	-0.78468776	-2.68788	0.0	0.0	0.0	5688	tags=68%, list=10%, signal=75%
HALLMARK_MYC_TARGETS_V1	HALLMARK_MYC_TARGETS_V1	Details ...	200	-0.74229014	-2.5648	0.0	0.0	0.0	8059	tags=68%, list=14%, signal=79%
NAME	GS<br> follow link to MSigDB	GS DETAILS	SIZE	ES	NES	NOM p-val	FDR q-val	FWER p-val	RANK AT MAX	LEADING EDGE
HALLMARK_P53_PATHWAY	HALLMARK_P53_PATHWAY	Details ...	200	0.6805013	2.03576	0.0	0.0	0.0	5058	tags=52%, list=9%, signal=56%
HALLMARK_TNFA_SIGNALING_VIA_NFKB	HALLMARK_TNFA_SIGNALING_VIA_NFKB	Details ...	200	0.62462854	1.88811	0.0	0.0	0.0	5631	tags=42%, list=10%, signal=47%
HALLMARK_EPITHELIAL_MESENCHYMAL_TRANSITION	HALLMARK_EPITHELIAL_MESENCHYMAL_TRANSITION	Details ...	200	0.52534	1.58433	0.0	0.0087295	0.037	7698	tags=39%, list=14%, signal=44%
HALLMARK_INFLAMMATORY_RESPONSE	HALLMARK_INFLAMMATORY_RESPONSE	Details ...	200	0.49505794	1.4904	0.0	0.019952444	0.14	7698	tags=40%, list=14%, signal=46%
HALLMARK_KRAS_SIGNALING_UP	HALLMARK_KRAS_SIGNALING_UP	Details ...	200	0.46719316	1.41242	0.0036719707	0.04919308	0.359	5448	tags=29%, list=10%, signal=33%
HALLMARK_INTERFERON_GAMMA_RESPONSE	HALLMARK_INTERFERON_GAMMA_RESPONSE	Details ...	200	0.45778298	1.37883	0.004920049	0.06001218	0.462	5809	tags=28%, list=10%, signal=31%
HALLMARK_MYOGENESIS	HALLMARK_MYOGENESIS	Details ...	200	0.4485275	1.34766	0.0074165636	0.07513318	0.599	7722	tags=38%, list=14%, signal=44%

## Sheet: Figure 3d
Figure 3d
Western blot of PDO5 treated at different time points
	anti-p53
	anti-p21
	anti-Tubulin

## Sheet: Figure 3e
Figure 3e
qPCR of p53 target genes in PDO5 (Abs Quant/2nd Derivative Max)
		sample 1	sample 2	sample 3			Student's T-test	Significant?	Summary	Adjusted P Value
HPRT1	CT1	21.77	23.77	21.72
	CT2	22.04	22.11	22.13			Control - IC20
	IC20 1	22.3	22.32	22.27			TP53	No	ns	0.9999
	IC20 2	22.17	22.16	21.95			CDKN1A/p21	Yes	***	0.0009
	CT3	22.6	22.6	22.67			MDM2	Yes	****	8.45877e-07
	CT4	22.23	22.44	22.23			PHLDA3	Yes	***	0.000446899
	IC20 3	22.65	22.69	22.23			PLK2	Yes	**	0.00197668
	IC20 4	22.71	22.77	22.79			ZMAT3	Yes	***	0.0006839
							SESN1	Yes	****	2.04598e-07
		sample 1	sample 2	sample 3			LAPTM5	Yes	*	0.0482133
TBP	CT1	29.9	29.66	29.49
	CT2	29.84	29.96	29.96
	IC20 1	29.96	29.88	29.9
	IC20 2	29.53	29.87	29.62
	CT3	28.6	28.68	28.68
	CT4	28.54	28.32	28.29
	IC20 3	28.58	28.67	28.45
	IC20 4	28.51	28.19	28.49
		sample 1	sample 2	sample 3
CDKN1A	CT1	21.69	21.62	21.67
	CT2	21.87	21.89	21.86
	IC20 1	19.23	19.27	19.27
	IC20 2	19.11	19.07	19.13
	CT3	20.53	20.73	20.67
	CT4	20.17	20.28	20.44
	IC20 3	18.08	17.99	18.18
	IC20 4	18.05	18.07	18.04
		sample 1	sample 2	sample 3
TP53	CT1	23.13	23.09	23.13
	CT2	23.56	23.63	23.68
	IC20 1	23.22	23.24	23.24
	IC20 2	22.72	23.03	23
	CT3	22.66	22.63	22.57
	CT4	22.09	22.11	22.2
	IC20 3	22.36	22.42	21.99
	IC20 4	22.44	22.32	22.44
		sample 1	sample 2	sample 3
MDM2	CT1	21.56	21.61	21.6
	CT2	21.69	21.35	21.77
	IC20 1	19.12	19.05	19.18
	IC20 2	19.04	19.13	19.19
	CT3	21.16	21.29	21.14
	CT4	20.99	20.79	20.85
	IC20 3	18.74	18.74	18.9
	IC20 4	18.76	18.73	18.69
		sample 1	sample 2	sample 3
PHLDA3	CT1	29.73	29.78	29.89
	CT2	30.6	30.53	30.47
	IC20 1	28.51	28.44	28.46
	IC20 2	28.3	28.43	28.22
	CT3	29.79	29.88	29.72
	CT4	29.44	29.15	29.45
	IC20 3	27.31	27.22	27.45
	IC20 4	27.6	27.53	27.57
		sample 1	sample 2	sample 3
PLK2	CT1	24.54	24.68	24.48
	CT2	24.69	24.72	24.6
	IC20 1	21.85
	IC20 2	22.78	22.71	22.78
	CT3	23.78	23.56	23.69
	CT4	23.35	23.21	23.28
	IC20 3	21.53	21.44	21.51
	IC20 4	21.59	21.6	21.55
		sample 1	sample 2	sample 3
ZMAT3	CT1	26.47	26.44	26.34
	CT2	27.02	26.87
	IC20 1	24.58	24.62	24.53
	IC20 2	24.18	24.22	24.17
	CT3	25.62	25.63	25.56
	CT4	25.27	25.21	25.2
	IC20 3	23.28	23.33	23.34
	IC20 4	23.34	23.52	23.44
		sample 1	sample 2	sample 3
SESN1	CT1	25.24	25.36	25.43
	CT2	25.99	25.69	25.72
	IC20 1	24.17	23.95	23.89
	IC20 2	23.25	24.63	23.97
	CT3	25.57	25.52	25.28
	CT4	25.21	25.02	24.83
	IC20 3	23.55	23.48	23.48
	IC20 4	23.54	23.57	23.66
		sample 1	sample 2	sample 3
LAPTM5	CT1	29.89	30.14	29.91
	CT2	30.19	30.28	30.05
	IC20 1	28.28	28.2	28.45
	IC20 2	28.59	28.66	28.82
	CT3	31.79	31.71	31.64
	CT4	30.94	31.18	30.9
	IC20 3	29.29	29.54	29.19
	IC20 4	29.43	29.26	29.52

## Sheet: Figure 3f
Figure 3f
Gene Set Enrichment Analysis of PDO5 and PDO66 for the Muñoz et al intestinal stem cell gene data set
NAME	GS<br> follow link to MSigDB	GS DETAILS	SIZE	ES	NES	NOM p-val	FDR q-val	FWER p-val	RANK AT MAX	LEADING EDGE
STEMCELL	STEMCELL	Details ...	423	-0.3757626	-1.84991	0.0	0.0	0.0	4013	tags=34%, list=18%, signal=40%

## Sheet: Figure 3h
Figure 3h
Gene Set Enrichment Analysis of PDO5 and PDO66 for the Mustata et al organoid gene data set
NAME	GS<br> follow link to MSigDB	GS DETAILS	SIZE	ES	NES	NOM p-val	FDR q-val	FWER p-val	RANK AT MAX	LEADING EDGE
FETALDOWN	FETALDOWN	Details ...	113	-0.34644687	-1.53558	0.0	0.0	0.0	2162	tags=24%, list=10%, signal=26%

## Sheet: Figure 3i
Figure 3i
Gene Set Enrichment Analysis of PDO5 and PDO66 for the Mustata et al spheroid gene data set
NAME	GS<br> follow link to MSigDB	GS DETAILS	SIZE	ES	NES	NOM p-val	FDR q-val	FWER p-val	RANK AT MAX	LEADING EDGE
FETALUP	FETALUP	Details ...	250	0.38763922	1.41787	0.003131524	0.038450018	0.08	5496	tags=34%, list=24%, signal=44%

## Sheet: Figure 3j
Figure 3j
qPCR of fetal ISC and EMT genes in PDO5 unsorted, sorted GFP+ or GFP- cells (Abs Quant/2nd Derivative Max)
										Tukey's multiple comparisons test	Mean Diff,	95% CI of diff,	Significant?	Summary	Adjusted P Value
		sample 1	sample 2	sample 3
ACTB	5 unt	19.1	19.19	19.23						SERPINE1
	5 gfp +	31.48	31.11	30.86						Untreated vs. IC20 GFP+	-87.99	-106,9 to -69,07	Yes	****	< 0,0001
	5 gfp -	26.85	26.65	26.81						Untreated vs. IC20 GFP-	-20.03	-33,41 to -6,653	Yes	**	0.0024
										IC20 GFP+ vs. IC20 GFP-	67.95	49,03 to 86,87	Yes	****	< 0,0001
		sample 1	sample 2	sample 3
HPRT1	5 unt	25.26	25.31	25.02						THBS1
	5 gfp +	34.2	34.24	34.24						Untreated vs. IC20 GFP+	-55.82	-72,21 to -39,44	Yes	****	< 0,0001
	5 gfp -	30.64	30.89	31.07						Untreated vs. IC20 GFP-	-18.01	-31,39 to -4,632	Yes	**	0.0064
										IC20 GFP+ vs. IC20 GFP-	37.81	21,43 to 54,20	Yes	****	< 0,0001
		sample 1	sample 2	sample 3
TUBB6	5 unt	29.31	29.13	29.17						SNAI2
	5 gfp +	36.65	36.18	38.86						Untreated vs. IC20 GFP+	-57.96	-76,88 to -39,04	Yes	****	< 0,0001
	5 gfp -	33.81	33.26	32.96						Untreated vs. IC20 GFP-	-11.05	-25,08 to 2,985	No	ns	0.1457
										IC20 GFP+ vs. IC20 GFP-	46.91	27,53 to 66,30	Yes	****	< 0,0001
		sample 1	sample 2	sample 3
ICAM1	5 unt	28.1	28.3	28.52
	5 gfp +	35.69	36.67	35.62						Tukey's multiple comparisons test	Mean Diff,	95% CI of diff,	Significant?	Summary	Adjusted P Value
	5 gfp -	35	33.64	34.64
										TUBB6
		sample 1	sample 2	sample 3						Untreated vs. IC20 GFP+	-8.91	-11,08 to -6,743	Yes	****	< 0,0001
GPC1	5 unt	26.67	26.72	26.6						Untreated vs. IC20 GFP-	-4.787	-6,725 to -2,849	Yes	****	< 0,0001
	5 gfp +	34.53	35.33	34.74						IC20 GFP+ vs. IC20 GFP-	4.123	1,957 to 6,290	Yes	***	0.0003
	5 gfp -	31.1	31.09	31.09
										ICAM1
		sample 1	sample 2	sample 3						Untreated vs. IC20 GFP+	-7.842	-10,01 to -5,675	Yes	****	< 0,0001
COL18A1	5 unt	26.19	26.59	26.17						Untreated vs. IC20 GFP-	-0.5367	-2,475 to 1,401	No	ns	0.7672
	5 gfp +	33.73	33.54	33.36						IC20 GFP+ vs. IC20 GFP-	7.305	5,138 to 9,472	Yes	****	< 0,0001
	5 gfp -	29.57	29.98	29.75
										GPC1
		sample 1	sample 2	sample 3	sample 4	sample 5	sample 6			Untreated vs. IC20 GFP+	-4.798	-6,965 to -2,632	Yes	****	< 0,0001
SERPINE1	5 unt	32	32.71	32.12	31.78	34.53	32.91			Untreated vs. IC20 GFP-	-3.603	-5,541 to -1,665	Yes	***	0.0004
	5 gfp +	37.02	36.08	35.2	48.95	47.68	41.87			IC20 GFP+ vs. IC20 GFP-	1.195	-0,9716 to 3,362	No	ns	0.3638
	5 gfp -	34	34.94	35.66	34.51	34.58	34.94
										COL18A1
		sample 1	sample 2	sample 3	sample 4	sample 5	sample 6			Untreated vs. IC20 GFP+	-8.66	-10,60 to -6,722	Yes	****	< 0,0001
THBS1	5 unt	31.49	31.23	31.24	31.75	31.47	31.83			Untreated vs. IC20 GFP-	-8.067	-10,00 to -6,129	Yes	****	< 0,0001
	5 gfp +	40	36.7	35.17	35.68		36.28			IC20 GFP+ vs. IC20 GFP-	0.5933	-1,345 to 2,531	No	ns	0.724
	5 gfp -	33.78	33.48	33.66	33.9	34.33	34.25
		sample 1	sample 2	sample 3	sample 4	sample 5	sample 6
SNAI2	5 unt	31.74	32.83	31.46	33.27	32.77	32.74
	5 gfp +				36.98	38.72	36.9
	5 gfp -	34.13	36.04	36.24	34.62	35.61	34.96
