# Supplementary material for: p53 wild-type colorectal cancer cells that express a fetal gene signature are associated with metastasis and poor prognosis
Source: Nat Commun. 2022 May 23;13:2866. doi: 10.1038/s41467-022-30382-9 (PMC9126967; doi:10.1038/s41467-022-30382-9)
Supplement: Supplementary file 8 — Source Data [file 41467_2022_30382_MOESM8_ESM.zip › Source data Figure 4.xlsx]

## Sheet: Figure 4a
Figure 4a
Western blot of PDO5 treated for 72h
	anti-YAP1
	anti-p53
	anti-H3

## Sheet: Figure 4b
Figure 4b
Quantification of YAP1 positive cells in different tumor regions of in vivo intracecal experiments
	Untr.	IC20	IC30
	7.01754	26.087	57.5
	8.51064	24.2424	75.6098
	5.88235	31.6667	44.4444
	11.1111	23.8095	76.6667
	7.40741	11.5385	33.3333
	3.22581	16.2791	86.2069
	2.32558	26.3158	81.1321
	3.125	30.4348	90.2439
	0	16.6667	76.9231
	Tukey's multiple comparisons test	Mean Diff,	95% CI of diff,	Significant?	Summary	Adjusted P Value
	Untr. vs. IC20	-17.6	-31,89 to -3,318	Yes	*	0.0138
	Untr. vs. IC30	-63.72	-78,00 to -49,43	Yes	****	< 0,0001
	IC20 vs. IC30	-46.11	-60,40 to -31,83	Yes	****	< 0,0001

## Sheet: Figure 4c
Figure 4c
qPCR of fetal ISC genes in PDO5 treated for 72h plus verterporfin (V) (Abs Quant/2nd Derivative Max)
		sample 1	sample 2	sample 3								Significant?	Summary	Adjusted P Value
HPRT1	5 CT1	21.79	21.68	21.64
	5 CT2	21.85	21.85	21.86							MRAS
	5 IC20 1	22.18	22.06	21.74							Untreated vs. IC20	Yes	*	0.0283157
	5 IC20 2	22.56	22.43	22.28							IC20 vs. IC20 + Verteporfin	Yes	*	0.0180953
	5 IC20+V 1	23.35	23.46	23.48
	5 IC20+V 2	22.89	23.05	23.05							SERPINH1
											Untreated vs. IC20	Yes	*	0.0165964
		sample 1	sample 2	sample 3							IC20 vs. IC20 + Verteporfin	Yes	**	0.00520091
MRAS	5 CT1	32.84	32.91	31.76
	5 CT2	33.44	33.44	33.56							CD99L2
	5 IC20 1	31.83	31.78	31.69							Untreated vs. IC20	Yes	*	0.0101139
	5 IC20 2	31.72	31.94	32.86							IC20 vs. IC20 + Verteporfin	Yes	**	0.00444066
	5 IC20+V 1	35.66	35.15	33.58
	5 IC20+V 2	33.24	33.63	34.5							TUBB6
											Untreated vs. IC20	Yes	*	0.0235041
		sample 1	sample 2	sample 3							IC20 vs. IC20 + Verteporfin	Yes	ns	0.104587
SERPINH1	5 CT1	25.67	25.54	25.68
	5 CT2	25.65	25.73	25.74							TPM2
	5 IC20 1	24.72	24.77	24.77							Untreated vs. IC20	Yes	*	0.0114719
	5 IC20 2	25.21	25.65	25.26							IC20 vs. IC20 + Verteporfin	No	ns	0.0517488
	5 IC20+V 1	29.83	29.47	29.82
	5 IC20+V 2	29.5	29.26	29.21							TSPAN4
											Untreated vs. IC20	Yes	*	0.0501465
		sample 1	sample 2	sample 3							IC20 vs. IC20 + Verteporfin	Yes	*	0.0345626
CD99L2	5 CT1	26.32	26.26	26.15
	5 CT2	26.34	26.52	26.27							ICAM1
	5 IC20 1	25.26	25.22	25.24							Untreated vs. IC20	Yes	**	0.00102645
	5 IC20 2	25.5	25.44	25.53							IC20 vs. IC20 + Verteporfin	Yes	*	0.0112187
	5 IC20+V 1	30.8	30.31	30.18
	5 IC20+V 2	30.22	30.25	30.44							GPC1
											Untreated vs. IC20	Yes	**	0.00121501
		sample 1	sample 2	sample 3							IC20 vs. IC20 + Verteporfin	No	ns	0.21718
TUBB6	5 CT1	24.95	24.96	24.93
	5 CT2	24.86	24.78	24.64							COL18A1
	5 IC20 1	23.29	23.26	23.31							Untreated vs. IC20	Yes	**	0.00267843
	5 IC20 2	24.02	24.02	23.97							IC20 vs. IC20 + Verteporfin	Yes	ns	0.0893187
	5 IC20+V 1	23.76	23.81	23.81
	5 IC20+V 2	23.78	23.76	23.84							PHLDA3
											Untreated vs. IC20	Yes	**	0.00799732
		sample 1	sample 2	sample 3							IC20 vs. IC20 + Verteporfin	Yes	*	0.0123839
TPM2	5 CT1	22.95	22.84	22.89
	5 CT2	22.95	22.9	22.94
	5 IC20 1	21.72	21.87	21.85
	5 IC20 2	22.12	22.05	21.99
	5 IC20+V 1	23.69	23.68	23.7
	5 IC20+V 2	23.14	23.12	23.26
		sample 1	sample 2	sample 3
TSPAN4	5 CT1	29.1	29.3	29.23
	5 CT2	29.34	29.43	29.12
	5 IC20 1	28.16	28.09	27.97
	5 IC20 2	27.92	28.19	28.02
	5 IC20+V 1	31.75	31.56	31.73
	5 IC20+V 2	31.87	31.93	31.61
		sample 1	sample 2	sample 3
ICAM1	5 CT1	29.7	29.56	29.33
	5 CT2	29.77	29.51	29.66
	5 IC20 1	27.98	28.01	28.21
	5 IC20 2	28.66	28.43	28.59
	5 IC20+V 1	30.82	30.85	30.61
	5 IC20+V 2	30.63	31.03	30.87
		sample 1	sample 2	sample 3
GPC1	5 CT1	24.71	24.69	24.76
	5 CT2	25.08	24.97	25
	5 IC20 1	23.84	23.73	23.76
	5 IC20 2	24.17	24.12	24.35
	5 IC20+V 1	25.45	25.27	25.5
	5 IC20+V 2	25.58	25.63	25.65
		sample 1	sample 2	sample 3
COL18A1	5 CT1	24.7	24.55	24.58
	5 CT2	24.63	24.56	24.51
	5 IC20 1	23.59	23.58	23.56
	5 IC20 2	23.93	24.08	23.93
	5 IC20+V 1	25.6	25.43	25.55
	5 IC20+V 2	25.9	25.89	25.81
		sample 1	sample 2	sample 3
PHLDA3	5 CT1	29.77	29.71	29.79
	5 CT2	29.73	29.87	29.83
	5 IC20 1	28	27.94	27.93
	5 IC20 2	28.09	28.17	28.3
	5 IC20+V 1	30.98	31.04	31.11
	5 IC20+V 2	31.14	31.28	31.12

## Sheet: Figure 4d
Figure 4d
qPCR of fetal ISC genes in PDO5 YAP1 WT and KO treated for 72h (Abs Quant/2nd Derivative Max)
		sample 1	sample 2	sample 3			Student's T-test	Significant?	Summary	Adjusted P Value
HPRT1	CT1	23.16	23.01	22.95
	CT2	23.27	23.15	23.23			Control - IC20
	IC20 1	23.6	23.56	23.58			MRAS	No	ns	0.132598
	IC20 2	23.98	23.85	23.25			SERPINH1	Yes	**	0.00899678
	KO1	22.34	22.45	22.55			CD99L2	Yes	**	0.00657281
	KO2	22.13	21.95	21.94			TUBB6	No	ns	0.204298
	KO IC20 1	23.76	23.7	24.07			TPM2	No	ns	0.310621
	KO IC20 2	23.61	23.59	23.7			TSPAN4	Yes	*	0.0268199
							ICAM1	No	ns	0.489844
		sample 1	sample 2	sample 3			GPC1	No	ns	0.310747
MRAS	CT1	33.88	33.98	34			COL18A1	No	ns	0.913701
	CT2	34.44	34.18	34.86			PHLDA3	Yes	*	0.0306645
	IC20 1	33.93	32.55	33.62
	IC20 2	33.54	32.91	33.31
	KO1	33.3	33.17	33.61
	KO2	32.68	32.73	33.1
	KO IC20 1	33.68	33.63	33.62
	KO IC20 2	33.98	32.84	34.83
		sample 1	sample 2	sample 3
SERPINH1	CT1	27.54	27.55	27.29
	CT2	28.13	28.22	28.23
	IC20 1	26.62	26.51	26.69
	IC20 2	26.65	26.6	26.65
	KO1	25.8	25.84	25.7
	KO2	24.84	24.86	24.86
	KO IC20 1	26.53	26.6	26.45
	KO IC20 2	26.77	26.71	26.83
		sample 1	sample 2	sample 3
CD99L2	CT1	28.83	28.99	28.69
	CT2	29.75	29.62	29.79
	IC20 1	27.9	27.89	27.93
	IC20 2	27.98	28.13	28.29
	KO1	26.58	26.71	26.46
	KO2	25.64	25.5	25.54
	KO IC20 1	27.71	27.61	27.71
	KO IC20 2	28.15	27.9	28
		sample 1	sample 2	sample 3
TUBB6	CT1	26.01	25.86	25.86
	CT2	25.95	25.86	25.98
	IC20 1	23.97	23.9	23.89
	IC20 2	23.9	23.93	23.88
	KO1	25.25	26.21	25.11
	KO2	24.81	24.58	24.74
	KO IC20 1	23.96	23.8	23.88
	KO IC20 2	23.85	23.98	23.8
		sample 1	sample 2	sample 3
TPM2	CT1	24.53	24.48	24.56
	CT2	24.83	24.85	24.84
	IC20 1	23.3	24.04	23.45
	IC20 2	23.49	23.28	23.28
	KO1	23.33	23.44	23.52
	KO2	22.64	22.77	22.84
	KO IC20 1	23.07	23.13	23.25
	KO IC20 2	23.56	23.5	23.48
		sample 1	sample 2	sample 3
TSPAN4	CT1	31.13	31.23	30.84
	CT2	31.71	31.66	31.81
	IC20 1	30.12	29.96	30.25
	IC20 2	30.47	30.25	30.23
	KO1	30.26	29.93	29.98
	KO2	28.85	29.01	29.09
	KO IC20 1	30.64	30.74	30.54
	KO IC20 2	31	31.67	31.55
		sample 1	sample 2	sample 3
ICAM1	CT1	29.67	29.85	29.81
	CT2	30.09	29.96	29.87
	IC20 1	28.15	28.3	28.21
	IC20 2	27.96	28.55	27.84
	KO1	29.14	29.67	29.11
	KO2	28.8	28.46	28.59
	KO IC20 1	28.08	28.01	28.03
	KO IC20 2	28.14	28.22	28.1
		sample 1	sample 2	sample 3
GPC1	CT1	25.5	25.35	25.44
	CT2	25.6	25.62	25.66
	IC20 1	24.07	24.17	24.16
	IC20 2	23.96	23.97	24.16
	KO1	24.66	24.67	24.67
	KO2	24.06	24.04	24.07
	KO IC20 1	23.65	23.66	23.67
	KO IC20 2	23.72	23.71	23.71
		sample 1	sample 2	sample 3
COL18A1	CT1	24.84	24.78	24.83
	CT2	25.93	24.92	24.98
	IC20 1	23.92	23.79	23.88
	IC20 2	23.72	23.74	23.76
	KO1	24.22	24.21	24.12
	KO2	23.71	23.68	23.93
	KO IC20 1	23.66	23.63	23.61
	KO IC20 2	24.04	23.67	24.13
		sample 1	sample 2	sample 3
PHLDA3	CT1	33.6	33.51	33.32
	CT2	34.59	34.63	34.44
	IC20 1	32.25	32.52	32
	IC20 2	32.36	32.19	32.21
	KO1	32.22	32.13	32.46
	KO2	31.1	30.97	31.08
	KO IC20 1	32.12	32.1	32.22
	KO IC20 2	33.03	32.86	32.81

## Sheet: Figure 4h
Figure 4h
Disease-free survival of patients from our TMA according to YAP1 nuclear levels
	Months	% nYAP1 < mean-0.6 SD	% nYAP1 > mean+0.6 SD
	42.6	0
	47.8		1
	77		0
	27.3		0
	6		1
	75
	58.9
	69
	74
	67.9
	15.2	1
	23.3		1
	61.8
	32.5
	35.6
	7.1	0
	74	0
	8.2
	36.5
	51.8	0
	67	0
	74.1	0
	30.4
	72		0
	67		0
	32.5	1
	10.1		1
	63.9
	64.9
	26.4	0
	2	0
	26.4	0
	25.3
	67.9
	67.9		0
	5.1	1
	13.2		1
	28.4
	62.9
	64.9		0
	67.9		0
	70	0
	63.9	0
	9.1		1
	33.5		0
	5
	3	1
	65	0
	64.9	0
	11.2	1
	66.9
	14.2	1
	65.9
	6	1
	18.2
	71
	75.1	0
	55.8	0
	66	0
	28.4
	62.9	0
	68		0
	1
	52.8
	22.4	1
	18.3
	72	0
	15.2		1
	70
	70
	65.9		0
	10.1		0
	39.5	0
	63.9
	70
	75
	11.1	1
	13.2
	33.5
	68	0
	60.9
	37.6	1
	62.9
	67	0
	8.1
	63.9
	39.6		1
	59.8
	0.1	1
	50.7
	71	0
	65.9	0
	72.1
	25.4	1
	32.5
	61.9	0
	64.9		0
	10.1	1
	60.9	0
	61.9	0
	62.9	0
	60.9	0
	3		1
	24.3		1
	64.9
	3		1
	61.9
	33.5	0
	67	0
	13.2
	59.8
	64.9	0
	8.2		1
	52.8
	58.8
	54.8
	60.9		0
	63.9
	53.8
	54.8		0
	10.1		1
	61.8
	60.9		0
	59.8	0
	14.1
	23.3
	58.8
	55.8	0
	9.1	1
	56.8
	51.7
	48.7	0
	67
	49.7
	58.8	0
	19.3
	54.8		0
	54.8
	58.8
	0.1		1
	58.8
	35.5
	11.2
	52.8
	53.8	0
	30.5
	54.8	0
	58.8		0
	57.8	0
	56.8	0
	52.8	0
	54.7		0
	15.2	1
	16.2		1
	57.8		0
	20.3	0
	56.8
	63.8
	52.7	0
	7.1
	51.8
	59.8	0
	57.8	0
	55.8		0
	41.6
	48.7	0
	58.8		0
	60.9
	55.8	0
	52.7	0
	56.9	0
	58.8
	55.8	0
	59.8		0
	38.6	1
	33.5
	56.8
	57.8
	61.9	0
	62.8	0
	1		1
	49.6
	60.9
	52.7	0
	25.3	1
	14.2
	68
	13.2		1
	54.8	0
	52.7	0
	53.8
	1	1
	0.1
	61.9

## Sheet: Figure 4i
Figure 4i
Overall survival of patients from our TMA according to YAP1 nuclear levels
	Months	% nYAP1 < mean-0.6 SD	% nYAP1 > mean+0.6 SD
	42.6	0
	47.8		1
	77		0
	27.3		0
	6		1
	75
	58.9
	69
	74
	67.9
	20.3	1
	56.9		1
	61.8
	70
	12.2
	7.1	0
	74	0
	23.4
	36.5
	51.8	0
	67	0
	74.1	0
	30.4
	72		0
	67		0
	60.9	1
	24.3		1
	63.9
	64.9
	26.4	0
	2	0
	26.4	0
	29.4
	67.9
	67.9		0
	46.7	0
	22.3		1
	28.4
	62.9
	64.9		0
	67.9		0
	70	0
	63.9	0
	21.3		0
	33.5		0
	5
	5.1	1
	65	0
	64.9	0
	15.2	1
	66.9
	29.4	1
	65.9
	10.1	1
	60.9
	71
	75.1	0
	55.8	0
	66	0
	28.4
	62.9	0
	68		0
	1
	52.8
	74	0
	72
	72	0
	16.3		1
	70
	70
	65.9		0
	10.1		0
	39.5	0
	63.9
	70
	75
	14.2	1
	41.6
	37.5
	68	0
	60.9
	65.9	0
	62.9
	67	0
	30.4
	63.9
	67.9		1
	59.8
	0.1	1
	50.7
	71	0
	65.9	0
	72.1
	25.4	1
	52.8
	61.9	0
	64.9		0
	10.1	1
	60.9	0
	61.9	0
	62.9	0
	60.9	0
	63.9		0
	24.3		1
	64.9
	3		1
	61.9
	33.5	0
	67	0
	32.5
	59.8
	64.9	0
	50.7		1
	52.8
	58.8
	54.8
	60.9		0
	63.9
	53.8
	54.8		0
	18.2		1
	61.8
	60.9		0
	59.8	0
	42.6
	31.5
	58.8
	55.8	0
	56.8	0
	56.8
	51.7
	48.7	0
	67
	49.7
	58.8	0
	19.3
	54.8		0
	54.8
	58.8
	0.1		1
	58.8
	35.5
	28.5
	52.8
	53.8	0
	58.8
	54.8	0
	58.8		0
	57.8	0
	56.8	0
	52.8	0
	54.7		0
	56.8	0
	66		0
	57.8		0
	20.3	0
	56.8
	63.8
	52.7	0
	13.2
	51.8
	59.8	0
	57.8	0
	55.8		0
	41.6
	48.7	0
	58.8		0
	60.9
	55.8	0
	52.7	0
	56.9	0
	58.8
	55.8	0
	59.8		0
	61.9	0
	62.9
	56.8
	57.8
	61.9	0
	62.8	0
	1		1
	49.6
	60.9
	52.7	0
	64.9	0
	25.4
	68
	51.7		0
	54.8	0
	52.7	0
	53.8
	1	1
	0.1
	61.9

## Sheet: Figure 4j
Figure 4j
Dose-response curve of PDO5 treated for 72h plus 72h of verterporfin treatment
Raw Data
		IC20 + Folfiri			IC20 + Verteporfin			IC20 + Folfiri + Verteporfin
	5-FU Concentration	Mean	SD	n	Mean	SD	n	Mean	SD	n
	200	10.13	1.42	3	11.14	1.3	3	2.4	0.14	3
	50	30.2	3.72	3	20.46	1.71	3	4.81	0.45	3
	12.5	51.79	4.66	3	35.53	4.59	3	11.99	1.01	3
	3.13	92.1	7.08	2	67.51	6.29	2	30.79	3.99	3
	0.78	79.55	10.59	3	87.53	4.35	2	55.95	6.57	3
	0.2	86.88	5.84	3	107.68	4.91	2	87.64	6.75	2
	0.05	94.81	9.18	2	107.35	6.85	2	105.64	11.91	3
	0.01	100	10.56	3	100	12.84	3	100	16.28	3
Logaritmic Transformation
		IC20 + Folfiri			IC20 + Verteporfin			IC20 + Folfiri + Verteporfin
	5-FU Concentration	Mean	SD	n	Mean	SD	n	Mean	SD	n
	2.30103	10.13	1.42	3	11.14	1.3	3	2.4	0.14	3
	1.69897	30.2	3.72	3	20.46	1.71	3	4.81	0.45	3
	1.09691	51.79	4.66	3	35.53	4.59	3	11.99	1.01	3
	0.495544	92.1	7.08	2	67.51	6.29	2	30.79	3.99	3
	-0.107905	79.55	10.59	3	87.53	4.35	2	55.95	6.57	3
	-0.69897	86.88	5.84	3	107.68	4.91	2	87.64	6.75	2
	-1.30103	94.81	9.18	2	107.35	6.85	2	105.64	11.91	3
	-2	100	10.56	3	100	12.84	3	100	16.28	3
		IC20 + Folfiri	IC20 + Verteporfin	IC20 + Folfiri + Verteporfin
	log(inhibitor) vs. response
	Best-fit values
	Bottom	3.896	10.46	3.59
	Top	92.74	104.9	105.2
	LogIC50	1.255	0.6673	-0.01956
	IC50	17.98	4.648	0.956
	Span	88.85	94.42	101.6
	Std. Error
	Bottom	6.825	3.244	2.845
	Top	2.894	2.511	3.364
	LogIC50	0.1342	0.08438	0.08163
	Span	6.915	3.779	4.082
	95% Confidence Intervals
	Bottom	-10,39 to 18,18	3,613 to 17,30	-2,345 to 9,524
	Top	86,69 to 98,80	99,58 to 110,2	98,19 to 112,2
	LogIC50	0,9740 to 1,536	0,4892 to 0,8453	-0,1898 to 0,1507
	IC50	9,418 to 34,34	3,085 to 7,003	0,6459 to 1,415
	Span	74,37 to 103,3	86,44 to 102,4	93,10 to 110,1
	Goodness of Fit
	Degrees of Freedom	19	17	20
	R square	0.9283	0.975	0.969
	Absolute Sum of Squares	1641	738.3	1210
	Sy.x	9.292	6.59	7.778
	Number of points
	Analyzed	22	20	23

## Sheet: Figure 4l
Figure 4l
Comet assay of PDO5 YAP1 KO treated for 3h and 72h
	CT Unt	YAP1 KO Unt	YAP1 KO 3h	YAP1 KO 72h		Tukey's multiple comparisons test	Mean Diff,	95% CI of diff,	Significant?	Summary	Adjusted P Value
	0.0491611	0.115893	0	0
	0.101408	0.666242	0.601343	0		CT Unt vs. YAP1KO Unt	-1.536	-3,312 to 0,2391	No	ns	0.1169
	0.132141	1.19659	1.38536	0.243935		CT Unt vs. YAP1KO 3h	-0.9432	-2,713 to 0,8262	No	ns	0.5183
	1.37268	2.1124	2.21311	0.0496685		CT Unt vs. YAP1KO 72h	-3.469	-5,305 to -1,633	Yes	****	< 0,0001
	1.12392	0.635862	6.78301	0		YAP1KO Unt vs. YAP1KO 3h	0.5931	-0,9773 to 2,163	No	ns	0.7662
	5.40426	0.133535	0.0155962	0.0233338		YAP1KO Unt vs. YAP1KO 72h	-1.932	-3,577 to -0,2873	Yes	*	0.0136
	0.527083	1.13897	0.0105266	0.299752		YAP1KO 3h vs. YAP1KO 72h	-2.525	-4,164 to -0,8868	Yes	***	0.0004
	0.0869572	0.0676824	0.156729	0
	0.116331	8.09067	0.061228	1.91813
	0.650238	0.666749	0.0534636	0.301244
	0.305615	1.39173	0.131589	0.185195
	8.49717	6.05634	5.07962	6.18859
	0.271495	0	0	0.125012
	3.00658	0.00406479	0.771398	0.217068
	2.99319	0.207769	0.0404554	0.0559905
	0.374028	0.314546	2.90738	0.0439296
	0.608911	0.354619	0.590081	0.0780811
	0.194911	0.410788	0.695998	58.5558
	0.226568	0.37672	121.845	0.489842
	5.42414	59.4003	3.07801	0.342203
	3.72328	0.0731117	0.287087	0.333601
	1.60321	0.311234	0.153645	0.193731
	3.49008	0.281093	2.24469	3.93172
	1.03814	0.0296468	0.739784	0.312615
	0.0180417	6.64739	1.10607	1.5203
	0.0159262	41.5684	1.51689	23.9379
	4.9489	6.00941	1.04496	0.0633408
	0.149432	0.168518	0.129715	1.27813
	0	33.3143	0.224838	14.2448
	0.355295	0	64.555	0.0653076
	0.789339	0.163223	0.851395	0.672409
	0.208074	0.270469	1.06692	0.873944
	8.06961	0.643121	0.153507	0.891523
	0.699533	0.340419	0.29149	7.85662
	0.265757	0.734112	1.07422	1.19868
	0.0842334	4.86778	1.30351	0.187858
	2.05456	2.0274	0.215352	2.4303
	25.6645	0.737617	1.14949	0.294941
	0.657312	0.519687	0	1.10731
	5.87304	63.8006	0.126472	0.538475
	0.215362	0.0459292	1.17142	1.15975
	1.13605	8.44544	1.15531	0.38181
	0.419996	0.928845	0.616279	0.0923534
	0.656965	2.2651	0.110164	0
	0.0415958	53.9975	0.709817	0.469747
	0	0.130007	1.50648	8.35099
	0.083564	1.55665	0.238059	1.40749
	0.808302	1.15613	0.313064	1.8667
	0.173651	4.51903	0	1.61476
	0.0115718	0.724915	26.4628	0.764545
	0.146998	0.279642	2.25751	0.747338
	0.0301109	0.352134	0.698593	1.62004
	0.0323898	0.0273137	0.750163	1.7552
	0.0408577	3.42468	0.505082	0.312374
	0.38485	0.0299323	0.432336	3.82759
	0.613065	0	4.14091	0.197989
	0	1.03756	0.0583312	0.755878
	1.03638	0.0246284	1.7324	1.22488
	1.14783	0.425021	0.292336	0.862815
	1.28286	0.175483	1.77082	1.14322
	0.182441	0.143595	2.01533	8.7043
	0.28987	0.200279	0.700382	0.103283
	0.898513	0.0494707	0.161365	0.571648
	0.138022	0.136199	1.28287	4.35918
	0.0673933	0.834548	9.69663	5.75662
	3.38311	0.0302356	1.1331	1.00577
	0.115357	0	4.36616	66.9189
	0.145213	0.211514	0.218839	0.57011
	0	1.58375	2.1499	0.150342
	0.317893	2.2521	0.111069	1.8617
	1.40544	0	0.0901729	1.28378
	0.414139	0.316528	59.6985	0.447115
	2.44391	0.0761831	0.116593	0.0476657
	0.231417	2.54399	0	7.90249
	0.0113299	3.61709	0.0660912	0.132599
	4.15391	0.417759	0.160151	2.07499
	0.114994	7.7536	0.147788	21.1192
	0.186571	0.654936	1.87119	0.421683
	0.347288	0.12414	0.145188	0.505655
	0.0861571	0.243809	0	0.150574
	0.0689784	3.86361	0	32.4457
	0.150241	0.505611	0.0317876	2.03972
	23.2858	0.40393	0.208912	0
	0.161163	0.468614	0.608482	1.1546
	0.0212918	0.277989	0.052446	82.0977
	0.48134	0.532421	0.469745	0.336436
	49.5036	0.164996	0.0490743	0.585376
	0	19.2977	0.147517	0.0509397
	1.03578	82.2229	0.0781603	15.1887
	0.314748	0.943776	32.6274	8.98757
	0.328365	0.618575	0.268107	1.33248
	0.107616	8.26746	0.108838	2.44326
	0.340836	0.264811	5.08998	0.588719
	0.399787	1.46174	0.241125	0.0134138
	0.425395	0.287921	0.147684	1.02969
	0.407331	2.26654	0.263366	15.8928
	0.0415247	0.183991	0	2.74786
	0.092575	14.3463	0.0453813	0.163998
	2.529	1.77522	6.81427	1.03595
	0.464175	0.455664	0.0979064	0.0994299
	1.05421	0	0.0935722	0.577941
	1.94436	1.23107	0.0723503	0.060069
	0.0968402	0.193616	1.43904	9.96236
	0.767983	1.80913	0.242867	29.8783
	0.077817	1.67552	0.0856514	0.253425
	0.020162	0.30359	0.277393	0.269148
	2.5111	0.440808	0.032069	0.483314
	0.0898218	3.43908	0	0.515128
	0.147934	0.454129	0.079336	1.44333
	0.0783232	0.0557149	1.60233	1.25495
	0.187369	138.939	0.047164	3.30043
	0.0695538	2.52868	0.0396547	15.143
	0.161154	0.112003	0	0.852286
	0.230393	2.23151	0.105436	5.29746
	39.0732	0.503805	0.0146807	8.7944
	0	0	0.226596	0.48144
	0.120273	0.11915	0.552675	0.0238567
	0.407798	0.438505	0.525951	0.522884
	0.171243	0.0366076	0.253957	0.170825
	0.111203	0.994779	0.184174	3.34773
	28.8462	0	12.2879	0.629676
	0	0	0.160649	1.623
	0.100666	1.47191	2.70915	0.0420507
	15.2563	0	2.6864	0.0568109
	0.198302	1.51456	3.29149	4.59815
	0.349608	0.0465643	2.30635	0.225356
	0	0	54.1974	0.169472
	0.52718	23.2274	1.5514	9.16058
	0.112774	0.143107	7.0798	0.977874
	0.414897	0.0287409	0.198299	4.1037
	0.0270602	0.0597011	0.107698	0.479361
	0.04167	0	52.639	63.3997
	0.172469	0.024778	0.83796	0
	0.308759	0.493023	1.18277	5.71755
	2.39475	49.6739	0.62288	0.627929
	0.891318	0	1.38941	19.3308
	0	0.209098	0.138175	27.1186
	0	0.870216	1.65628	11.195
	0.340873	1.80119	0.422606	161.059
	0.0943895	28.8903	0.0860476	6.35408
	0.171748	0.374217	0.127734	0.292497
	0.0665964	33.7142	0.834985	0.746128
	3.00818	0.16766	2.89544	0.315154
	0.0163814	0.287698	0.153889	44.0123
	0.0774436	7.33291	0.545089	28.0783
	0	0.96383	7.96969	0.377044
	0.347507	0.0899862	0.0214983	16.5677
	34.0787	0.417219	0	1.77059
	0	0.708603	0.0343169	0.985488
	32.3507	0.19917	0.0121006	124.129
	0	0.964157	0	0.524636
	34.1726	16.352	0	0.0642974
	0.0960888	50.3205	0.0062287	0.183019
	0.0621793	157.361	0.0679303	1.92628
	0.052526	0.496424	0.160631	2.2104
	2.57767	2.07367	87.3104	11.0673
	0.16895	85.0636	0.0080799	0.693715
	0.0163461	0.0229038	4.33527	1.41067
	0.0295566	3.48656	0	0.134814
	0.91725	1.51569	75.2862	0.506573
	0.703931	0.042545	0	0.240129
	0.673007	69.2422	1.92335	0
	2.7916	2.466	0.109919	7.3932
	0.908627	0.398648	0.401355	0.244212
	0.107129	0.160529	0.260714	1.33626
	5.00034	0.195374	0.229162	0.552375
	0.363623	6.88946	0.792764	4.0936
	0.0957671	2.03854	0	0.33675
	0.0454021	0.973207	1.82452	7.2348
	0.510021	0.118596	0.15189	0.595002
	0.0717206	0.138681	1.15796	1.50315
	3.22004	0.330704	6.00293	6.44505
	4.04601	2.1093	0.681067	2.77672
	0.144805	0.792411	0.32226	0.232616
	0.148983	3.27423	0.0990288	2.91968
	1.05177	0.119958	1.39787	74.619
	0	2.63509	3.20479	6.06062
	0.235741	0.243906	2.09637	12.0134
	0.241805	1.42109	0.220664	0.434318
	1.73815	0	0.0425315	12.4913
	2.5062	0.853806	79.7775	8.78237
	2.01668	0.0568145	0.0659634	0.561082
	0.659302	4.31157	0.216378	0.450249
	3.04907	0	0.36925	0.523067
	0.691083	0.650915	0.712672	0.111915
	2.70417	0.656566	0.0708968	0.451112
	2.30379	2.73741	7.56095	3.47875
	0.776216	0.190702	0.181746	0.344801
	1.23938	0.470924	2.42099	0.0194978
	9.20847	6.36051	3.89635	5.40735
	0.134587	0	1.47966	22.0033
	1.03301	0.0752531	3.87755	0.677703
	0	0.140022	1.55966	0.153614
	3.63282	0	1.02677	0.0513398
	0.910471	46.0759	2.1855	0.0749954
	4.22907	23.7212	25.2657	0.29662
	0.198131	3.37241	4.35987	1.87063
	0.554443	15.5185	3.38403	76.6679
	0.918622	0.0663384	3.11224	0
	1.28614	0.237841	9.47288	0.384891
	1.24883	0.349505	2.98514	0.172234
	0.0989397	0.488583	14.3444	0.751486
	0.548286	0.0636287	3.80424	0.0828379
	4.93941	10.092	0.228763	9.7804
	0	80.4246	0.532574	0.844548
	5.92773	0.603087	5.13523	0.144432
	1.82661	0.0117091	0.629647	0.814866
	4.64562	0.0724788	0.796878	3.60944
	1.22375	6.96266	0.167611	0.0846998
	3.25879	12.6548	0.236555	1.81227
	0.140381	0.454395	1.90277	0.232264
	2.00404	0.105137	3.04725	0.429368
	0.224313	85.9569	18.1482	2.24197
	0.611413	0.023797	0.185879	22.6412
	0.0159294	0.0521496	0.111854	0.198779
	0.164175	0	14.479	0.0440736
	3.39766	0.17262	0.0753269	0.413572
	0.0978343	0	0.352584	0.1126
	0.115835	0.493459	0.622566	0.781997
	1.48255	8.46706	1.25039	0.144233
	0	1.36576	16.3156	0.699344
	0.0341203	0.151594	60.0813	8.19145
	59.0724	0.271852	40.9019	0.666884
	0.101214	0.621533	0.0619927	23.8128
	0.143842	0.267557	1.08611	0
	0.0558653	8.78544	0.749912	0
	3.13328	0.185161	29.9956	0.0533144
	6.47369	0.0388196	0.266421	0.0571413
	77.1118	3.68166	0.158633	0
	21.5824	0.181821	0.163633	0.0627941
	2.59908	0.351504	7.07154	0.18617
	0.0336422	2.14001	1.95639	37.2369
	0.964453	0.0735679	0.153522	0
	2.42038	0.468375	0.835125	0
	4.12793	1.22075	2.28663	0.072923
	0.133267	2.73232	0	1.2842
	1.36025	0.294815	2.82621	0
	4.79573	1.45081	0.820074	0
	0.238046	0.832376	0.473982	0
	1.33114	0.0477811	1.18241	0.130187
	0.289746	0.149976	2.26962	0.196475
	1.09317	0.0208405	0.307725	0.0295747
	0.0781288	0.0411085	0.118455	0.303256
	5.01376	0.0820701	0.50429	1.1769
	3.49258	0.816407	0.228959	0.136413
	0.567836	0.128921	1.62663	0.532194
	0.294402	0.276749	1.66972	0.120536
	0.738397	30.0084	1.02739	0.1187
	0.0449446	0.0553162	1.19922	0.31656
	0.211619	0.167419	2.02416	1.47416
	0.0978208	3.15974	7.07694	0
	1.85077	1.31183	0.775026	0.218545
	0.0194032	0.415889	2.0456	65.8367
	0.227257	0.209631	2.44587	27.3834
	0.00731914	27.3688	1.01947	0.555883
	0.3443	0.0209531	1.04604	2.16499
	2.42638	0.580136	0.39272	0
	0.123899	0.702202	3.96791	0.137625
	0.12643	0.936338	72.3817	0.627141
	0.0111949	8.64092	0.43218	6.20414
	0.199703	0.0717923	0.0944872	0.748808
	0.0995951	0.727653	1.37311	0.398758
	0.458406	0.789092	0.813726	0.370789
	0.0909525	1.94646	2.52663	0.427757
	0.326969	12.8174	0.770377	0.0721944
	0.369196	1.20982	0.302012	0.327334
	0.445696	0.0211254	0.1044	5.15707
	0.755889	0.191973	12.7711	2.7154
	1.09964	0.0686236	0.932941	96.3371
	0.0292797	1.1503	0.105343	1.69313
	0.129838	0.477933	0.993374	0.0476977
	0.621499	55.3798	0.163114	0
	0.133186	0.780242	0.130461	0.00565761
	1.30484	4.1964	0.243164	92.4447
	0.0523766	0.237132	0.240688	0.0915485
	0.214391	0.566848	13.2601	0.068933
	4.90493	2.35498	3.30611	87.6588
	0.0369414	1.02979	0.818525	0.0240183
	1.54169	0.441232	0.406172	95.044
	0.11275	1.09369	0.154174	91.7737
	1.29452	0.0849049	4.87592	0.226013
	7.7483	0.595219	12.2921	7.64662
	0.730636	2.01725	0.751952	6.04362
	0.0672069	0.484477	79.4905	79.8198
	3.43939	0.91759	0.209375	99.4163
	0.243881	8.37123	0.399137	1.42704
	0.346552	0.87164	0.0582276	5.29707
	0.871074	2.71156	0.878426	0.331084
	39.2946	1.61479	0.290941	0.907855
	4.0335	4.00884	1.27207	0.217363
	1.04791	0.0551517	0.30307	0.953223
	0.0951707	3.23724	7.91198	0.735614
	12.6058	0.672651	0.29704	0.130358
	2.82363	41.8933	0.491985	0.308558
	0.379991	0.506484	1.59352	1.11346
	0.541347	0.237462	0.0300359	0.257876
	0.609128	0.136425	2.89387	1.02916
	0.0970848	1.59041	1.71172	1.24859
	0.0531092	0.578218	30.7269	12.1943
	0.0761721	0.215141	0.214221	0.971461
	13.5179	0.266212	0.943136	0.103223
	0.529268	1.85393	4.14016	15.5128
	0	0.203676	4.99776	0.211957
	0.936385	0.691107	78.0008	0.410134
	0.187688	0.123994	0.153892	0.0446547
	3.26589	0.312205	1.32662	0.453874
	0.562313	6.63939	0.140635	1.90241
	0.111306	1.0036	0.329531	0.354847
	0.990923	0.595272	55.6669	0.132215
	1.51291	0.663761	0.127914	0.554766
	0.109104	0.1047	52.182	0.542048
	0.0523809	0.0519148	1.90895	5.04273
	0.0111987	0.420621	4.41267	0.45729
	28.8766	1.02276	0.323113	2.4527
	0.392311	1.43206	0.332843	1.85946
	0.131512	0.0905124	0.0529907	3.60264
	0.330592	4.37944	0.102069	0.8145
	0.0446294	0.087475	2.80047	0.425988
	0.514484	50.867	2.9236	9.20689
	0.286509	9.81443	0.362111	0.0766164
	0	0	0.186879	0.514486
	0.0199395	0.451395	26.9981	6.89505
	0.131321	42.8894	1.42514	0.211087
	0	5.96571	0	0.0437109
	35.8642	0.178287	1.33924	0.790199
	0.0463375	1.30274	0.395382	0
	0.0175588	0.237158	1.48782	0.909181
	0.2301	0.128399	1.43887	0.0237815
	0.118273	35.7242	1.2187	0.189071
	0.471908	0.491065	1.26934	0.157864
	0.132401	0	9.40964	2.04073
	0	1.29636	1.92253	5.92666
	0.602978	3.27412	0.0385664	1.55825
	0.309401	1.32238	0.463094	0.559437
	5.79148	0.0736939	7.89913	0.306986
	0.0172555	1.09123	3.3365	0.170422
	1.44933	0.321596	0.0457215	0.119355
	0.0353214	0.662442	0.123297	1.57358
	0.243329	0.258769	4.36262	0
	0.837677	0.0352476	1.15985	0.926587
	0.0364204	0.104992	0.270948	0.773254
	0.168152	1.21453	7.72164	0.267185
	2.17291	1.14011	0.0656752	12.8843
	0.142515	0.138277	0.433182	0.247006
	0.900032	2.91254	0.177961	7.48868
	0.0345292	88.0155	0.296841	0.489414
	12.3258	13.7753	0.0762496	27.2556
	10.0135	0.185201	0.650293	81.4673
	0.335186	3.44315	3.01722	0.130586
	1.40291	0.941635	0	0
	0.313903	0.704342	1.15874	8.58476
	0	0.501819	1.33475	0.469052
	14.5588	1.03392	0	0.616531
	0.0580588	0.0976431	1.70894	0.230349
	3.81526	0.210925	1.09157	0.465648
	3.34703	0.627261	0.743537	1.2579
	0	0.0218098	0	0.391794
	3.63157	0.224508	0.310215	1.46782
	0.69113	0.658163	33.8766	1.59987
	0.157822	1.92027	0.175104	0.114878
	0	0.926575	0.0802915	1.04415
	0	0.828902	0.300348	0.617748
	0.231459	0.414077	2.21644	2.59205
	5.93261	0.327998	28.1274	2.65703
	5.44367	0.146044	0.08395	1.41193
	0	0.106122	0.549837	1.77071
	4.1726	9.28133	1.32548	0.232444
	0.089453	0.0242487	1.05203	2.93394
	0.121239	0.188932	0	2.33712
	1.51762	0.263054	0.817037	0.499207
	0.124577	0.374798	0.400857	0.357429
	0	66.7526	0.604656	7.90957
	0.481411	0.611562	0.902235	0.689055
	0.736191	0.236094	1.58162	0.0778326
	3.9518	1.08347	0.100933	0.281084
	0.463447	1.39562	0.617426	0.622265
	0.0190293	1.92344	0.993496	1.52952
	0	0.311249	1.47955	0.573691
	0.0167762	0.478921	0.267829	0.737705
	0.0251035	0.0429046	0.186253	7.62676
	0.0163608	0.422195	0.0855112	0.927165
	0	0.0263452	0.716961	7.66968
	0.110251	0	0.185319	0.168511
	0.0359886	1.28228	0.167634	0.0242186
	0.19696	0.0194024	0.238573	0.920176
	0.138323	0.067154	0.458959	0.288352
	0.0858156	49.6872	2.94089	5.04076
	1.75964	0.119604	0.147169	4.93981
	0.0560458	0.179775	0.387888	1.25929
	2.26735	0.675181	1.32987	0
	0.627572	1.49442	14.5885	4.97463
	2.43314	0.56353	1.05275	0.299862
	0.266644	0.0992949	4.20378	1.9706
	0.260184	1.51554	0.393602	0.661971
	0.208825	0.380795	0.352432	2.35183
	0.490927	0.435733	0.230133	0.237396
	0.205705	0.0555625	0.262091	0
	0.64904	0.313958	4.20686	0.211798
	0.726769	1.55946	0.663856	0.272345
	0.0486277	6.44819	1.43401	0.253043
	0.0576767	0.118329	1.56122	0.329891
	0.130138	2.6063	2.26978	15.062
	0.470303	34.0887	3.5372	1.34225
	0.15952	54.5667	1.4655	0.125851
	0.278411	0.0602444	0.774721	8.47147
	0.653355	1.25	0.178967	2.59597
	1.87508	0.812851	0.981767	2.94585
	19.03	42.2758	0.576674	1.37939
	0.289825	0.523859	0.233719	0.300013
	5.21784	0.286163	32.3769	1.23333
	0.617637	0.585165	0.203059	13.4072
	0.474735	4.00445	1.70074	4.1946
	2.94485	0.38819	26.6456	0.339911
	9.53954	0.0563681	0.0126671	48.5584
	2.68403	0.171595	8.12779	98.7115
	3.28707	49.4107	2.56441	0.568755
	1.02182	3.827	9.86188	0.409933
	4.25131	1.04382	1.65376	1.12983
	1.21986	0.172453	0.994286	30.7887
	0.725156	1.43826	1.63491	0.322342
	0.661016	0.0749895	3.55056	0.290899
	0.213903	0.915582	2.35511	0.191454
	0.47239	0.0284595	0.635632	0.991494
	46.5627	0.355116	0.397641	1.13031
	62.3574	60.8885	28.1051	0.351994
	0.334399	0.16923	2.41384	0.151872
	0.959641	0.0431189	0.322635	0.0414532
	1.76699	0.157795	1.23618	6.06951
	1.03916	2.47087	0.862363	1.01822
	0.0604815	0.0524587	0.632752	0.130258
	0.351979	0.146089	1.12054	0.789289
	4.69108	0.0779017	1.27231	0.236746
	0.301232	1.54266	0.61509	0.253251
	0.169686	0.4141	10.6284	0.708055
	0.219821	1.67014	0.0793388	3.43605
	0.0811386	0.737887	5.54225	0.0157367
	12.2198	1.07521	0.825795	0.0735742
	0.157478	7.37228	0.452858	0.0817899
	0.0315087	0.245335	0.170728	60.2542
	0.596309	0.0284127	2.42179	2.30203
	1.72641	3.72077	0.808577	5.3152
	0.220279	0.712355	0.191246	1.67437
	0.109917	0.117364	24.1773	1.19249
	0.303594	0.685487	0.549359	0.352542
	0.104848	28.1437	0.321745	1.10878
	0.239635	0.69806	0	0.331872
	0.320726	1.97945	0.313363	0.230222
	0.301228	0.679648	3.20126	0.200525
	1.57118	0.711393	1.72014	0.898379
	0.504829	0.142203	0.118319	3.21989
	1.13397	0.0913549	0.590902	105.864
	0.0706107	4.2225	0	0.802325
	1.02361	0.124716	26.3659	2.32658
	0	0.17342	14.8708	22.6963
	0.450476	0.973762	0.180318	0.3574
	2.57592	21.8522	0.183946	13.0457
	0.176888	0.0764938	1.01394	0.702722
	0.261284	53.3307	2.83866	1.66441
	0.0440934	0.0211238	0.350751	0.325704
	0.234143	0.1959	0.08465	85.5787
	0.379667	15.7806	0.465239	0.201709
	3.75499	0.373241	5.35698	0.63308
	0.0460697	0.299642	0.74333	15.2054
	0.265119	0.922022	2.84583	1.20019
	0.087149	0.115931	11.4466	0.788811
	1.991	0.960291	2.44515	0.206429
	0.843235	0	0	0.592098
	0.0842125	1.54193	3.91536	4.14978
	0.0794178	0.21141	0.0672969	8.11182
	0.126382	0	1.91565	0.474333
	0.0810481	1.66446	2.824	4.26572
	34.003	1.02839	0.104179	1.25189
	0	0.89513	1.90496	0.465452
	0	0.0708916	3.06384	0.0544254
	33.0511	0.320725	0	1.80882
	0.073871	0.902654	0.436041	2.35249
	1.09365	1.42494	2.72629	3.63501
	13.9571	0.703348	2.78187	0.344942
	0.0562185	0.15363	1.68488	0.132653
	0	1.62561	1.43326	4.79839
	0.0528702	3.73851	7.86045	0.197054
	0.053966	0.32835	1.87445	0.227712
	0	0.129784	1.34434	39.1577
	0.101692	1.11569	22.3861	0.192896
	0.22172	0.0556891	45.195	3.41098
	1.70703	0.275981	0.828203	0.0104341
	0.100552	0.188222	0.223327	0.333672
	1.29846	0.335566	6.10949	0.193923
	0.819181	0.526522	2.90611	0.525334
	0.39139	2.6408	0.205854	0.0418248
	0.349714	1.25934	0.328888	1.79784
	0.0972347	9.29401	3.30007	0.0886131
	1.19329	0.971891	0.460169	1.37044
	59.9977	0.729084	0.420061	0.398848
	0.792198	4.38179	0.216349	1.21664
	46.3935	0	0.0772032	0.409596
	1.20089	1.88048	0.830233	1.55793
	0.278152	0.157521	11.7366	2.50554
	0.0630401	0.126367	5.29807	3.39269
	1.50357	0.346823	2.75226	21.5637
	0.00693642	1.72527	0.215752	0.393669
	0.123068	0.611097	6.41944	1.874
	0	34.0686	21.0641	0.489486
	0.376726	0	0.260539	0.174026
	0.121774	0.0213314	1.0458	0.737678
	0.139724	0.0226025	0.281442	0.954051
	0	0.186174	11.2473	0.414367
	0	0.382183	1.3092	11.0049
	0	0.134056	1.3025	1.91056
	0.233266	0.225709	2.62249	1.12698
	0.552597	0	0.386458	22.405
	0	0.0320401	0.173562	0.493747
	0.890816	0.026789	0.220249	30.4138
	0.0439114	0.149691	49.521	0.602855
	0.121117	0.0834916	1.5616	28.4893
	0.344235	0.294301	0.0722726	3.6373
	0	0.55848	0.820643	2.0602
	0.687439	0.0120751	0.645674	0.622341
	0.11671	1.08984	21.0619	0.851914
	0.749125	0.572176	1.84664	8.00898
	2.39185	145.282	1.39285	0.918888
	0.940568	79.2485	0.00886792	0.260116
	0	57.3521	0.199034	0.26883
	0.00915313	2.04725	0.862305	0.105624
	1.98658	0.496907	2.87334	2.16958
	2.37589	0	0.551002	0.82034
	2.9206	3.58184	5.78034	30.9496
	2.5942	48.5614	1.32161	15.7751
	1.22931	0.0445528	0.40278	0.0636904
	0	37.2983	67.9019	5.57963
	0.0830728	1.27145	0.0749253	0.629906
	5.314	0.0516898	0.535012	0.836789
	3.52982	0.897666	1.18271	9.45268
	4.1349	52.6301	0.379907	0.990155
	7.63745	0.350115	0.134513	0.402971
	0.184793	0	0.87033	0.148909
	0	1.03956	0.164158	1.17656
	0.433153	4.84241	3.12087	0.847504
	0.166104	14.027	0.0267644	0.449383
	0.0747621	2.69296	0.513646	0.60011
	0	0.980894	7.28974	0.710398
	0.202425	0.777341	1.25902	0.761826
	1.79185	10.0544	0.0582241	12.9992
	0.236169	0.959519	0	1.09947
	0.0310262	5.5726	0.166613	6.39101
	1.3732	0.0129673	0.375327	0.0684639
	0.0433007	0.882615	0.262932	0.728003
	1.6706	0.767458	0.840339	13.0256
	0.262353	74.1024	2.44563	0.141344
	0	0.453387	13.1762	17.6002
	0.0544081	1.12534	0.215631	1.07721
	0.0613045	3.81962	0.443054	38.6069
	0	1.19187	2.28157	0.0939109
	0.0101568	0.169801	9.63539	0.0877119
	0	0.0342977	0.917783	5.26208
	0.0484723	0.16164	3.03566	0.108732
	0.773925	0.0286531	49.8167	55.6332
	0.199172	0.00733456	0.386469	3.27717
	0.523598	0	0.246541	1.29834
	0.37777	0.0238964	0.295374	0
	1.68057	0.0106071	0.145519	0.334328
	8.33819	0	0.301821	0.938077
	1.20645	0.00454981	0.873802	0.221326
	1.42326	0	18.4682	0.499946
	2.97176	0.0114415	8.03021	11.8287
	0.123474	0.0623352	1.23658	0.352726
	0.302281	0	30.7324	0.131118
	0	0	0.669627	0.429336
	1.3702	0	1.53513	3.23392
	0.0558191	0	2.23853	82.4032
	0.159401	0.00402479	1.2943	1.72561
	0.00385584	114.468	0.107831	0.972759
	0.101835	0.011588	24.7088	2.2936
	0.015237	111.647	0.863752	3.531
	0.162448	0.519626	0.312948	0.0367985
	2.32163	0.593043	0.104336	0.375254
	0.29284	2.13329	2.74755	1.14889
	0.0238495	0	41.3648	12.5756
	1.07437	0.0975278	0.901304	0.162095
	0.0216081	0.0565968	8.89037	45.2684
	0	0.0638694	0.175255	1.08465
	0.0193361	0.102029	3.17297	2.78995
	0	0	0.222949	9.56085
	0.426231	5.06731	0.295444	7.3679
	0.894402	0.274261	0.0659902	8.28771
	0.422031	0.0399076	0.303816	0
	2.82689	1.23585	0.0963898	1.20256
	2.94457	0.188383	0.00288221	0.705797
	1.79446	0.203279	0.00185172	11.5412
	0.392548	0.189332	0.00503063	1.25067
	7.19337	2.78507	0	0.0499879
	1.11848	0.559047	0.00576983	3.11278
	1.78327	2.11782	38.1212	0.266147
	8.4548	0.455551	8.07463	0.158398
	3.74498	0.0691651	0	0.155018
	0.213261	0.0278505	0.00915105	0.898452
	0.126406	3.38781	0.0110724	24.4937
	0.568702	0.0725485	0.341964	0.23854
	0.393607	0.143918	0	0.347396
	5.50098	0.169025	0.264962	0.223854
	4.11314	1.96648	0.742541	15.4502
	1.18139	2.0506	0.324398	0.321904
	3.22813	2.29164	0.0737884	1.19942
	0.550075	0.741072	0.103578	76.153
	0.774598	0.0224875	0.139823	3.68149
	0.610924	5.98772	0	31.37
	0.629322	1.27214	0.544635	0.392215
	0.079423	0.826843	0.500748	0.0392565
	1.4061	2.98738	0.0943249	0.12194
	4.3223	0.00665482	23.1216	0.0303395
	0.0435639	0.617792	0.162969	1.25847
	2.50112	2.18257	0.426191	0.158053
	0.167352	0.101238	5.30083	2.39014
	2.784	0.0909214	0.10666	0.0476079
	0.139673	0.201855	32.3382	0.198281
	0.591405	0	1.01883	1.12368
	1.66765	0.920065	3.48977	1.43956
	32.3074	1.14392	1.31777	0
	0.0940097	1.36045	5.67072	50.6079
	0.270531	0	0.345811	0.112138
	0.991777	0.0362984	0.0208958	0.449787
	2.11615	1.38672	1.03099	0.0843599
	2.80541	1.01345	0.0470202	0.0348138
	4.85072	1.98283	0.100779	51.5896
	5.35288	0.208814	0.537764	0.485708
	4.31833	1.37452	0.301046	0.0374374
	0.0423401	0.156023	0.235806	0.188914
	0.0130036	0.684474	0.270572	0.142465
	49.2111	0.252144	40.2458	0
	1.92425	0.774727	0.164242	0.367551
	0.0601367	0.0339709	0.35123	0.209379
	0.202477	1.78832	0.0331924	1.16149
	12.3556	15.9768	6.4211	0.0648999
	0.186131	0.0961937	0.270211	4.79159
	0.846695	1.39618	0.529367	62.9861
	1.16991	0.864315	0.207677	0.298312
	0.0826196	0.155331	0.374788	1.68795
	2.49328	0.0165008	0.304431	1.0116
	5.27742	0.783539	0.364008	37.9095
	0.345289	0	1.5327	0.153249
	38.2586	0.13704	0.907039	1.88789
	0.137822	0.160345	1.77352	1.07402
	0.196181	0.100424	0.125436	7.57762
	0.366994	0	0.343016	1.6462
	7.42308	0.282544	0.0649256	0.361451
	1.46261	2.28678	1.55938	4.44942
	1.15654	0.457634	0.597342	0.115584
	6.30079	0.0700712	0.296402	0.720069
	0.308801	0.0193737	0.361239	87.9912
	1.28063	0.105012	2.9548	1.91667
	0.676612	0.624904	1.38623	0
	0.388531	0.0368861	0.196847	73.0369
	46.7169	0.175609	0.497012	0.0140516
	2.78609	0.0447511	0.188776	0.892281
	0.175706	0.0942454	2.78221	0.314423
	51.8965	0.0313698	1.05753	0.367379
	0.235688	0.961189	0.0211514	0.133735
	2.24192	0.380803	0.211207	5.20893
	2.34964	20.8748	0.0925832	0.0319915
	41.2996	0.282219	0.763013	0.53658
	0.311018	0.0582223	0.724113	11.6528
	1.34627	0.77004	0.326193	0.552157
	1.43219	2.29498	0.179952	0.134124
	0.041008	2.65153	0.0403611	0.241024
	4.06818	1.35444	6.31998	0.234065
	0.0219125	0.126466	0.740764	89.715
	3.95532	0.171113	1.08434	0.00497347
	0.0765865	0.202854	3.53881	2.44559
	0.681549	0.147999	0.112147	3.76512
	0.353094	0.956058	53.9458	2.91045
	0.696459	0.126845	92.5262	0.172402
	0.605665	0.643599	0.411063	35.8357
	1.44357	72.6528	0	3.89944
	1.94818	0.155916	0.643992	2.3061
	0.281551	1.15171	0.206697	1.75721
	0.128716	0.0758072	0.129094	69.4188
	3.99464	0.146548	0.474765	1.7997
	0.367803	0.270633	1.39362	0.581757
	0.238443	0.400045	46.8784	0.0597608
	5.60675	0.577434	2.15336	38.8449
	1.07791	17.7016	2.55354	0.220288
	32.1398	0.679965	0.432719	0.252383
	1.64604	1.09518	0.0245435	1.31045
	8.71422	0.484584	0.852929	0.347918
	0.0768017	4.08458	0.446133	0.923428
	0.26922	0.895292	1.13693	1.66434
	1.36287	0.16806	0.505075	2.24861
	0.494984	0.889997	0	0.0266819
	48.1728	0.806699	0	2.70361
	1.34513	1.69412	0.409729	0.335738
	2.15719	9.88467	0.0742759	2.05255
	1.31785	0.293616	0.541363	1.45717
	0.113997	0.0190622	0.363091	13.6932
	0	55.2544	0	1.48527
	2.85342	0.316121	1.71962	5.16057
	2.90439	0.180341	1.57605	0.401346
	0.156024	0.185756	0.0799675	0.252526
	31.6142	0.180389	0.188404	1.29635
	0.290652	0.0993258	0.145235	2.21976
	8.69574	0.199966	0.126758	1.36553
	0	3.16144	0.228445	0.395163
	0.0539037	0.0106413	1.04956	0.246116
	1.24713	0.848547	0.163	0.36602
	3.77159	0.220912	0.0644697	1.0246
	1.01866	0.079731	0.281561	1.03936
	1.51652	0.154026	3.51365	0.0284493
	3.39979	1.63567	0.430781	0.154348
	8.36339	5.97207	0.208763	1.57545
	0.495782	3.06442	0.456109	0.920495
	68.5331	0.027869	0.146125	0.0126153
	40.3728	0.141537	4.63579	0.304174
	7.38829	0.716881	0.692393	0.445212
	0.885989	0.646605	1.77578	17.2305
	0.65004	0.20586	102.106	3.53661
	2.93076	0.758493	0.23261	0.166984
	1.2402	3.88546	2.14419	0.684752
	0.356199	2.35194	1.489	2.13703
	0.543549	0.213211	2.90541	76.3376
	0.164724	0.0203151	53.5877	0.551948
	3.97411	0	2.12755	2.78688
	3.07776	0.115472	0.627687	0.124651
	0.988208	28.733	0.485405	0.327047
	0.289708	1.15314	0.16722	0.0373747
	0.635462	6.03425	1.24171	5.69017
	3.88952	0.917065	0.439689	2.09835
	4.72726	1.78368	0.0958547	0.369317
	4.40337	0.0658103	0.978339	49.3087
	6.68024	97.1042	0.411678	0.627168
	0.172014	6.45008	0.0664543	3.41005
	20.8281	0.65777	1.81813	4.67786
	68.6958	1.75424	1.43732	3.11389
	85.904	1.11627	0.403536	0.549365
	0.161274	37.4793	4.0155	4.92349
	0.329402	21.9856	6.78091	0.00979101
	0.420887	0.364451	38.3113	1.49961
	1.28045	0.166393	0.304899	0.343581
	2.42001	0.413446	22.1318	2.12317
	5.09892	0.00806785	1.62349	0.0230111
	1.87537	1.92616	1.13164	0.0898773
	68.2695	0.58918	0.0421708	2.70946
	58.3149	0.134915	0.674699	0.126056
	1.24849	3.58356	0.974165	6.59505
	0.204019	0.0844473	0.0113683	0.90547
	0.0759727	0.0240928	0.208313	7.14994
	1.08513	1.34777	0.0730256	0.0554503
	0.149731	0.244526	0.573555	17.7499
	0	7.32083	30.4995	0.0963104
	0.133334	2.32333	0.112017	35.2056
	0.0252604	0.300799	3.87503	88.0492
	0.00836991	4.19433	0.937048	12.6099
	5.2683	0.0622576	61.1635	5.82946
	0.132249	0.0687911	4.47184	0.0951006
	0.0271319	0.052202	0.776425	0.669005
	0.337214	0.0528598	0.571571	1.42707
	31.9093	1.03194	0.0514555	0.346834
	0.548126	0.0450614	1.76944	0.315116
	0	0.300478	0.067514	0.373672
	66.5667	7.06815	0.0981912	0.568396
	1.293	0.203578	3.11884	6.3254
	0	0.626306	0.302155	1.76
	1.24513	6.98544	0.0737621	0.151434
	1.4587	0.740002	1.12809	10.7913
	4.78792	0.413773	0.106468	0.696516
	1.32445	0.58272	1.20053	0.191904
	0.156826	2.54999	1.96967	6.46417
	2.62951	0.489194	2.04444	0.50704
	0.029697	0.155582	1.54582	18.0649
	4.17772	0.746543	0.052888	1.40697
	0.997702	0.0462241	1.24137	2.2332
	0	0.0805371	0.175588	1.21727
	1.78335	6.4592	0.0885626	0.351572
	88.4845	2.23483	1.59362	8.34559
	33.4612	0.792306	0.103833	0.719673
	0.857109	3.71479	0.115362	0.825573
	1.0726	0.461981	0.0929491	1.03619
	0.206982	1.05206	1.04012	0.971145
	1.12686	0.373283	0.346261	28.6266
	0.96268	0.837171	0.523834	1.16112
	0	1.92686	1.90231	1.70748
	0.0706801	0.121732	0.242961	0.0649727
	9.6038	0.85829	0	1.2382
	0.740719	2.93608	0	98.1312
	0.203344	0.509461	0.502548	0.562515
	0	41.5459	67.2056	0.664562
	0.33595	0.308875	17.4719	2.47024
	0.897758	0.689486	0.0753496	3.77684
	1.15019	0.228543	0.300502	1.30848
	4.6828	0.309235	0.0852097	1.35705
	0.0107289	0.163917	0	0.163889
	0.00670963	0.163167	0.120675	0.184286
	3.53419	0.635736	0.23591	157.207
	3.01625	1.13265	0.284669	23.5476
	2.10815	2.7291	0.144574	0.470301
		0.0726506	11.3191	1.63604
		0.00956807	0.754656	0.131665
		51.1656	0.588256	0.670555
		52.5563	11.6219	0.635053
		0.0973629	0.981393	48.7908
		0.990325	4.6488	0.0567983
		1.07302	9.70588	0.661866
		0.128122	1.15115	1.61508
		1.24975	5.29402	0.865273
		6.09628	0.169998	0.259064
		0.400959	4.38808	0.499599
		0.817877	1.84058	0
		0.265824	3.59647	154.537
		0.435965	1.12055	3.97971
		23.2529	0.337186	0.0147845
		0	0.0199158	2.61386
		0.199752	5.2304	0
		0.13324	0.752554	0.0112164
		0.173856	15.8244	4.61107
		4.49317	0.155774	0
		0.086633	0.103463	14.0232
		20.1243	20.3232	0
		0.0270301	0.104312	19.179
		0.908242	0.193604	107.792
		2.03476	1.09887	0.0439043
		1.67522	0	76.1783
		0.0576598	3.65152	0
		6.06848	2.0401	1.64941
		1.22617	0.0178063	0.298322
		0.907076	0.994349	0.088164
		0.528965	5.50415	1.56623
		0.0197244	0.284606	0.585068
		0.140667	34.6803	2.46267
		0.149429	6.08246	0.867319
		0.138693	0	0.117523
		0.124331	0.803136	14.291
		0.0862352	0.104279	0.0988396
		3.74276	0.34353	1.68677
		5.96673	0.242998	0.490861
		0.637132	1.88886	0.0135493
		0.0523552	30.1154	1.30391
		0.705022	0.124799	0.360116
		0.651182	5.98059	0
		0.431654	1.0465	1.40569
		0.149333	0.745444	0.38691
		15.1173	0.0778366	0.355252
		0.0574946	1.03436	0.297979
		32.5059	9.72372	0
		1.12514	0.105226	10.4558
		0.0375507	4.28706	0.22108
		0.286125	2.11711	1.66907
		0.47488	0.324477	0.393277
		0.120619	0.622115	0.105098
		0.585599	0.394443	84.0376
		0.542616	29.7001	0.299536
		0.123315	0	0.345595
		0.0833552	2.68555	41.7795
		1.70171	1.17003	31.0353
		2.51122	0.152552	4.19758
		5.17852	0.411018	0.719674
		17.4692	0.404081	0.118623
		0.318181	0	4.0687
		0.602348	1.00174	1.82245
		0.0661573	1.76035	0.542284
		1.94385	0.840173	3.40767
		0.0452114	0.577515	3.49036
		0.459691	0.247667	0.630129
		0.184236	0.929936	38.7268
		0.803314	3.51727	0.1821
		0.499952	0.14199	2.56422
		39.1712	1.57694	0.543435
		0.0449818	0.692804	0.381481
		0.997898	0.703707	21.2441
		5.44389	0.233222	0.839638
		0.585231	0.244795	0.0843342
		0.701938	10.2797	0.905666
		0.709462	0.113599	0.181545
		1.24038	0.473303	0.980447
		0.276343	6.44056	51.0102
		0.174075	13.6318	1.19046
		1.17567	0.842819	20.4885
		0.0504461	0.799362	0.917435
		1.27523	2.72313	0.510287
		64.1218	1.93158	0.651155
		0.198831	0.232117	0.927803
		0.167393	0.580603	0.508989
		0.443599	29.4092	0.0818986
		0.0133226	1.20677	0.307725
		0.363467	0.16957	0.360057
		1.10876	1.09806	1.45023
		0.134605	1.33013	10.6644
		2.64344	21.0635	0.166439
		0.05259	1.56268	0.360111
		0.938658	0.227334	2.62002
		0.101672	0.0540881	0.984169
		0.257154	0.569484	44.5492
		1.95612	2.23881	5.98411
		0.134421	4.38633	0
		1.94753	0.230428	0.188156
		0.391735	0.13276	0.195222
		0.212225	0.129884	9.73316
		0.842967	0.355497	2.55852
		0.272849	1.37793	0
		32.7381	0.0470794	0
		0.121048	7.32117	1.22795
		0.778327	0.320064	1.10648
		0.730258	1.85481	0.158173
		6.083	4.28281	20.3771
		0.208998	3.15168	0.267547
		67.9453	2.91331	1.98396
		0.216937	0.286405	0.926157
		0.176162	0.916297	0
		2.01223	0.13579	0.0821236
		1.04693	0.0232635	0.0403215
		1.53997	1.24321	1.68531
		0.306501	7.48542	0.131337
		0.108209	0.661129	0.591564
		0.237778	0.169681	1.23748
		1.57459	0.528792	3.46927
		1.91236	2.40269	5.69169
		2.2022	0.219933	0.237684
		4.6679	6.61983	1.08803
		0.188251	0.162642	0.328193
		3.85677	11.9397	3.69398
		0.492778	8.97056	1.18561
		2.27897	0.0754188	0.721583
		4.87639	57.5116	2.33541
		0.321284	1.01757	0.256874
		0.262571	0.35173	3.65351
		42.3177	0.15818	0.0847285
		0.236399	11.7022	1.82632
		1.65662	0.0590019	1.78863
		0.00305664	0.626694	59.2924
		1.17054	1.3325	54.3965
		2.17697	2.18925	0.13511
		0.0588092	2.53526	0.374201
		0.140926	0.87209	4.7305
		0.490918	32.6745	0.0215749
		0.555151	37.223	0.191333
		3.07502	1.11243	0.260393
		4.13647	8.41296	0.156694
		1.10299	26.0383	0.0463136
		0.131624	1.29623	0.174866
		6.09126	0.112785	1.26113
		0.525902	1.79242	54.3871
		5.49967	0.0510482	9.88708
		0.0177333	1.13637	0.123075
		5.76003	0.261618	1.29345
		0.0355417	0.0956195	0
		0.145082	0.213029	0.852684
		0.218093	0.0729755	0.442254
		0.326927	0.536065	0.784086
		0.310493	0	3.62715
		0.487086	0.0610807	0.287801
		0.475266	0.810357	0.0619517
		3.31826	6.3198	5.06555
		0.881265	0.701636	78.4074
		1.88131	4.15027	0.850772
		0.256193	0.0154389	1.42445
		32.212	0.512922	12.5066
		4.48187	0.443526	0.113738
		2.19388	1.42223	0.171546
		0.903443	1.87997	0.724494
		10.0674	0.387727	0.574443
		0.958341	0	0.111512
		0.216522	0.134093	1.02366
		0.283873	1.58602	3.7434
		0.0209259	0.573541	7.57278
		0	0.878309	6.44763
		0.175898	0.60306	0.31776
		0.233935	0.0113598	0.0258867
		0	3.83504	60.3894
		0.191913	0.91855	0.951177
		62.0879	3.56866	0.080409
		0.580171	6.18786	4.00373
		0.0853419	19.0963	0.388168
		0.742976	2.65347	42.2408
		0.12559	1.90212	1.64991
		0.0307745	14.708	0.437322
		0.278218	57.9274	11.2673
		0.183737	0.248313	2.32065
		0.160108	60.5612	33.4208
		0.344643	0.0883427	1.24943
		0.0733827	4.77767	1.34332
		0.335546	0.0127996	16.4775
		0	0.160032	0.182957
		0	0.00801409	0.0970294
		0.0730595	0.09528	5.72299
		0.913574	1.22055	0.290459
		2.11551	1.20675	0.467317
		0.565007	0.0998146	0.856043
		0.159685	0	0.844797
		1.84624	0.104171	3.66064
		0.94549	0.121594	31.6908
		0.0952939	0.279736	0.0407642
		9.96195	0.183416	0.120911
		0.221331	4.50929	0.14926
		3.3134	4.31642	118.637
		3.29711	0.0141409	0.136609
		0.0494108	0.947144	24.2105
		1.07156	0.100436	0.0428463
		0	0.423972	1.20273
		0.301827	0	0.340401
		0.182766	42.7287	1.85952
		1.28029	0.418913	42.6431
		2.32893	5.01699	0
		0.652544	11.9653	0
		0.40819	1.26639	22.5052
		4.77175	2.55751	0.484501
		1.3871	1.13839	1.54108
		54.407	0.916393	0.574944
		6.9619	8.55021	2.64347
		5.48629	1.30025	1.87303
		4.57597	38.7019	2.23595
		1.49805	0.840399	0.998206
		0.38631	0.827029	36.5956
		0.0985517	0.00802805	0
		1.31863	1.4172	0.342137
		0.193593	16.7472	1.44397
		48.4244	0.0731813	1.36241
		0.174887	0.392131	2.9943
		1.18128	0.194621	1.09308
		0.821214	0.084094	1.40375
		0.121787	33.679	0.0167191
		1.32156	0.343115	1.99753
		0.246072	0.767544	0.352288
		0.851321	6.86022	1.73767
		6.74631	0	0.621077
		1.49966	0.168047	0.950595
		0.343481	0.25246	0.265074
		0.832623	0.102528	0.142737
		0.131183	0.0410715	1.92491
		0.732701	0.247465	0.222842
		0.0536162	4.62342	0.170579
		0.160497	5.49488	32.8848
		5.38253	0	5.18162
		0.0552697	0.340528	0.156455
		0.252508	3.92775	0.193777
		0.808872	0.944444	2.00454
		2.55223	11.4694	0.566313
		4.70558	0.515087	5.11816
		0.149358	3.63589	0.184921
		8.17414	0.25257
		0.521392	0.0885595
		0.243703	0.0249804
		0.162997	0.100316
		0.683455	0.272957
		0.35902	0.0886328
		0.514898	0.213702
		0.302443	1.09477
		0	0.0133873
		0.0134365	0.267204
		0.464848	25.4883
		0.157374	0.335558
		0	0.51142
		0.305734	54.1244
		0.254948	0.283473
		0.129865	5.42382
		0.419729	75.7463
		0.225528	0.69957
		0.249351	1.01852
		0.246056	0.32618
		0.211185	0.140141
		1.48748	0.257999
		0.455101	0.118596
		0.486215	32.7443
		0.162158	49.0127
		4.50751	0.0401205
		0	0.305726
		0.150524	0.092433
		0.204448	0.387624
		2.42566	3.64066
		0.0211212	0.855906
		0.41173	18.5743
		0.331028	2.30885
		0.337506	0.24662
		3.33876	13.3064
		0.170003	16.4891
		6.96722	0.190397
		0.158265	0.832933
		1.44812	114.903
		1.15696	15.5303
		2.02514	0.511661
		0.227846	1.08045
		0.330725	29.0756
		0.235346	0.64757
		1.2823	0.174798
		0.764264	0.0808835
		0.185956	4.81055
		2.21039	0.182716
		0.134789	0.0101705
		1.31426	0.28778
		0.130165	3.13899
		4.04022	0.0989785
		0.942734	0.576154
		0.509235	0.516934
		1.45872	14.4593
		0.224043	0.394818
		0.462907	1.83524
		0.608239	1.63219
		1.08914	0.00650735
		0.0627502	0.972407
		0.199028	0.0751424
		0.187193	0.230304
		0.500558	0.0863665
		0.30071	0.0172624
		0.605936	0.0364615
		6.36688	0.993778
		1.44135	0.757677
		29.1504	0.0334451
		0.692455	0.60778
		0	0.148933
		0.112149	0.251683
		0.410823	2.76491
		0.0855158	1.72151
		0.0737073	0.89928
		0.129625	0.210213
		0.028955	2.36944
		0.421488	15.7657
		66.3089	0.064829
		0.0680263	0.027748
		66.1083	0.943576
		0.258772	0.00892608
		6.07213	0.232135
		0.78583	4.98507
		1.24862	1.0371
		2.27089	2.49562
		0.652915	0.145447
		0.170557	0.0997258
		3.49211	12.4299
		1.63997	0.00728168
		0.400969	1.16721
		0.181668	0.0815757
		0.0710591	2.21681
		1.05544	0.279973
		2.69971	0.442718
		0.171475	1.20565
		13.2348	17.6705
		2.5873	0.975164
		1.47084	0.316695
		0.609999	0.0909784
		0.178052	0
		0.259238	2.72872
		0.137672	2.58655
		0.198305	0.631521
		0.00912381	0.291688
		0.109231	10.6646
		2.02923	0.384054
		0	0.612451
		0.137348	0.785284
		0.641551	1.16554
		4.65503	0.0216397
		1.03534	0.121814
		0.754114	0
		0.145471	0.506123
		1.21842	0.105777
		0	3.72349
		30.3819	0.0971928
		0.121774	8.13374
		0.8476	0.0817726
		0.437725	0.201394
		0.0771687	0.00349872
		0.132434	3.41394
		0.0271452	0.0261817
		0.0462957	0.522139
		0.688566	38.6907
		0.0636666	0.0264241
		0.223546	0
		0.535765	0.205392
		0.0931045	2.35203
		0.536622	0.850403
		0.389398	1.41601
		0.0408549	0.235251
		2.45134	0.17982
		0.344099	0.638207
		1.72451	0.781597
		0.376819	0.865635
		0.0913606	1.80011
		0.921831	0.909195
		0.384156	0.225104
		0.101129	0.0113112
		0.412552	0.689201
		0.343977	0.879
		0.0386094	0.931001
		0.182777	0
		1.25797	0.0128007
		2.97219	0.968622
		0.652976	0.531524
		0.336349	0.115539
		0.0111418	44.6857
		0.4847	0.49918
		0.029567	5.03107
		0.927468	1.02873
		5.68748	0.310926
		55.4684	0.104062
		3.45646	0.472192
		1.91296	0.821917
		0.0864078	0.142598
		0.0579267	2.36549
		0.144491	0.0374098
		0.5832	0.75126
		5.32381	1.30848
		1.92136	0.669468
		97.6278	0.492686
		0	0.145904
		127.891	2.69902
		3.45396	1.9616
		102.176	5.12387
		0.00373573	0.475817
		0	0
		0.00126811	0.198716
		64.6852	0.101546
		3.9106	0.318574
		0.00941382	0.596055
		0	38.8348
		0.20163	0.109237
		0	1.44874
		96.2821	26.18
		89.8386	1.04046
		0	0.208189
		0	0.0353423
		0.0136852	0.697142
		3.07579	8.08813
		102.52	2.78349
			1.66778
			0.136616
			4.00701
			0.420303
			7.87673
			0.608516
			0.203408
			0.525668
			0.830362
			0.0666476
			0.0977639
			0.897
			0.571435
			0.502845
			0.159578
			0.0102798
			0.703868
			1.28175
			1.53452
			10.8189
			56.8022

## Sheet: Figure 4k
Figure 4k
TICS and diameters of PDO5 YAP1 KO
					TICs
TICs	Cont.	IC30			Unpaired t test
	53	5			P value	< 0,0001
	58	6			P value summary	****
	44	13			Significantly different? (P < 0.05)	Yes
	37	18			One- or two-tailed P value?	Two-tailed
	49	11			t, df	t=9,075 df=10
	54	21
					Diameters
					Unpaired t test
Diameters	Cont.	IC30			P value	< 0,0001
	77.13	54.61			P value summary	****
	47.78	37.54			Significantly different? (P < 0.05)	Yes
	60.75	22.53			One- or two-tailed P value?	Two-tailed
	49.83	12.29			t, df	t=5,876 df=164
	27.3	47.78
	80.55	52.56
	50.51	19.11
	29.35	27.3
	79.18	74.4
	173.38
	32.08	60.07
	36.86	45.05
	41.64	34.13
	38.23	25.94
	107.85	10.92
	23.89	23.89
	51.88	33.45
	76.45	34.81
	51.88	35.49
	93.52	23.89
	64.16	27.99
	51.19	75.09
	34.13	27.3
	71.67	27.99
	55.97	43.69
	56.66	23.21
	47.78	34.13
	93.52	15.7
	17.06
	76.45	33.45
	19.8	34.81
	17.06	57.34
	33.45	21.84
	84.64	46.42
	187.03	10.92
	27.99	56.66
	32.76	66.89
	51.19	24.57
	42.32	46.42
	117.41	32.76
	69.62	40.96
	80.55	67.58
	58.7	32.76
	88.74	41.64
	103.07	31.4
	66.21	30.03
	88.74	45.05
	126.28	25.26
	54.61	17.06
	44.37	49.15
	23.89	31.4
	50.51	60.07
	116.72	25.26
	105.12
	58.7
	29.35
	55.97
	123.55
	53.92
	25.94
	152.22
	56.66
	62.12
	170.65
	70.99
	75.77
	98.98
	139.93
	90.1
	76.45
	93.52
	52.56
	53.92
	41.64
	64.16
	85.32
	23.89
	122.18
	55.29
	78.5
	56.66
	46.42
	51.88
	62.12
	47.1
	73.72
	124.91
	45.05
	117.41
	60.07
	67.58
	105.8
	105.12
	96.93
	83.96
	70.99
	64.16
	84.64
	66.21
	78.5
	126.96
	38.23
	66.21
	71.67
	40.27
	41.64
	80.55
	139.93
	62.8
	70.31
	70.31
	56.66
	69.62
