# Supplementary material for: p53 wild-type colorectal cancer cells that express a fetal gene signature are associated with metastasis and poor prognosis
Source: Nat Commun. 2022 May 23;13:2866. doi: 10.1038/s41467-022-30382-9 (PMC9126967; doi:10.1038/s41467-022-30382-9)
Supplement: Supplementary file 8 — Source Data [file 41467_2022_30382_MOESM8_ESM.zip › Source data Figure 5.xlsx]

## Sheet: Figure 5b
Figure 5b
qPCR of fetal ISC genes in PDO5 treated for 72h (Abs Quant/2nd Derivative Max)
		sample 1	sample 2	sample 3				Student's T-test	Significant?	Summary	Adjusted P Value
HPRT1	CT1	21.77	23.77	21.72
	CT2	22.04	22.11	22.13				Untreated - IC20
	IC20 1	22.3	22.32	22.27				TIMP2	No	ns	0.42267
	IC20 2	22.17	22.16	21.95				CRIP2	No	ns	0.480792
	CT3	22.6	22.6	22.67				KIFC3	No	**	0.00170178
	CT4	22.23	22.44	22.23				MRAS	Yes	**	0.00143846
	IC20 3	22.65	22.69	22.23				SERPINH1	Yes	**	0.00661031
	IC20 4	22.71	22.77	22.79				CD99L2	Yes	**	0.00984382
								TUBB6	Yes	***	0.00104219
		sample 1	sample 2	sample 3				TPM2	No	**	0.00319057
TBP	CT1	29.9	29.66	29.49				GLIPR1	No	ns	0.075642
	CT2	29.84	29.96	29.96				TSPAN4	No	**	0.00435914
	IC20 1	29.96	29.88	29.9				ICAM1	Yes	***	0.000984553
	IC20 2	29.53	29.87	29.62				ARL4C	Yes	ns	0.050607
	CT3	28.6	28.68	28.68				VAMP5	Yes	ns	0.116623
	CT4	28.54	28.32	28.29				GPC1	Yes	**	0.0044705
	IC20 3	28.58	28.67	28.45				COL18A1	No	**	0.00564889
	IC20 4	28.51	28.19	28.49				AGMAT	No	*	0.0121727
								KCNK5	No	*	0.0411781
		sample 1	sample 2	sample 3				CDX1	No	*	0.0390375
TIMP2	CT1	23.68	23.64	23.6
	CT2	24.02	23.73	23.9
	IC20 1	23.19	23.16	23.14
	IC20 2	22.49	23.68	22.82
	CT3	21.53	21.69	21.62
	CT4	21	21.03	21.06
	IC20 3	20.93	20.83	20.82
	IC20 4	20.84	20.85	20.71
		sample 1	sample 2	sample 3
CRIP2	CT1	29.69	29.72	29.9
	CT2	30.17	30.15	30.11
	IC20 1	28.59	28.65	28.81
	IC20 2	28.68	28.13	28.61
	CT3	27.87	27.99	27.98
	CT4	27.13	27.19	26.96
	IC20 3	27.53	27.77	27.71
	IC20 4	27.78	27.61	27.55
		sample 1	sample 2	sample 3
KIFC3	CT1	24.05	24.05	24.06
	CT2	24.6	24.56	24.62
	IC20 1	23.51	23.53	23.69
	IC20 2	22.92	23.13	23.03
	CT3	24.23	24.32	24.25
	CT4	23.72	23.71	23.68
	IC20 3	23.15	23.13	23.06
	IC20 4	23.19	23.52	23.24
		sample 1	sample 2	sample 3
MRAS	CT1
	CT2	32.61	32.26	33.08
	IC20 1	30.92	31.5	31.5
	IC20 2	31.61	31.05	31.09
	CT3	32.22	32.68	32.33
	CT4	31.33	31.64	31.89
	IC20 3	30.47	30.75	30.75
	IC20 4	30.32	30.77	30.7
		sample 1	sample 2	sample 3
SERPINH1	CT1	27.66
	CT2	26.2	26.13	26.16
	IC20 1	24.98	24.97	24.95
	IC20 2	24.85	24.77	24.8
	CT3	24.43	24.46	24.59
	CT4	24.46	24.48	24.52
	IC20 3	23.92	23.86	23.9
	IC20 4	23.91	23.78	23.8
		sample 1	sample 2	sample 3
CD99L2	CT1	26	28.68	26.2
	CT2	26.78	26.69	26.78
	IC20 1	24.96	25.06	24.99
	IC20 2	24.77	24.48	24.73
	CT3	24.6	24.53	26.97
	CT4	24.6	24.46	24.57
	IC20 3	23.85	23.83	23.77
	IC20 4	24.19	24.1	24.09
		sample 1	sample 2	sample 3
TUBB6	CT1	28.25	28.5	28.29
	CT2	28.65	28.68	29.19
	IC20 1	27.11	27.01	27.26
	IC20 2	26.91	27.12	26.83
	CT3	29.16	27.43	27.18
	CT4	27.03	26.99	26.97
	IC20 3	25.87	26.1	26.03
	IC20 4	26.24	26.1	26.2
		sample 1	sample 2	sample 3
TPM2	CT1	22.8	22.81	22.87
	CT2	28.56	23.16	23.11
	IC20 1	22.08	22.08	22.11
	IC20 2	22.01	21.98	22.01
	CT3	21.9	21.8	21.72
	CT4	21.75	21.75	21.79
	IC20 3	21.46	21.46	21.18
	IC20 4	21.46	21.42	21.32
		sample 1	sample 2	sample 3
GLIPR1	CT1	23.76	23.76	23.7
	CT2	23.99	24.03	24.01
	IC20 1	22.51	22.61	22.58
	IC20 2	22.59	22.57	22.66
	CT3	21.5	21.56	21.48
	CT4	21.46	21.34	21.55
	IC20 3	21.17	21.15	21.18
	IC20 4	21.2	21.17	21.16
		sample 1	sample 2	sample 3
TSPAN4	CT1	30.9	30.9	30.86
	CT2	31.64	31.48	30.97
	IC20 1	29.57	29.77	29.58
	IC20 2	29.68	29.58	29.83
	CT3	29.52	29.29	29.84
	CT4	29.08	28.96	29.09
	IC20 3	28.64	28.72	28.62
	IC20 4	28.71	28.74	28.72
		sample 1	sample 2	sample 3
ICAM1	CT1	30	29.79	29.94
	CT2	30.52	30.99	30.74
	IC20 1	28.16	28.28	28.02
	IC20 2	28.02	28.1	28.05
	CT3	28.51	28.33	28.49
	CT4	28.25	28.43	28.44
	IC20 3	26.79	26.75	26.82
	IC20 4	26.89	26.78	26.84
		sample 1	sample 2	sample 3
ARL4C	CT1	23.64	24.13	23.79
	CT2		24.22	24.08
	IC20 1		22.99	23.06
	IC20 2	22.76	22.7	22.78
	CT3	21.99	21.93	21.97
	CT4	21.95	21.92	21.89
	IC20 3	20.91	20.96	21.02
	IC20 4	20.97	20.92	20.97
		sample 1	sample 2	sample 3
VAMP5	CT1	31.71	31.56	31.63
	CT2	31.49	32.13	32.25
	IC20 1	30.18	30.09	30.27
	IC20 2	30.15	29.93	29.81
	CT3	28.9	28.85	28.97
	CT4	28.47	28.63	28.68
	IC20 3	27.97	28.07	28.25
	IC20 4	28.24	28.51	28.06
		sample 1	sample 2	sample 3
GPC1	CT1	28.32	28.77	28.8
	CT2	29.43	29.34	29.18
	IC20 1	27.31	27.21	27.21
	IC20 2	27.05	26.95	27.06
	CT3	27.05	27.06	27.07
	CT4	26.68	26.88	26.89
	IC20 3	26.35	26.29	26.23
	IC20 4	26.26	26.34	26.46
		sample 1	sample 2	sample 3
COL18A1	CT1	27.24	27.26	27.32
	CT2	27.94	28.78	28.03
	IC20 1	26.8	26.65	26.74
	IC20 2	26.52	26.47	26.47
	CT3	26.89	27.08	27.01
	CT4	26.75	26.89	26.85
	IC20 3	26	25.98	25.99
	IC20 4	26.16	26.22	26.25
		sample 1	sample 2	sample 3
AGMAT	CT1	27.51	26.22	26.55
	CT2	27.88	27.47	27.26
	IC20 1	28.81	28.52	28.46
	IC20 2	28.83	28.59	28.7
	CT3	26.92	26.43	26.19
	CT4	27.13	26.64	26.43
	IC20 3	27.31	26.85	27.01
	IC20 4	27.32	26.98	27.06
		sample 1	sample 2	sample 3
KCNK5	CT1	23.88	24.32	24.25
	CT2	24.53	24.21	24.32
	IC20 1	25.09	24.64	24.31
	IC20 2	25.15	25.22	25.16
	CT3	24.58	24.13	23.88
	CT4	24.12	24.07	23.73
	IC20 3	24.34	24.28	24.5
	IC20 4	24.25	24.53	24.14
		sample 1	sample 2	sample 3
MYB	CT1	23.02	23.02	23.58
	CT2	23.47	23.42	23.69
	IC20 1	23.73	23.94	24.17
	IC20 2	24.28	24.22	24.25
	CT3	21.85	21.75	21.64
	CT4	21.9	22.13	22.06
	IC20 3	22.82	23.06	22.79
	IC20 4	22.77	22.47	22.68
		sample 1	sample 2	sample 3
CDX1	CT1	28.81	29.18	29.1
	CT2	28.73	28.43	28.51
	IC20 1	32	33.32	31.94
	IC20 2	32.24	32.24	32.04
	CT3	29.17	29.71	29.34
	CT4	29.64	29.58	29.46
	IC20 3	30.43	30.43	30.08
	IC20 4	30.7	30.66	30.36

## Sheet: Figure 5c
Figure 5c
Western blot of PDO5 treated at different time points
	anti-ICAM1						anti-TUBB6
	anti-TIMP2						anti-CD99L2
	anti-MRAS						anti-p21
	anti-SERPINH1						anti-Tubulin

## Sheet: Figure 5d
Figure 5d
qPCR of fetal ISC genes in PDO66 treated for 72h (Abs Quant/2nd Derivative Max)
		sample 1	sample 2	sample 3			Student's T-test	Significant?	Summary	Adjusted P Value
ACTB	CT1	17.63	17.6	17.5
	CT2	18.09	18.11	18.18			Untreated - IC20
	IC20 1	18.84	18.79	18.83			CDKN1A	Yes	*	0.0102483
	IC20 2	19.16	19.21	19.14			MRAS	Yes	**	0.00604603
							SERPINH1	No	*	0.0482493
		sample 1	sample 2	sample 3			CD99L2	Yes	**	0.00265316
B2M	CT1	25.08	24.91	24.73			TUBB6	Yes	**	0.00265316
	CT2	25.22	24.85	24.69			TPM2	No	ns	0.0751462
	IC20 1	24.55	23.87	23.84			TSPAN4	No	ns	0.0702351
	IC20 2	24.47	24.67	23.77			ICAM1	Yes	**	0.00775329
							GPC1	Yes	**	0.00770157
		sample 1	sample 2	sample 3			COL18A1	Yes	**	0.00436023
CDKN1A	CT1	23.75	23.77	23.67			PHLDA3	Yes	*	0.0199884
	CT2	24.27	24.44	24.51
	IC20 1	22.75	22.78	22.85
	IC20 2	23.45	23.11	23.01
		sample 1	sample 2	sample 3
MRAS	CT1	37.22	35.03	35.03
	CT2	34.25	36.15	36.17
	IC20 1	32.93	32.56	32.5
	IC20 2	33.26	32.95	32.53
		sample 1	sample 2	sample 3
SERPINH1	CT1	24.48	24.5	24.45
	CT2	25.07	25.03	24.99
	IC20 1	24.3	24.17	24.28
	IC20 2	24.58	24.66	24.71
		sample 1	sample 2	sample 3
CD99L2	CT1	27.3	28.09	27.78
	CT2	28.56	28.82	28.88
	IC20 1	26.63	26.5	26.54
	IC20 2	26.84	27.03	27.13
		sample 1	sample 2	sample 3
TUBB6	CT1	26.06	26.24	26.06
	CT2	26.34	26.27	26.11
	IC20 1	24.15	24.02	24.07
	IC20 2	24.31	24.35	24.48
		sample 1	sample 2	sample 3
TPM2	CT1	22.65	22.63	22.66
	CT2	23.08	23.04	23
	IC20 1	22.48	22.52	22.52
	IC20 2	22.72	22.67	22.65
		sample 1	sample 2	sample 3
TSPAN4	CT1	26.72	27.11	27.14
	CT2		27.68	27.54
	IC20 1	26.97	26.91	27.15
	IC20 2	27.25	27.18	27.34
		sample 1	sample 2	sample 3
ICAM1	CT1	27.21	27.05	27.05
	CT2	27.72	27.68	27.6
	IC20 1	25.81	25.81	25.85
	IC20 2	26.16	26.12	26.01
		sample 1	sample 2	sample 3
GPC1	CT1	24.76	24.68	24.69
	CT2	24.88	24.99	24.87
	IC20 1	22.51	22.56	22.52
	IC20 2	22.7	22.7	22.81
		sample 1	sample 2	sample 3
COL18A1	CT1	29.28	29.48	29.12
	CT2	29.86	29.99	29.76
	IC20 1	26.73	26.78	26.88
	IC20 2	27.04	27.02	27.1
		sample 1	sample 2	sample 3
PHLDA3	CT1	30.64	30.47	30.33
	CT2	31.04	31.09	30.99
	IC20 1	28.83	28.9	28.96
	IC20 2	28.9	29.09	29.02

## Sheet: Figure 5e
Figure 5e
qPCR of fetal ISC genes in PDO4 treated for 72h (Abs Quant/2nd Derivative Max)
		sample 1	sample 2	sample 3			Student's T-test	Significant?	Summary	Adjusted P Value
TBP	PDOXT004 CT1	29.87	30.1	30.18
	PDOXT004 CT2	30.52	30.6	30.67			Untreated - IC20
	PDOXT004 IC20 1	29.66	29.88	29.8			CDKN1A	Yes	ns	0.109413
	PDOXT004 IC20 2	29.87	29.86	29.88			MRAS	Yes	ns	0.0888049
	PDOXT004 CT3	30	30.23	30.16			SERPINH1	No	*	0.0363011
	PDOXT004 CT24	30.19	30.59	30.48			CD99L2	Yes	*	0.0172149
	PDOXT004 IC20 3	29.2	29.33	29.09			TUBB6	Yes	ns	0.298728
	PDOXT004 IC20 4	29.03	29.16	29.04			TPM2	No	**	0.00693073
							TSPAN4	No	ns	0.382975
		sample 1	sample 2	sample 3			ICAM1	Yes	****	1.64857e-05
HPRT1	PDOXT004 CT1	21.45	21.48	21.48			GPC1	Yes	*	0.0113972
	PDOXT004 CT2	21.71	21.76	21.84			COL18A1	Yes	ns	0.0528514
	PDOXT004 IC20 1	21.73	21.79	21.77			PHLDA3	Yes	ns	0.692886
	PDOXT004 IC20 2	21.65	21.71	21.66
	PDOXT004 CT3	21.65	21.51	21.52
	PDOXT004 CT24	21.63	21.78	21.52
	PDOXT004 IC20 3	20.83	20.88	20.73
	PDOXT004 IC20 4	20.95	20.94	20.88
		sample 1	sample 2	sample 3
CDKN1A	PDOXT004 CT1	21.7	21.75	21.69
	PDOXT004 CT2	22.23	22.24	22.17
	PDOXT004 IC20 1	21.09	21.01	21.04
	PDOXT004 IC20 2	20.97	21.09	20.96
	PDOXT004 CT3	20.93	20.86	20.58
	PDOXT004 CT24	21.48	21.13	21.19
	PDOXT004 IC20 3	19.66	19.5	19.47
	PDOXT004 IC20 4	19.49	19.05	19.48
		sample 1	sample 2	sample 3
MRAS	PDOXT004 CT1	37.05	35.49	35.2
	PDOXT004 CT2	36.2		36.19
	PDOXT004 IC20 1	35.03	36.11	34.58
	PDOXT004 IC20 2	37.22	35.18	35.32
	PDOXT004 CT3	34.58	33.81	35.25
	PDOXT004 CT24	30.09	30.2	30.24
	PDOXT004 IC20 3	32.97	33.65	33.34
	PDOXT004 IC20 4	32.85	33.55	33.11
		sample 1	sample 2	sample 3
SERPINH1	PDOXT004 CT1	24.12	24.16	24.1
	PDOXT004 CT2	24.6	24.69	24.54
	PDOXT004 IC20 1	23.94	23.8	23.94
	PDOXT004 IC20 2	23.77	23.74	23.68
	PDOXT004 CT3	23.91	24.42	24
	PDOXT004 CT24	24.1	24.28	24.1
	PDOXT004 IC20 3	22.43	22.67	22.34
	PDOXT004 IC20 4	22.3	22.77	22.14
		sample 1	sample 2	sample 3
CD99L2	PDOXT004 CT1	24.76	24.62	24.55
	PDOXT004 CT2	25.28	25.2	24.84
	PDOXT004 IC20 1	25.95	25.98	25.83
	PDOXT004 IC20 2	25.58	25.6	25.51
	PDOXT004 CT3	24.76	24.8	24.8
	PDOXT004 CT24	25.03	25.07	25.08
	PDOXT004 IC20 3	24.24	24.48	24.24
	PDOXT004 IC20 4	24.12	24.12	24.14
		sample 1	sample 2	sample 3
TUBB6	PDOXT004 CT1	27.31	27.01	26.9
	PDOXT004 CT2	27.21	27	27.04
	PDOXT004 IC20 1	27.28	27.26	27.28
	PDOXT004 IC20 2	27.04	26.93	26.82
	PDOXT004 CT3	27.56	27.66	27.12
	PDOXT004 CT24	27.2	27.74	27.3
	PDOXT004 IC20 3	26.9	27.36	26.85
	PDOXT004 IC20 4	26.73	26.27	26.8
		sample 1	sample 2	sample 3
TPM2	PDOXT004 CT1	27.25	27.26	26.99
	PDOXT004 CT2	27.3	27.27	27.06
	PDOXT004 IC20 1	25.74	25.86	25.64
	PDOXT004 IC20 2	25.17	25.28	25.28
	PDOXT004 CT3	26.96	26.84	27.16
	PDOXT004 CT24	26.72	26.71	26.8
	PDOXT004 IC20 3	25.43	25.21	25.59
	PDOXT004 IC20 4	24.81	24.74	24.94
		sample 1	sample 2	sample 3
TSPAN4	PDOXT004 CT1	28.06	27.33	27.54
	PDOXT004 CT2	28.48	28.88	28.6
	PDOXT004 IC20 1	28.03	28.31	28.31
	PDOXT004 IC20 2	28.14	27.99	27.74
	PDOXT004 CT3	27.89	28.07	28.12
	PDOXT004 CT24	28.25	28.48	28.49
	PDOXT004 IC20 3	26.7	26.87	26.73
	PDOXT004 IC20 4	26.66	26.93	26.69
		sample 1	sample 2	sample 3
ICAM1	PDOXT004 CT1	27.98	27.93	27.78
	PDOXT004 CT2	28.18	28.28	28.12
	PDOXT004 IC20 1	26.82	26.75	26.6
	PDOXT004 IC20 2	26.52	26.61	26.47
	PDOXT004 CT3	27.94	27.92	27.93
	PDOXT004 CT24	27.87	27.77	27.88
	PDOXT004 IC20 3	25.94	26.02	26.05
	PDOXT004 IC20 4	25.87	25.83	25.86
		sample 1	sample 2	sample 3
GPC1	PDOXT004 CT1	26.1	26.14	26.11
	PDOXT004 CT2	26.42	26.46	26.52
	PDOXT004 IC20 1	25.79	25.83	25.89
	PDOXT004 IC20 2	25.78	26.01	25.67
	PDOXT004 CT3	26.79	26.8	26.99
	PDOXT004 CT24	27.06	27.08	27.02
	PDOXT004 IC20 3	25.02	25.01	25.02
	PDOXT004 IC20 4	24.93	25.13	25.11
		sample 1	sample 2	sample 3
COL18A1	PDOXT004 CT1	26.84	27.07	26.22
	PDOXT004 CT2	27.07	27.32	27.15
	PDOXT004 IC20 1	27.04	27.12	26.96
	PDOXT004 IC20 2	26.74	26.8	26.87
	PDOXT004 CT3	26.31	26.75	27.12
	PDOXT004 CT24	26.73	26.71	27.07
	PDOXT004 IC20 3	26.44	26.26	26.64
	PDOXT004 IC20 4	26.04	26.12	26.72
		sample 1	sample 2	sample 3
PHLDA3	PDOXT004 CT1	28.3	28.35	28.08
	PDOXT004 CT2	28.51	28.67	28.81
	PDOXT004 IC20 1	27.86	28.16	27.79
	PDOXT004 IC20 2	27.62	27.93	27.75
	PDOXT004 CT3	26.74	26.82	26.67
	PDOXT004 CT24	26.88	26.94	27.03
	PDOXT004 IC20 3	25.78	25.96	25.98
	PDOXT004 IC20 4	25.56	25.61	25.64

## Sheet: Figure 5f
Figure 5f
qPCR of fetal ISC genes in PDO5 TP53 CT and KO treated for 72h (Abs Quant/2nd Derivative Max)
		sample 1	sample 2	sample 3			Student's T-test	Significant?	Summary	Adjusted P Value
TBP	PDT005 CT CT1	29.9	29.66	29.49
	PDT005 CT CT2	29.84	29.96	29.96			IC20 - KO IC20
	PDT005 CT IC20 1	29.96	29.88	29.9			CDKN1A	Yes	****	4.32415e-06
	PDT005 CT IC20 2	29.53	29.87	29.62			MRAS	Yes	***	0.000315651
	PDT005 CT CT3	28.6	28.68	28.68			SERPINH1	No	ns	0.165216
	PDT005 CT CT4	28.54	28.32	28.29			CD99L2	Yes	ns	0.112797
	PDT005 CT IC20 3	28.58	28.67	28.45			TUBB6	Yes	***	0.000356367
	PDT005 CT IC20 4	28.51	28.19	28.49			TPM2	No	*	0.0234256
	PDT005 CT CT5	30.88	30.93	30.93			TSPAN4	No	ns	0.164712
	PDT005 CT CT6	31.12	30.96	30.91			ICAM1	Yes	*	0.0110861
	PDT005 CT IC20 5	31.32	31.34	31.67			GPC1	Yes	*	0.0283969
	PDT005 CT IC20 6	31.05	31.32	31.22			COL18A1	Yes	**	0.0041632
	PDT005 KO CT1	30.86	30.88	31.07			PHLDA3	Yes	**	0.0017319
	PDT005 KO CT2	30.56	30.8	30.78
	PDT005 KO IC20 1	30.7	31.07	30.81
	PDT005 KO IC20 2	30.54	30.48	30.04
	PDT005 CT CT7	30.91	30.83	30.72
	PDT005 CT CT28	30.47	30.56	30.37
	PDT005 CT IC20 7	30.67	30.91	31.15
	PDT005 CT IC20 8	31.01	30.74	30.99
	PDT005 KO CT3	30.59	30.29	30.27
	PDT005 KO CT4	30.34	30.35	30.28
	PDT005 KO IC20 3	30.47	30.58	30.57
	PDT005 KO IC20 4	30.35	30.28	30.28
		sample 1	sample 2	sample 3
HPRT1	PDT005 CT CT1	21.77	23.77	21.72
	PDT005 CT CT2	22.04	22.11	22.13
	PDT005 CT IC20 1	22.3	22.32	22.27
	PDT005 CT IC20 2	22.17	22.16	21.95
	PDT005 CT CT3	22.6	22.6	22.67
	PDT005 CT CT4	22.23	22.44	22.23
	PDT005 CT IC20 3	22.65	22.69	22.23
	PDT005 CT IC20 4	22.71	22.77	22.79
	PDT005 CT CT5	21.62	21.64	21.7
	PDT005 CT CT6	21.62	21.66	21.7
	PDT005 CT IC20 5	22.01	21.88	21.98
	PDT005 CT IC20 6	21.93	21.9	21.89
	PDT005 KO CT1	21.52	21.59	21.59
	PDT005 KO CT2	21.31	21.28	21.29
	PDT005 KO IC20 1	20.97	20.95	21
	PDT005 KO IC20 2	20.71	20.76	20.72
	PDT005 CT CT7	21.65	21.35	21.15
	PDT005 CT CT28	21.03	21.13	21.01
	PDT005 CT IC20 7	21.71	21.74	21.68
	PDT005 CT IC20 8	21.77	21.84	21.74
	PDT005 KO CT3	21.22	21.22	21.04
	PDT005 KO CT4	21.08	21.14	21.08
	PDT005 KO IC20 3	20.89	21.13	21.01
	PDT005 KO IC20 4	20.82	20.89	20.9
		sample 1	sample 2	sample 3
CDKN1A	PDT005 CT CT1	21.69	21.62	21.67
	PDT005 CT CT2	21.87	21.89	21.86
	PDT005 CT IC20 1	19.23	19.27	19.27
	PDT005 CT IC20 2	19.11	19.07	19.13
	PDT005 CT CT3	20.53	20.73	20.67
	PDT005 CT CT4	20.17	20.28	20.44
	PDT005 CT IC20 3	18.08	17.99	18.18
	PDT005 CT IC20 4	18.05	18.07	18.04
	PDT005 CT CT5	21.45	21.59	21.56
	PDT005 CT CT6	21.45	21.3	21.27
	PDT005 CT IC20 5	19.59	19.82	19.64
	PDT005 CT IC20 6	19.59	19.55	19.54
	PDT005 KO CT1	24.23	24.19	24.17
	PDT005 KO CT2	24.02	23.97	23.95
	PDT005 KO IC20 1	22.83	22.8	22.83
	PDT005 KO IC20 2	22.68	22.8	22.89
	PDT005 CT CT7	21.24	20.75	20.86
	PDT005 CT CT28	20.86	20.66	20.75
	PDT005 CT IC20 7	18.9	18.53	18.67
	PDT005 CT IC20 8	19.01	18.72	18.67
	PDT005 KO CT3	23.02	22.64	22.68
	PDT005 KO CT4	23.17	22.79	22.84
	PDT005 KO IC20 3	22.76	22.75	22.6
	PDT005 KO IC20 4	22.51	22.27	22.22
		sample 1	sample 2	sample 3
PHLDA3	PDT005 CT CT1	29.73	29.78	29.89
	PDT005 CT CT2	30.6	30.53	30.47
	PDT005 CT IC20 1	28.51	28.44	28.46
	PDT005 CT IC20 2	28.3	28.43	28.22
	PDT005 CT CT3	29.79	29.88	29.72
	PDT005 CT CT4	29.44	29.15	29.45
	PDT005 CT IC20 3	27.31	27.22	27.45
	PDT005 CT IC20 4	27.6	27.53	27.57
	PDT005 CT CT5	28.68	28.62	28.73
	PDT005 CT CT6	28.43	28.55	28.45
	PDT005 CT IC20 5	27.75	28.06	27.84
	PDT005 CT IC20 6	27.43	27.5	27.58
	PDT005 KO CT1	30.75	30.95	30.85
	PDT005 KO CT2	30.23	30.22	30.18
	PDT005 KO IC20 1	29.35	29.47	29.17
	PDT005 KO IC20 2	29.34	29.31	29.44
	PDT005 CT CT7	27.35	27.24	27.43
	PDT005 CT CT28	27	26.95	27.12
	PDT005 CT IC20 7	25.81	25.75	25.99
	PDT005 CT IC20 8	26.09	25.96	26.04
	PDT005 KO CT3	28.56	28.71	28.89
	PDT005 KO CT4	29.1	28.79	29.15
	PDT005 KO IC20 3	28.59	28.52	28.56
	PDT005 KO IC20 4	28	28	28.12
		sample 1	sample 2	sample 3
TUBB6	PDT005 CT CT1	28.25	28.5	28.29
	PDT005 CT CT2	28.65	28.68	29.19
	PDT005 CT IC20 1	27.11	27.01	27.26
	PDT005 CT IC20 2	26.91	27.12	26.83
	PDT005 CT CT3	29.16	27.43	27.18
	PDT005 CT CT4	27.03	26.99	26.97
	PDT005 CT IC20 3	25.87	26.1	26.03
	PDT005 CT IC20 4	26.24	26.1	26.2
	PDT005 CT CT5	27.06	27.08
	PDT005 CT CT6	27.01	27.03
	PDT005 CT IC20 5	25.77	25.56
	PDT005 CT IC20 6	25.9	25.95
	PDT005 KO CT1	27.45	27.1
	PDT005 KO CT2	27.04	26.7
	PDT005 KO IC20 1	26.6	26.62
	PDT005 KO IC20 2	25.76	25.81
	PDT005 CT CT7	26.29	26.65	26.51
	PDT005 CT CT28	26.3	26.74	26.22
	PDT005 CT IC20 7	25.24	25.65	25.27
	PDT005 CT IC20 8	25.16	25.61	25.13
	PDT005 KO CT3	26.43	26.8	26.59
	PDT005 KO CT4	26.67	26.84	26.47
	PDT005 KO IC20 3	26.28	26.82	26.2
	PDT005 KO IC20 4	26.43	26.86	26.61
		sample 1	sample 2	sample 3
ICAM1	PDT005 CT CT1	30	29.79	29.94
	PDT005 CT CT2	30.52	30.99	30.74
	PDT005 CT IC20 1	28.16	28.28	28.02
	PDT005 CT IC20 2	28.02	28.1	28.05
	PDT005 CT CT3	28.51	28.33	28.49
	PDT005 CT CT4	28.25	28.43	28.44
	PDT005 CT IC20 3	26.79	26.75	26.82
	PDT005 CT IC20 4	26.89	26.78	26.84
	PDT005 CT CT5	28.9	29.17	29.15
	PDT005 CT CT6	29.04	28.89	28.64
	PDT005 CT IC20 5	27.58	28.55	28.44
	PDT005 CT IC20 6	28.32	28.5	28.07
	PDT005 KO CT1	28.22	27.95	27.99
	PDT005 KO CT2	27.86	27.66	27.78
	PDT005 KO IC20 1	27.29	27.29	27.54
	PDT005 KO IC20 2	27.1	26.88	27.05
	PDT005 CT CT7	28.26	28.43	28.59
	PDT005 CT CT28	28.33	28.56	28.23
	PDT005 CT IC20 7	27	26.84	26.93
	PDT005 CT IC20 8	26.98	26.92	26.94
	PDT005 KO CT3	28.08	27.94	28
	PDT005 KO CT4	28	28.09	27.76
	PDT005 KO IC20 3	27.07	27.06	26.99
	PDT005 KO IC20 4	26.61	27.14	27.17
		sample 1	sample 2	sample 3
TPM2	PDT005 CT CT1	22.8	22.81	22.87
	PDT005 CT CT2	28.56	23.16	23.11
	PDT005 CT IC20 1	22.08	22.08	22.11
	PDT005 CT IC20 2	22.01	21.98	22.01
	PDT005 CT CT3	21.9	21.8	21.72
	PDT005 CT CT4	21.75	21.75	21.79
	PDT005 CT IC20 3	21.46	21.46	21.18
	PDT005 CT IC20 4	21.46	21.42	21.32
	PDT005 CT CT5	21.85	21.95	22.02
	PDT005 CT CT6	21.78		21.93
	PDT005 CT IC20 5	21.51	21.63	21.41
	PDT005 CT IC20 6	21.07	21.08	20.98
	PDT005 KO CT1	21.24	21.49	21.21
	PDT005 KO CT2	21	21.19	21.12
	PDT005 KO IC20 1	20.44	20.49	20.48
	PDT005 KO IC20 2	20.08	20.12	20.23
	PDT005 CT CT7	21.28	21.46	21.57
	PDT005 CT CT28	21.14	21.12	20.98
	PDT005 CT IC20 7	20.79		20.73
	PDT005 CT IC20 8	20.75	20.64	20.97
	PDT005 KO CT3	21	20.7	21.12
	PDT005 KO CT4	20.99	20.79	21.15
	PDT005 KO IC20 3	20.34	20.35	20.82
	PDT005 KO IC20 4	20.21	20.13	20.6
		sample 1	sample 2	sample 3
MRAS	PDT005 CT CT1
	PDT005 CT CT2	32.61	32.26	33.08
	PDT005 CT IC20 1	30.92	31.5	31.5
	PDT005 CT IC20 2	31.61	31.05	31.09
	PDT005 CT CT3	32.22	32.68	32.33
	PDT005 CT CT4	31.33	31.64	31.89
	PDT005 CT IC20 3	30.47	30.75	30.75
	PDT005 CT IC20 4	30.32	30.77	30.7
	PDT005 CT CT5	31.86	31.91	31.6
	PDT005 CT CT6	31.87	31.88	31.6
	PDT005 CT IC20 5	31.61	31.48	31.05
	PDT005 CT IC20 6	30.94	31.08	31.29
	PDT005 KO CT1	30.89	30.9	30.9
	PDT005 KO CT2	31.86	31.94	31.89
	PDT005 KO IC20 1	31.53	32.23	31.68
	PDT005 KO IC20 2	30.74	30.72	30.59
	PDT005 CT CT7	31.18	31.3	31.19
	PDT005 CT CT28	30.57	31.22	30.77
	PDT005 CT IC20 7	29.76	29.76	29.8
	PDT005 CT IC20 8	29.96	30.02	30.12
	PDT005 KO CT3	31.8	31.65	31.15
	PDT005 KO CT4	31.76	31.5	31.45
	PDT005 KO IC20 3	29.27	29.26	29.37
	PDT005 KO IC20 4	31.05	30.79	30.79
		sample 1	sample 2	sample 3
SERPINH1	PDT005 CT CT1	27.66
	PDT005 CT CT2	26.2	26.13	26.16
	PDT005 CT IC20 1	24.98	24.97	24.95
	PDT005 CT IC20 2	24.85	24.77	24.8
	PDT005 CT CT3	24.43	24.46	24.59
	PDT005 CT CT4	24.46	24.48	24.52
	PDT005 CT IC20 3	23.92	23.86	23.9
	PDT005 CT IC20 4	23.91	23.78	23.8
	PDT005 CT CT5	24.44	24.24	24.15
	PDT005 CT CT6	24.43	24.19	24.19
	PDT005 CT IC20 5	24.52	24.44	24.18
	PDT005 CT IC20 6	24.16	24.27	24.17
	PDT005 KO CT1	24.53	24.49	24.52
	PDT005 KO CT2	24.26	24.09	24.06
	PDT005 KO IC20 1	23.55	23.49	23.32
	PDT005 KO IC20 2	23.13	23.06	23.07
	PDT005 CT CT7	23.95	24.14	23.79
	PDT005 CT CT28	23.65	24.05	23.66
	PDT005 CT IC20 7	23.55	23.77	23.57
	PDT005 CT IC20 8	23.64	23.95	23.63
	PDT005 KO CT3	23.7	23.98	23.77
	PDT005 KO CT4	23.57	24.22	23.84
	PDT005 KO IC20 3	23.27	23.73	23.48
	PDT005 KO IC20 4	23.17	23.44	23.17
		sample 1	sample 2	sample 3
GPC1	PDT005 CT CT1	28.32	28.77	28.8
	PDT005 CT CT2	29.43	29.34	29.18
	PDT005 CT IC20 1	27.31	27.21	27.21
	PDT005 CT IC20 2	27.05	26.95	27.06
	PDT005 CT CT3	27.05	27.06	27.07
	PDT005 CT CT4	26.68	26.88	26.89
	PDT005 CT IC20 3	26.35	26.29	26.23
	PDT005 CT IC20 4	26.26	26.34	26.46
	PDT005 CT CT5	26.24	26.95	26.97
	PDT005 CT CT6	26.61	27.06	26.7
	PDT005 CT IC20 5	26.11	25.73	26.16
	PDT005 CT IC20 6	26.01	25.92	25.93
	PDT005 KO CT1	27.51	27.52	27.5
	PDT005 KO CT2	26.85	26.77	26.75
	PDT005 KO IC20 1	26.45	26.31	26.51
	PDT005 KO IC20 2	25.62	25.76	25.76
	PDT005 CT CT7	26.32	26.11	26.21
	PDT005 CT CT28	26.29	26.43	26.3
	PDT005 CT IC20 7	25.22	25.18	25.19
	PDT005 CT IC20 8	25	25.17	25.04
	PDT005 KO CT3	26.6	26.59	26.57
	PDT005 KO CT4	26.7	26.74	26.6
	PDT005 KO IC20 3	26.25	26.34	26.33
	PDT005 KO IC20 4	26.33	26.28	26.33
		sample 1	sample 2	sample 3
COL18A1	PDT005 CT CT1	27.24	27.26	27.32
	PDT005 CT CT2	27.94	28.78	28.03
	PDT005 CT IC20 1	26.8	26.65	26.74
	PDT005 CT IC20 2	26.52	26.47	26.47
	PDT005 CT CT3	26.89	27.08	27.01
	PDT005 CT CT4	26.75	26.89	26.85
	PDT005 CT IC20 3	26	25.98	25.99
	PDT005 CT IC20 4	26.16	26.22	26.25
	PDT005 CT CT5	26.79	26.69	26.12
	PDT005 CT CT6	26.56	26.03	26.47
	PDT005 CT IC20 5	26.31	25.91	26.24
	PDT005 CT IC20 6	26.36	26.04	26.43
	PDT005 KO CT1	26.85	26.92	27.2
	PDT005 KO CT2	27.03	27.07	26.98
	PDT005 KO IC20 1	26.68	26.97	26.85
	PDT005 KO IC20 2	26.45	26.53	26.02
	PDT005 CT CT7	26.13	26.24	26.63
	PDT005 CT CT28	25.82	25.76	26.16
	PDT005 CT IC20 7	25.32	25.18	25.62
	PDT005 CT IC20 8	25.16	25.04	25.63
	PDT005 KO CT3	26.6	26.65	26.94
	PDT005 KO CT4	26.73	26.58	27.03
	PDT005 KO IC20 3	26.46	26.46	26.89
	PDT005 KO IC20 4	26.43	26.27	26.93
		sample 1	sample 2	sample 3
CD99L2	PDT005 CT CT1	26	28.68	26.2
	PDT005 CT CT2	26.78	26.69	26.78
	PDT005 CT IC20 1	24.96	25.06	24.99
	PDT005 CT IC20 2	24.77	24.48	24.73
	PDT005 CT CT3	24.6	24.53	26.97
	PDT005 CT CT4	24.6	24.46	24.57
	PDT005 CT IC20 3	23.85	23.83	23.77
	PDT005 CT IC20 4	24.19	24.1	24.09
	PDT005 CT CT5	25.18	24.84	25.25
	PDT005 CT CT6	24.75	25.09	24.82
	PDT005 CT IC20 5	25.18	25.2	25.02
	PDT005 CT IC20 6	25.15	24.77	24.91
	PDT005 KO CT1	25.17	25.49	25.2
	PDT005 KO CT2	24.69	24.76	24.65
	PDT005 KO IC20 1	24.55	24.26	24.08
	PDT005 KO IC20 2	24.33	24.46	24.53
	PDT005 CT CT7	24.71	24.7	24.55
	PDT005 CT CT28	24.5	24.56	24.69
	PDT005 CT IC20 7	24.13	24.18	24.14
	PDT005 CT IC20 8	24.44	24.46	24.31
	PDT005 KO CT3	24.6	24.67	24.71
	PDT005 KO CT4	24.82	24.77	24.7
	PDT005 KO IC20 3	24.23	24.78	24.5
	PDT005 KO IC20 4	24.18	24.26	24.14
		sample 1	sample 2	sample 3
TSPAN4	PDT005 CT CT1	30.9	30.9	30.86
	PDT005 CT CT2	31.64	31.48	30.97
	PDT005 CT IC20 1	29.57	29.77	29.58
	PDT005 CT IC20 2	29.68	29.58	29.83
	PDT005 CT CT3	29.52	29.29	29.84
	PDT005 CT CT4	29.08	28.96	29.09
	PDT005 CT IC20 3	28.64	28.72	28.62
	PDT005 CT IC20 4	28.71	28.74	28.72
	PDT005 CT CT5	28.79	29.09	29
	PDT005 CT CT6	28.9	28.58	29.11
	PDT005 CT IC20 5	28.55	28.56	28.64
	PDT005 CT IC20 6	28.45	28.52	28.34
	PDT005 KO CT1	28.43	28.7	28.72
	PDT005 KO CT2	28.2	28.18	28.12
	PDT005 KO IC20 1	27.46	27.08	27.48
	PDT005 KO IC20 2	27.03	26.85	26.87
	PDT005 CT CT7	28.17	27.98	27.95
	PDT005 CT CT28	27.69	28	27.87
	PDT005 CT IC20 7	27.44	27.35	27.28
	PDT005 CT IC20 8	27.41	27.62	27.25
	PDT005 KO CT3	27.96	27.99	28.08
	PDT005 KO CT4	28.11	28.03	27.85
	PDT005 KO IC20 3	27.53	27.21	27.43
	PDT005 KO IC20 4	27.15	27.06	27.02

## Sheet: Figure 5g
Figure 5g
Western blot of PDO5 TP53 CT and KO treated at different time points
	anti-TIMP2						anti-cCasp3
	anti-MRAS						anti-cPARP1
	anti-ICAM1						anti-Tubulin
	anti-YAP1						anti-p21

## Sheet: Figure 5h
Figure 5h
Western blot of different cell lines treated for 72h
	anti-ICAM1						anti-S100A4
	anti-SERPINH1						anti-p21
	anti-TSPAN4						anti-Tubulin
	anti-MRAS
