# Supplementary material for: p53 wild-type colorectal cancer cells that express a fetal gene signature are associated with metastasis and poor prognosis
Source: Nat Commun. 2022 May 23;13:2866. doi: 10.1038/s41467-022-30382-9 (PMC9126967; doi:10.1038/s41467-022-30382-9)
Supplement: Supplementary file 8 — Source Data [file 41467_2022_30382_MOESM8_ESM.zip › Source data Figure S1.xlsx]

## Sheet: Figure S1a
Figure S1a
Curve of differents PDOs treated for 72h and post-washout
		Control			IC20			IC30
	Weeks post-washout	Mean	SD	n	Mean	SD	n	Mean	SD	n
PDO20	0	290075	60654.4	3	162513	4501.42	3	113457	27140.6	3
	1	542447	52066.9	3	253517	19704.6	3	154495	57930.3	3
	2	745545	78298.1	3	423408	25101.6	3	311426	21825.5	3
PDO66	0	657770	59253.2	3	375795	24510.2	3	384693	15628	3
	1	574461	58366.9	3	163085	4399.07	3	173621	12295.5	3
	2	700635	45854.8	3	273794	52332.8	3	211286	42103.4	3
PDO4	0	413496	31670.1	3	289570	42063.3	3	262474	90265.4	3
	1	1697500	126062	3	200313	34817.9	3	91724	9776.46	3
	2	2042500	124197	3	722896	269976	3	59734	1960.1	3
PDO8	0	603806	23637.6	3	435348	19230.2	3	412848	15753.2	3
	1	885984	61192	3	266792	43748.7	3	96507	10869.7	3
	2	805074	47916.3	3	219777	19742.7	3	96981.3	3887.14	3
PDO10	0	556312	60746.1	3	513709	59904.8	3	362693	11857	3
	1	784722	38183	3	430742	24131.8	3	247023	16508.7	3
	2	1123718	66608.3	3	360037	29690.8	3	165733	5112.98	3
PDO11	0	621173	72385.2	3	500812	9107.52	3	380040	7652.88	3
	1	1447226	158645	3	627387	91326.5	3	437502	21106.1	3
	2	1113040	77026.1	3	582238	61409.1	3	367234	31449.9	3
PDO15	0	1191808	29808.5	3	999005	23574.5	3	966153	1237.89	3
	1	1294560	26167.3	3	883602	35819.9	3	777145	16386.6	3
	2	1181774	67817.4	3	797164	37997.1	3	626048	26462.6	3
	PDO66
	Tukey's multiple comparisons test	Mean Diff,	95% CI of diff,	Significant?	Summary	Adjusted P Value
	Row 1
	Control vs. IC20	281975	198197 to 365753	Yes	****	< 0,0001
	Control vs. IC30	273077	189299 to 356855	Yes	****	< 0,0001
	IC20 vs. IC30	-8898	-92676 to 74880	No	ns	0.9604
	Row 2
	Control vs. IC20	411375	327597 to 495154	Yes	****	< 0,0001
	Control vs. IC30	400839	317061 to 484618	Yes	****	< 0,0001
	IC20 vs. IC30	-10536	-94314 to 73242	No	ns	0.945
	Row 3
	Control vs. IC20	426841	343063 to 510619	Yes	****	< 0,0001
	Control vs. IC30	489349	405571 to 573127	Yes	****	< 0,0001
	IC20 vs. IC30	62508	-21270 to 146286	No	ns	0.1662
	PDO20
	Tukey's multiple comparisons test	Mean Diff,	95% CI of diff,	Significant?	Summary	Adjusted P Value
	Row 1
	Control vs. IC20	127562	34039 to 221085	Yes	**	0.0072
	Control vs. IC30	176618	83096 to 270141	Yes	***	0.0004
	IC20 vs. IC30	49056	-44466 to 142579	No	ns	0.3929
	Row 2
	Control vs. IC20	288930	195408 to 382453	Yes	****	< 0,0001
	Control vs. IC30	387952	294429 to 481475	Yes	****	< 0,0001
	IC20 vs. IC30	99022	5499 to 192544	Yes	*	0.037
	Row 3
	Control vs. IC20	322137	228614 to 415659	Yes	****	< 0,0001
	Control vs. IC30	434119	340596 to 527642	Yes	****	< 0,0001
	IC20 vs. IC30	111982	18460 to 205505	Yes	*	0.0178
	PDO4
	Tukey's multiple comparisons test	Mean Diff,	95% CI of diff,	Significant?	Summary	Adjusted P Value
	Row 1
	Control vs. IC20	123926	-113093 to 360946	No	ns	0.3951
	Control vs. IC30	151022	-85998 to 388041	No	ns	0.2606
	IC20 vs. IC30	27096	-209924 to 264115	No	ns	0.9543
	Row 2
	Control vs. IC20	1497000	1,260e+006 to 1,734e+006	Yes	****	< 0,0001
	Control vs. IC30	1606000	1,369e+006 to 1,843e+006	Yes	****	< 0,0001
	IC20 vs. IC30	108589	-128430 to 345608	No	ns	0.4859
	Row 3
	Control vs. IC20	1320000	1,083e+006 to 1,557e+006	Yes	****	< 0,0001
	Control vs. IC30	1983000	1,746e+006 to 2,220e+006	Yes	****	< 0,0001
	IC20 vs. IC30	663163	426143 to 900182	Yes	****	< 0,0001
	PDO8
	Tukey's multiple comparisons test	Mean Diff,	95% CI of diff,	Significant?	Summary	Adjusted P Value
	Row 1
	Control vs. IC20	168457	100208 to 236707	Yes	****	< 0,0001
	Control vs. IC30	190957	122708 to 259207	Yes	****	< 0,0001
	IC20 vs. IC30	22500	-45749 to 90749	No	ns	0.6828
	Row 2
	Control vs. IC20	619192	550943 to 687441	Yes	****	< 0,0001
	Control vs. IC30	789477	721228 to 857727	Yes	****	< 0,0001
	IC20 vs. IC30	170285	102036 to 238535	Yes	****	< 0,0001
	Row 3
	Control vs. IC20	585297	517048 to 653546	Yes	****	< 0,0001
	Control vs. IC30	708093	639843 to 776342	Yes	****	< 0,0001
	IC20 vs. IC30	122796	54546 to 191045	Yes	***	0.0006
	PDO10
	Tukey's multiple comparisons test	Mean Diff,	95% CI of diff,	Significant?	Summary	Adjusted P Value
	Row 1
	Control vs. IC20	42604	-42685 to 127892	No	ns	0.4268
	Control vs. IC30	193619	108331 to 278908	Yes	****	< 0,0001
	IC20 vs. IC30	151016	65727 to 236304	Yes	***	0.0007
	Row 2
	Control vs. IC20	353979	268691 to 439268	Yes	****	< 0,0001
	Control vs. IC30	537698	452410 to 622987	Yes	****	< 0,0001
	IC20 vs. IC30	183719	98430 to 269008	Yes	****	< 0,0001
	Row 3
	Control vs. IC20	763681	678392 to 848969	Yes	****	< 0,0001
	Control vs. IC30	957985	872696 to 1,043e+006	Yes	****	< 0,0001
	IC20 vs. IC30	194304	109015 to 279593	Yes	****	< 0,0001
	PDO11
	Tukey's multiple comparisons test	Mean Diff,	95% CI of diff,	Significant?	Summary	Adjusted P Value
	Row 1
	Control vs. IC20	120362	-35003 to 275726	No	ns	0.1466
	Control vs. IC30	241133	85769 to 396497	Yes	**	0.0025
	IC20 vs. IC30	120772	-34593 to 276136	No	ns	0.1449
	Row 2
	Control vs. IC20	819839	664475 to 975203	Yes	****	< 0,0001
	Control vs. IC30	1010000	854360 to 1,165e+006	Yes	****	< 0,0001
	IC20 vs. IC30	189885	34521 to 345250	Yes	*	0.0155
	Row 3
	Control vs. IC20	530802	375437 to 686166	Yes	****	< 0,0001
	Control vs. IC30	745806	590442 to 901171	Yes	****	< 0,0001
	IC20 vs. IC30	215005	59640 to 370369	Yes	**	0.0064
	PDO15
	Tukey's multiple comparisons test	Mean Diff,	95% CI of diff,	Significant?	Summary	Adjusted P Value
	Row 1
	Control vs. IC20	192803	121880 to 263726	Yes	****	< 0,0001
	Control vs. IC30	225655	154732 to 296578	Yes	****	< 0,0001
	IC20 vs. IC30	32852	-38071 to 103775	No	ns	0.4785
	Row 2
	Control vs. IC20	410958	340035 to 481881	Yes	****	< 0,0001
	Control vs. IC30	517415	446492 to 588338	Yes	****	< 0,0001
	IC20 vs. IC30	106457	35534 to 177380	Yes	**	0.0033
	Row 3
	Control vs. IC20	384610	313687 to 455533	Yes	****	< 0,0001
	Control vs. IC30	555726	484803 to 626649	Yes	****	< 0,0001
	IC20 vs. IC30	171116	100193 to 242039	Yes	****	< 0,0001

## Sheet: Figure S1i
Figure S1i
Percentage of ki67 positive cells in each PDO66 and PDO20 sphere treated for 72h
PDO66				PDO20				PDO20
	Unt.	IC20			Unt.	IC20		Unpaired t test
	81.3	78.6			85.7	33.3		P value	< 0,0001
	80.8	66.7			86.4	16.7		P value summary	****
	88.9	75			75.7	30.8		Significantly different? (P < 0.05)	Yes
	90	75			53.3	40		One- or two-tailed P value?	Two-tailed
	90.9	43.8			70.8	28.6		t, df	t=19,67 df=75
	80.8	76.9			75	38.5
	89.7	71.4			78.9	20		PDO66
	75	70			88.2	16.7		Unpaired t test
	90.5	43.5			78.6	20		P value	< 0,0001
	83.3	55			93.3	22.2		P value summary	****
	94.4	53.3			79.2	0		Significantly different? (P < 0.05)	Yes
	92.3	54.5			83.3	16.7		One- or two-tailed P value?	Two-tailed
	93.3	55.6			70.6	18.2		t, df	t=6,928 df=81
	83.3	56.3			88.2	7.7
	55.6	66.7			69.6	22.2
	80	76.9			81.8	33.3
	78.3	38.9			64.7	28.6
	66.7	36.4			79.3	7.1
	90.9	55			69.6	10
	90	75			82.6	17.4
	88.9	70.8			75	7.7
	89.5	44.4			86.7	50
	83.3	33.3			92.5	18.2
	81.3	83.3			95	50
	85	73.3			87.5	12.5
	78.6	76.5			88.2	18.2
	81	10			100	0
	80	30.8			91.7	14.3
	66.7	90			37.5	33.3
	66.7	43.8			83.3	21.4
	60	50			60	25
	82.4	80			82.4	22.2
	69.2	70.6			66.7	35.3
	70	50			93	32
	50				73.1	38.5
	57.1				72.4	26.7
	93.3					44.4
	86.7					20
	100					11.1
	95.5					25
	85.7					11.1
	83.3
	85.7
	82.6
	83.3
	85.7
	83.3
	92.9
	92.3

## Sheet: Figure S1j
Figure S1j
Western blot of PDO4 and PDO8 treated at different time points
	anti-gH2AX
	anti-H3

## Sheet: Figure S1k
Figure S1k
Western blot of different cell lines treated for 72h
	anti-gH2AX
	anti-H3
