# Supplementary material for: p53 wild-type colorectal cancer cells that express a fetal gene signature are associated with metastasis and poor prognosis
Source: Nat Commun. 2022 May 23;13:2866. doi: 10.1038/s41467-022-30382-9 (PMC9126967; doi:10.1038/s41467-022-30382-9)
Supplement: Supplementary file 8 — Source Data [file 41467_2022_30382_MOESM8_ESM.zip › Source data Figure S2.xlsx]

## Sheet: Figure S2a
Figure S2a
TICs and diameters of PDO20 treated for 72h
						TICs
TICs	Cont.	IC20	IC30			Tukey's multiple comparisons test	Mean Diff,	95% CI of diff,	Significant?	Summary	Adjusted P Value
	28	20	17
	20	22	19			CT vs. IC20	6.667	3,021 to 10,31	Yes	***	0.0007
	30	19	16			CT vs. IC30	9.667	6,021 to 13,31	Yes	****	< 0,0001
	28	19	15			IC20 vs. IC30	3	-0,6461 to 6,646	No	ns	0.1157
	24	17	15
	26	19	16			Diameters
						Tukey's multiple comparisons test	Mean Diff,	95% CI of diff,	Significant?	Summary	Adjusted P Value
Diameters	Cont.	IC20	IC30			Untreated vs. IC20	12.11	5,999 to 18,23	Yes	****	< 0,0001
	62.5	50	37.5			Untreated vs. IC30	8.089	2,086 to 14,09	Yes	**	0.0049
	37.5	37.5	43.75			IC20 vs. IC30	-4.026	-10,47 to 2,415	No	ns	0.3036
	43.75	18.75	31.25
	43.75	25	18.75
	50	18.75	25
	31.25	31.25	25
	31.25	31.25	43.75
	37.5	37.5	37.5
	37.5	43.75	43.75
	43.75	37.5	25
	31.25	25	37.5
	50		37.5
	31.25	25	56.25
	62.5	37.5	31.25
	50	31.25	12.5
	62.5	43.75	81.25
	31.25	31.25	25
	43.75	12.5
	31.25	31.25	31.25
	37.5	18.75	12.5
		12.5	25
	31.25	18.75	18.75
	43.75	25	43.75
	43.75	25	31.25
	37.5	18.75	12.5
	37.5	31.25	31.25
	81.25	25	25
	56.25	43.75	25
	37.5	18.75	37.5
	25		56.25
	56.25	75	18.75
	37.5	37.5	37.5
		43.75	37.5
	50	31.25	31.25
	62.5	31.25	31.25
	62.5	25	31.25
	31.25	18.75	31.25
	43.75	18.75
	31.25	25	25
	75	31.25	62.5
	43.75	37.5	37.5
	31.25	43.75	31.25
	31.25	43.75	37.5
	56.25	25	68.75
	31.25	25	37.5
	37.5	31.25	25
	43.75		18.75
	37.5		37.5
	25		68.75
	43.75
	37.5
	37.5
	43.75
	25
	50
	50
	56.25
	25
	43.75
	31.25
	50

## Sheet: Figure S2c
Figure S2c
TICs of sorted PDO5 treated for 72h (GFP all or GFP high)
		IC20 GFP ALL	IC20 GFP high
	Mean exp1	43.8333	51.3333
	Mean exp2	53.4167	56.5
	Unpaired t test
	P value	0.4335
	P value summary	ns
	Significantly different? (P < 0.05)	No
	One- or two-tailed P value?	Two-tailed
	t, df	t=0,9721 df=2
