# Supplementary material for: p53 wild-type colorectal cancer cells that express a fetal gene signature are associated with metastasis and poor prognosis
Source: Nat Commun. 2022 May 23;13:2866. doi: 10.1038/s41467-022-30382-9 (PMC9126967; doi:10.1038/s41467-022-30382-9)
Supplement: Supplementary file 8 — Source Data [file 41467_2022_30382_MOESM8_ESM.zip › Source data Figure S3.xlsx]

## Sheet: Figure S3b
Figure S3b
p53 ChIP-qPCR of PDO5 treated for 72h
								MDM2
			sample 1	sample 2	sample 3			Student's T-test	Significant?	Summary	Adjusted P Value
	MDM2	CT input	32.89	32.93	32.56
		CT IgG			36.6			CT - IC20
		CT p53	34.53	34.59	33.43			IgG	No	ns	0.958419
		IC20 input	33.15	32.56	32.6			p53	Yes	***	0.0001
		IC20 IgG		36.69
		IC20 p53	31.2	31.06	30.93			CDKN1A
								Student's T-test	Significant?	Summary	Adjusted P Value
			sample 1	sample 2	sample 3			CT - IC20
	CDKN1A	CT input	32.72	32.22	32.24			IgG	No	ns	0.338602
		CT IgG	34.57	36.26	35.97			p53	Yes	***	0.000580062
		CT p53	31.78	32.27	31.8
		IC20 input	32.08	31.97	31.73			ZMAT3
		IC20 IgG		34.85	36.62			Student's T-test	Significant?	Summary	Adjusted P Value
		IC20 p53	29.84	29.51	29.64
								CT - IC20
			sample 1	sample 2	sample 3			IgG	No	ns	0.373901
	ZMAT3	CT input	33.12	33.59	34.01			p53	Yes	***	0.000959156
		CT IgG		40
		CT p53	34.98	33.59	33.83
		IC20 input	32.81	32.95	33.3
		IC20 IgG
		IC20 p53	30.82	32.45	30.95
